# Supplementary material for: Allosteric competition and inhibition in AMPA receptors
Source: Nat Struct Mol Biol. 2024 Jun 4;31(11):1669–79. doi: 10.1038/s41594-024-01328-0 (PMC11563869; doi:10.1038/s41594-024-01328-0)
Supplement: Supplementary file 3 — Source electrophysiology data for Fig. 1b. Pore radius measurements for Fig. 1e. [file 41594_2024_1328_MOESM3_ESM.xlsx]

## Sheet: Figure1b_IC50
Cell 1						Cell 2						Cell 3					Cell 4				Cell 5					Cell 6				Cell 7						Cell 8						Cell 9						Cell 10
Time (ms)	Control	1 uM GYKI	10 uM GYKI	100 uM GYKI		Time (ms)	Control	1 uM GYKI	10 uM GYKI	100 uM GYKI		Time (ms)	Control	10 uM GYKI	100 uM GYKI		Time (ms)	Control	1 uM GYKI		Time (ms)	Control	10 uM GYKI	100 uM GYKI		Time (ms)	Control	1 uM GYKI		Time (ms)	Control	3 uM GYKI	30 uM GYKI	300 uM GYKI		Time (ms)	Control	3 uM GYKI	30 uM GYKI	300 uM GYKI		Time (ms)	Control	3 uM GYKI	30 uM GYKI	300 uM GYKI		Time (ms)	Control
0	-365.448	-358.073	-356.293	-285.848		0	-22.054	-21.6827	-31.3314	-28.6662		0	-131.195	-29.0426	-8.0363		0	-34.8409	0.424274		0	-30.8228	-30.7846	-32.5394		0	-20.7265	-24.8413		0	-9.65627	-6.82983	-7.45544	-7.34202		0	-198.975	-103.556	-71.6146	-34.9426		0	-3.42712	-2.58255	-2.285	-2.95258		0	-27.8778
0.3	-363.922	-363.159	-354.767	-285.848		0.3	-21.9014	-19.8212	-28.8289	-28.0762		0.3	-129.791	-28.2796	-7.17163		0.3	-34.3831	0.0425245		0.3	-28.2796	-31.8527	-30.4413		0.3	-20.3959	-23.468		0.3	-9.65881	-7.23877	-7.70569	-7.67771		0.3	-198.059	-104.98	-69.7835	-34.1797		0.3	-2.83813	-2.27737	-2.80762	-2.95258		0.3	-26.1917
0.6	-364.685	-362.142	-354.767	-287.374		0.6	-21.7692	-22.4762	-30.1107	-27.8524		0.6	-131.348	-28.5848	-8.4432		0.6	-37.5875	1.26295		0.6	-29.7546	-33.8364	-31.7001		0.6	-20.2179	-23.6816		0.6	-9.42993	-7.31506	-6.97632	-7.47935		0.6	-200.195	-103.556	-71.2077	-31.2805		0.6	-2.65198	-2.01797	-2.388	-2.59399		0.6	-27.3895
0.9	-365.448	-358.582	-350.189	-287.882		0.9	-22.4508	-21.7438	-29.8258	-27.4658		0.9	-131.409	-31.3314	-8.95182		0.9	-37.1806	0.537875		0.9	-29.4495	-32.196	-32.692		0.9	-20.8791	-24.1699		0.9	-9.67916	-7.53174	-6.80542	-7.58616		0.9	-198.975	-103.76	-71.818	-33.2642		0.9	-3.37219	-2.76566	-2.46429	-2.15149		0.9	-25.9323
1.2	-370.789	-358.582	-353.241	-289.917		1.2	-21.4233	-21.7133	-29.3986	-28.7679		1.2	-131.47	-28.127	-9.51131		1.2	-36.2651	-0.644961		1.2	-30.3141	-32.1579	-32.2723		1.2	-20.6502	-23.7732		1.2	-9.25191	-7.09534	-7.35779	-7.40814		1.2	-197.144	-103.963	-68.5628	-32.959		1.2	-2.75879	-2.88773	-2.69318	-2.29645		1.2	-27.4353
1.5	-366.211	-361.633	-351.715	-288.9		1.5	-21.6878	-21.1945	-29.0934	-27.9134		1.5	-132.233	-30.5176	-7.42594		1.5	-37.4858	1.75802		1.5	-30.1615	-34.523	-31.1661		1.5	-19.6838	-23.7122		1.5	-8.87298	-7.70264	-7.60193	-7.93203		1.5	-195.312	-103.963	-70.5973	-34.4849		1.5	-3.02124	-2.30026	-2.77328	-1.93024		1.5	-26.8021
1.8	-363.159	-363.668	-353.241	-292.969		1.8	-22.9899	-21.2555	-28.2593	-28.7476		1.8	-130.371	-31.484	-7.62939		1.8	-37.0789	-0.454786		1.8	-31.6874	-33.0353	-30.5557		1.8	-20.4722	-24.1699		1.8	-9.16799	-7.724	-6.99768	-7.15129		1.8	-194.092	-102.539	-68.3594	-35.0952		1.8	-2.57568	-2.12097	-2.75803	-2.17438		1.8	-26.9928
2.1	-365.448	-358.582	-351.715	-289.917		2.1	-22.3592	-20.874	-28.89	-29.1748		2.1	-129.364	-30.0598	-7.47681		2.1	-35.4513	-0.645801		2.1	-30.9245	-34.4086	-32.2723		2.1	-20.2688	-24.292		2.1	-9.21885	-7.33642	-7.65381	-7.13603		2.1	-201.721	-102.539	-71.2077	-34.6375		2.1	-2.74353	-2.37274	-2.46811	-2.15149		2.1	-26.6266
2.4	-365.448	-360.616	-350.189	-290.934		2.4	-21.8811	-20.401	-29.9886	-29.2155		2.4	-132.507	-28.2288	-9.257		2.4	-34.8918	-0.874963		2.4	-29.1952	-34.0652	-32.2723		2.4	-20.5739	-23.9258		2.4	-9.65118	-7.56836	-7.2052	-7.7006		2.4	-197.754	-103.556	-73.4456	-33.8745		2.4	-2.71912	-2.41089	-2.6741	-1.91498		2.4	-27.0233
2.7	-366.974	-361.125	-350.952	-288.9		2.7	-22.4711	-20.7672	-29.8869	-29.9886		2.7	-131.744	-29.6021	-8.23975		2.7	-36.8754	0.040284		2.7	-31.3822	-33.8745	-30.8228		2.7	-20.3959	-24.9329		2.7	-9.4986	-7.46155	-7.25708	-7.40051		2.7	-199.585	-104.98	-71.818	-34.3323		2.7	-3.29895	-3.01361	-2.18964	-2.51007		2.7	-26.8402
3	-363.922	-362.142	-348.663	-286.865		3	-22.939	-21.5759	-29.3172	-29.0324		3	-133.179	-30.2633	-8.0363		3	-36.5702	1.71847		3	-30.365	-33.9127	-31.929		3	-20.1925	-24.0173		3	-9.98688	-7.28149	-6.96106	-7.08771		3	-191.956	-104.574	-71.818	-36.4685		3	-2.81982	-2.43759	-2.81906	-2.73895		3	-26.413
3.3	-364.685	-362.651	-350.952	-287.374		3.3	-22.9797	-20.8435	-28.0151	-30.7617		3.3	-132.69	-28.6865	-8.34147		3.3	-36.4685	-0.303599		3.3	-29.6021	-32.9208	-32.4249		3.3	-21.0317	-24.6887		3.3	-9.85718	-7.42187	-7.53784	-7.24792		3.3	-193.176	-103.76	-70.8008	-35.553		3.3	-2.43225	-2.55585	-2.20108	-2.31934		3.3	-26.7944
3.6	-360.107	-359.09	-351.715	-285.848		3.6	-21.9727	-22.3389	-26.8758	-29.4393		3.6	-130.554	-30.5684	-7.68026		3.6	-38.9608	1.06941		3.6	-28.4322	-33.1497	-31.8146		3.6	-21.0571	-24.0173		3.6	-9.93601	-7.47681	-7.2113	-7.65737		3.6	-196.838	-104.98	-72.4284	-35.2478		3.6	-3.51257	-2.50626	-2.79236	-2.76184		3.6	-27.0615
3.9	-360.87	-361.125	-351.715	-285.339		3.9	-22.2371	-21.7438	-29.1341	-29.2155		3.9	-132.507	-28.6357	-8.34147		3.9	-37.1297	0.344339		3.9	-28.127	-32.959	-31.3187		3.9	-20.1162	-23.8342		3.9	-9.51131	-7.10144	-7.95288	-7.01904		3.9	-198.364	-105.998	-72.4284	-36.0107		3.9	-3.02124	-2.60544	-2.70462	-1.6098		3.9	-27.7252
4.2	-361.633	-358.073	-348.663	-286.865		4.2	-22.2677	-21.6064	-29.7038	-28.951		4.2	-131.927	-29.1443	-7.83285		4.2	-39.3168	0.572941		4.2	-28.9408	-34.3323	-29.5258		4.2	-20.9808	-24.0173		4.2	-9.4045	-7.15027	-7.28149	-7.32676		4.2	-194.092	-106.405	-72.2249	-33.7219		4.2	-3.14331	-2.65884	-2.40326	-2.94495		4.2	-26.3519
4.5	-363.922	-360.616	-353.241	-289.917		4.5	-21.7692	-21.1487	-29.8055	-30.2938		4.5	-131.104	-27.6693	-9.6639		4.5	-40.4867	0.648955		4.5	-29.5512	-34.3323	-29.5258		4.5	-20.8028	-23.8647		4.5	-10.0327	-7.12585	-7.55005	-7.74638		4.5	-200.806	-103.76	-72.6318	-35.4004		4.5	-2.52075	-2.03323	-2.49481	-2.74658		4.5	-27.7405
4.8	-363.159	-360.107	-354.004	-286.865		4.8	-22.2371	-20.1416	-29.602	-28.4627		4.8	-131.104	-29.0934	-6.86646		4.8	-39.2151	1.79308		4.8	-29.246	-32.3486	-29.4495		4.8	-20.1416	-22.5525		4.8	-9.45536	-7.35474	-7.53174	-6.89952		4.8	-195.007	-105.184	-72.6318	-34.3323		4.8	-3.00293	-2.27737	-2.08282	-2.08282		4.8	-26.7792
5.1	-366.974	-360.616	-350.189	-289.408		5.1	-22.4711	-21.6675	-29.1545	-29.1138		5.1	-131.012	-30.4667	-8.23975		5.1	-36.7737	-0.152691		5.1	-28.1779	-34.1415	-31.0516		5.1	-19.8873	-23.9563		5.1	-9.89278	-7.12891	-7.10144	-7.39543		5.1	-191.956	-104.777	-72.2249	-33.8745		5.1	-3.16467	-2.31934	-2.14386	-2.35748		5.1	-26.947
5.4	-365.448	-356.547	-350.952	-286.865		5.4	-21.3928	-20.5688	-30.6396	-28.7476		5.4	-131.5	-29.246	-8.39233		5.4	-38.2996	0.304792		5.4	-27.415	-33.7219	-31.1279		5.4	-20.0399	-24.0173		5.4	-9.76308	-7.44324	-8.4259	-6.75456		5.4	-198.364	-103.963	-74.4629	-35.553		5.4	-3.3905	-2.29263	-2.68555	-2.54059		5.4	-27.5345
5.7	-366.974	-358.073	-347.9	-286.865		5.7	-22.8068	-22.2321	-30.1921	-30.3752		5.7	-131.592	-30.1107	-8.4432		5.7	-41.1987	0.762276		5.7	-29.1443	-32.9208	-31.0135		5.7	-21.0571	-23.1934		5.7	-9.48842	-7.0404	-8.17261	-7.28098		5.7	-200.5	-105.184	-73.4456	-34.6375		5.7	-2.74353	-2.7771	-2.99835	-2.52533		5.7	-27.5192
6	-368.5	-358.073	-348.663	-287.882		6	-22.5423	-22.5677	-30.6193	-28.9917		6	-132.202	-30.3141	-8.08716		6	-38.503	-0.80203		6	-29.6529	-33.3023	-30.4031		6	-19.989	-23.8342		6	-8.97471	-7.45239	-7.44324	-7.34202		6	-201.416	-106.812	-73.2422	-35.8582		6	-2.74048	-2.88773	-2.33078	-2.60925		6	-27.1683
6.3	-363.922	-360.107	-351.715	-284.831		6.3	-22.4711	-20.7977	-28.2389	-30.2531		6.3	-131.134	-28.5848	-7.52767		6.3	-39.5711	0.113217		6.3	-28.4831	-34.1415	-29.8309		6.3	-20.7011	-24.1699		6.3	-9.95382	-7.45544	-7.44934	-6.86391		6.3	-203.247	-103.353	-71.818	-35.7056		6.3	-3.14331	-2.10571	-2.40707	-2.72369		6.3	-27.5803
6.6	-363.159	-359.599	-350.189	-285.848		6.6	-22.5118	-22.7814	-30.3548	-30.131		6.6	-130.981	-29.3986	-7.98543		6.6	-40.2832	0.151084		6.6	-30.4159	-33.1116	-30.632		6.6	-20.4213	-24.5361		6.6	-9.67407	-7.21435	-8.05664	-7.64465		6.6	-199.28	-105.184	-71.6146	-35.7056		6.6	-3.5675	-1.8959	-2.15149	-2.65503		6.6	-27.2064
6.9	-365.448	-358.073	-350.189	-288.9		6.9	-22.054	-20.9198	-29.8869	-28.6051		6.9	-130.066	-29.5512	-7.83285		6.9	-37.7401	-1.90913		6.9	-31.0771	-32.7301	-31.3568		6.9	-20.1416	-24.231		6.9	-9.60541	-7.16553	-7.58362	-7.20723		6.9	-203.857	-104.167	-73.2422	-35.0952		6.9	-2.87476	-1.93787	-2.8801	-2.33459		6.9	-26.474
7.2	-361.633	-362.651	-351.715	-287.882		7.2	-22.3897	-20.6299	-30.9855	-30.4769		7.2	-129.883	-30.6702	-8.4432		7.2	-36.8245	-2.63421		7.2	-30.1107	-32.692	-31.1279		7.2	-21.1843	-23.0408		7.2	-9.63847	-7.33948	-7.32422	-7.25555		7.2	-201.721	-107.015	-72.6318	-35.4004		7.2	-3.23486	-2.2583	-2.96402	-1.79291		7.2	-26.8555
7.5	-364.685	-360.616	-352.478	-283.305		7.5	-21.5149	-20.3705	-29.2155	-29.7852		7.5	-131.073	-29.0934	-8.13802		7.5	-37.1297	-2.02413		7.5	-30.0598	-32.196	-30.899		7.5	-20.5485	-24.231		7.5	-10.0123	-7.04346	-7.23877	-7.56582		7.5	-205.994	-106.201	-70.3939	-35.0952		7.5	-2.73437	-2.39563	-2.52914	-1.34277		7.5	-28.1982
7.8	-362.396	-362.651	-349.426	-286.865		7.8	-21.3216	-20.5078	-30.3345	-27.4455		7.8	-131.287	-30.1107	-8.08716		7.8	-36.1125	-1.6048		7.8	-29.1952	-32.8827	-30.5176		7.8	-20.4976	-24.4751		7.8	-9.73002	-7.41577	-7.9071	-7.28861		7.8	-198.975	-104.167	-72.8353	-33.7219		7.8	-2.70691	-2.52914	-2.81525	-2.36511		7.8	-27.3361
8.1	-366.974	-362.651	-345.612	-284.831		8.1	-22.054	-21.0571	-30.1514	-27.5675		8.1	-131.775	-29.5512	-8.13802		8.1	-36.672	0.912623		8.1	-29.7038	-31.1661	-30.098		8.1	-20.752	-23.7427		8.1	-9.85209	-6.98852	-7.62634	-7.22504		8.1	-196.838	-107.625	-72.2249	-35.8582		8.1	-2.52075	-2.46429	-2.43378	-2.30408		8.1	-28.2745
8.4	-366.974	-360.616	-348.663	-281.27		8.4	-21.3216	-20.5231	-29.2969	-28.361		8.4	-130.28	-29.9072	-7.27336		8.4	-36.5194	-0.575389		8.4	-29.6021	-30.899	-31.929		8.4	-21.1334	-24.6887		8.4	-9.44265	-7.28149	-7.04346	-7.46663		8.4	-198.669	-104.574	-74.4629	-32.5012		8.4	-2.88086	-2.59781	-2.72751	-1.87683		8.4	-27.9999
8.7	-366.974	-355.021	-346.374	-284.831		8.7	-20.9147	-21.1945	-29.1341	-27.2827		8.7	-131.409	-30.2124	-8.79924		8.7	-37.384	-0.499375		8.7	-28.8391	-31.7383	-31.7001		8.7	-20.1162	-25.5127		8.7	-9.18833	-6.69861	-7.62024	-7.50478		8.7	-198.669	-103.963	-74.2594	-34.6375		8.7	-3.33557	-2.75803	-2.84958	-1.6861		8.7	-27.3895
9	-367.737	-356.038	-346.374	-282.796		9	-21.5352	-20.401	-30.2327	-25.9399		9	-132.355	-28.89	-7.88371		9	-37.5875	-2.82662		9	-31.484	-31.9672	-31.5094		9	-21.2097	-24.9329		9	-9.71476	-7.08008	-8.35571	-7.09534		9	-201.416	-104.574	-73.8525	-35.2478		9	-2.79846	-2.76566	-2.64358	-2.11334		9	-28.5187
9.3	-365.448	-362.651	-346.374	-283.305		9.3	-20.9656	-20.7825	-29.5003	-28.2593		9.3	-132.599	-29.9072	-8.18888		9.3	-37.8418	-0.347347		9.3	-29.2969	-31.7764	-31.8527		9.3	-20.167	-23.8037		9.3	-9.48842	-7.55005	-7.24792	-7.17926		9.3	-201.111	-103.76	-71.6146	-33.7219		9.3	-2.57263	-2.35367	-2.33459	-2.02179		9.3	-27.0767
9.6	-366.211	-359.09	-347.9	-284.831		9.6	-21.6064	-20.9351	-28.2796	-29.2155		9.6	-132.355	-28.9917	-7.32422		9.6	-38.147	-2.36942		9.6	-30.7719	-32.196	-30.7083		9.6	-21.3369	-23.407		9.6	-9.61558	-6.95801	-7.30286	-6.97581		9.6	-196.838	-104.574	-72.4284	-35.7056		9.6	-2.67334	-2.2316	-2.62833	-2.54059		9.6	-27.7557
9.9	-366.211	-356.547	-345.612	-286.357		9.9	-22.3592	-20.8435	-32.2673	-28.2593		9.9	-131.866	-29.5512	-8.23975		9.9	-36.0107	-0.805671		9.9	-29.1952	-33.226	-31.5094		9.9	-19.8873	-24.2004		9.9	-10.2361	-7.55615	-7.77283	-7.36491		9.9	-195.312	-102.336	-71.4111	-35.2478		9.9	-3.11584	-2.02942	-2.56348	-2.34222		9.9	-27.9465
10.2	-366.974	-361.125	-350.189	-284.831		10.2	-22.2677	-20.8588	-30.4769	-25.7568		10.2	-130.371	-29.5512	-8.49406		10.2	-38.6047	-2.02665		10.2	-29.8055	-33.1497	-29.7165		10.2	-19.3787	-24.4141		10.2	-9.39433	-7.0404	-7.42187	-7.67517		10.2	-196.228	-102.539	-72.4284	-34.79		10.2	-2.78931	-2.91061	-2.78473	-2.73895		10.2	-29.0375
10.5	-365.448	-358.073	-348.663	-284.322		10.5	-21.5047	-20.4468	-30.5786	-26.5503		10.5	-132.66	-29.7546	-7.57853		10.5	-38.4521	-1.34029		10.5	-31.2805	-31.2042	-30.4031		10.5	-20.6757	-23.6511		10.5	-9.78343	-7.75757	-7.27539	-6.99107		10.5	-196.838	-102.946	-71.818	-36.4685		10.5	-2.71301	-2.32315	-2.78091	-3.24249		10.5	-27.3209
10.8	-369.263	-359.599	-350.952	-283.813		10.8	-21.5556	-20.3094	-29.8665	-27.5675		10.8	-131.317	-28.9408	-8.8501		10.8	-37.384	-1.18798		10.8	-29.7546	-31.0898	-30.4413		10.8	-20.3451	-24.6277		10.8	-10.0072	-7.70569	-7.72705	-7.50224		10.8	-200.5	-103.963	-69.3766	-33.7219		10.8	-2.82898	-2.70462	-2.65121	-2.388		10.8	-27.3514
11.1	-363.922	-357.056	-348.663	-284.322		11.1	-22.227	-21.7133	-29.2358	-26.3265		11.1	-132.477	-28.5848	-7.47681		11.1	-37.9944	-0.463469		11.1	-30.8736	-32.0053	-31.2424		11.1	-20.2688	-23.9563		11.1	-9.91058	-7.27234	-7.40662	-7.36237		11.1	-195.312	-107.218	-72.2249	-37.0789		11.1	-2.60315	-2.67029	-2.57874	-1.79291		11.1	-28.0304
11.4	-366.974	-361.633	-349.426	-284.322		11.4	-22.0133	-20.34	-30.1717	-28.6865		11.4	-130.493	-29.6529	-8.54492		11.4	-40.4358	-1.26484		11.4	-29.9581	-31.8146	-29.4495		11.4	-19.8619	-25.3296		11.4	-9.99705	-7.26013	-7.43408	-7.31405		11.4	-196.228	-104.167	-72.0215	-34.79		11.4	-3.45154	-2.1286	-2.70843	-2.76184		11.4	-28.6941
11.7	-367.737	-360.616	-347.137	-281.27		11.7	-22.0235	-19.5923	-28.951	-31.5552		11.7	-130.768	-29.3477	-9.30786		11.7	-38.1978	-0.425882		11.7	-29.9581	-32.3868	-32.7682		11.7	-20.4722	-24.0173		11.7	-9.48588	-6.8634	-7.02209	-7.43103		11.7	-194.702	-102.946	-69.3766	-33.4167		11.7	-2.86255	-2.5444	-2.46429	-2.9068		11.7	-27.1988
12	-366.974	-360.107	-348.663	-285.339		12	-21.0673	-21.286	-29.2358	-31.2297		12	-131.287	-28.7882	-7.78198		12	-38.4521	-0.426162		12	-29.3477	-32.3868	-32.8827		12	-20.8791	-23.407		12	-9.57235	-7.60193	-7.84607	-7.94729		12	-195.618	-104.37	-71.818	-34.9426		12	-2.96936	-2.44904	-2.2583	-1.65558		12	-26.7487
12.3	-364.685	-362.651	-350.952	-284.322		12.3	-21.2809	-20.7062	-27.8117	-30.2938		12.3	-130.798	-29.7038	-7.98543		12.3	-38.3504	1.06129		12.3	-28.5848	-32.3105	-32.1198		12.3	-20.8028	-24.231		12.3	-10.3277	-7.30286	-7.65686	-8.03884		12.3	-198.059	-101.725	-72.2249	-35.8582		12.3	-2.65808	-2.30408	-2.5177	-2.63214		12.3	-27.771
12.6	-363.922	-359.599	-350.952	-284.322		12.6	-20.9147	-20.874	-27.6489	-30.5379		12.6	-130.92	-29.5003	-8.64665		12.6	-39.3677	-1.41854		12.6	-28.9917	-31.929	-33.0353		12.6	-20.9045	-24.9634		12.6	-10.0479	-7.4707	-7.17163	-7.3293		12.6	-199.28	-102.336	-71.2077	-36.0107		12.6	-2.98157	-2.8801	-2.74658	-1.91498		12.6	-27.2293
12.9	-363.922	-359.599	-350.189	-285.339		12.9	-21.0063	-21.8811	-27.9948	-28.8493		12.9	-131.531	-30.5684	-7.68026		12.9	-37.6383	-3.74579		12.9	-29.7038	-31.3187	-32.5775		12.9	-20.8028	-24.6277		12.9	-10.1318	-7.4646	-7.15332	-7.39034		12.9	-198.364	-106.201	-70.3939	-34.6375		12.9	-2.22473	-3.04413	-2.60162	-2.62451		12.9	-27.3743
13.2	-366.211	-364.176	-352.478	-283.813		13.2	-22.1456	-22.5677	-29.602	-27.1606		13.2	-130.768	-31.0262	-7.83285		13.2	-37.5366	-1.95316		13.2	-28.8391	-33.7982	-33.4549		13.2	-20.4468	-23.9868		13.2	-9.6639	-7.66601	-7.52563	-8.2194		13.2	-195.923	-103.353	-73.2422	-35.4004		13.2	-2.25525	-2.285	-2.03705	-2.82288		13.2	-27.8778
13.5	-367.737	-358.073	-351.715	-287.882		13.5	-22.2473	-22.3846	-28.4017	-32.1859		13.5	-130.28	-30.7719	-8.34147		13.5	-40.8936	-0.96162		13.5	-29.1443	-31.2424	-32.3105		13.5	-20.3959	-24.1089		13.5	-9.8292	-7.58972	-7.66907	-7.96254		13.5	-198.669	-102.743	-69.987	-36.9263		13.5	-3.04565	-2.09427	-2.97546	-2.89154		13.5	-27.7328
13.8	-365.448	-362.142	-350.952	-285.339		13.8	-23.1323	-21.5454	-29.9276	-33.61		13.8	-131.622	-30.1107	-7.93457		13.8	-40.4867	-0.160813		13.8	-29.1952	-32.0816	-31.662		13.8	-21.1843	-24.2004		13.8	-10.554	-7.08923	-6.64673	-7.06228		13.8	-202.942	-102.946	-70.8008	-35.0952		13.8	-3.00293	-2.75421	-2.81143	-1.78528		13.8	-28.6179
14.1	-365.448	-360.616	-351.715	-284.831		14.1	-21.5658	-20.2789	-28.7069	-31.2297		14.1	-130.615	-31.4331	-7.12077		14.1	-37.0789	-1.00033		14.1	-29.6529	-32.7301	-30.7083		14.1	-20.7265	-24.1699		14.1	-9.71222	-7.33948	-7.74536	-7.5175		14.1	-202.637	-101.522	-71.818	-34.1797		14.1	-3.09143	-2.39563	-2.56348	-2.79999		14.1	-28.5416
14.4	-367.737	-362.651	-353.241	-285.848		14.4	-21.2301	-21.7285	-29.2358	-32.43		14.4	-129.761	-28.4831	-7.93457		14.4	-37.3332	-1.68725		14.4	-29.4495	-32.196	-30.365		14.4	-20.4468	-23.9258		14.4	-9.58506	-7.10449	-8.05664	-7.53275		14.4	-202.942	-106.608	-72.4284	-34.4849		14.4	-3.33862	-2.68936	-2.31934	-2.52533		14.4	-28.4424
14.7	-364.685	-359.599	-353.241	-287.882		14.7	-22.3185	-20.4468	-29.0731	-30.9245		14.7	-130.89	-28.5339	-7.93457		14.7	-39.9272	-1.95456		14.7	-29.3986	-32.1579	-30.0217		14.7	-21.2606	-24.0173		14.7	-9.76817	-7.32117	-7.36389	-7.52258		14.7	-202.026	-107.829	-73.8525	-33.5693		14.7	-3.05481	-2.57111	-2.0752	-1.50299		14.7	-28.8925
15	-363.159	-358.073	-354.767	-288.9		15	-20.9351	-21.7895	-28.3203	-31.3314		15	-127.869	-29.1443	-8.34147		15	-37.2823	-1.76411		15	-29.246	-33.3023	-29.6783		15	-20.2179	-23.4985		15	-9.54692	-7.18079	-7.48596	-7.17672		15	-199.28	-104.574	-71.6146	-34.4849		15	-2.29187	-2.48337	-2.35367	-2.60925		15	-28.2288
15.3	-360.107	-362.142	-352.478	-285.848		15.3	-21.637	-22.7966	-28.422	-30.3345		15.3	-129.669	-30.1107	-7.83285		15.3	-36.5702	-3.06138		15.3	-30.4667	-32.8064	-30.4031		15.3	-21.1334	-24.9939		15.3	-9.69187	-7.13806	-7.51648	-6.94021		15.3	-197.144	-102.946	-73.2422	-34.3323		15.3	-3.22266	-2.62451	-3.13187	-2.62451		15.3	-29.4418
15.6	-360.107	-360.616	-355.53	-287.374		15.6	-21.2911	-22.995	-28.7272	-29.8665		15.6	-130.615	-30.3141	-8.23975		15.6	-39.0116	-1.45949		15.6	-28.2796	-32.2723	-31.0898		15.6	-20.8537	-24.4446		15.6	-9.35109	-7.66296	-8.28247	-7.1818		15.6	-199.89	-103.353	-72.0215	-34.4849		15.6	-2.82288	-2.51007	-2.60544	-2.05231		15.6	-28.7018
15.9	-357.819	-360.616	-353.241	-286.357		15.9	-21.5658	-22.2321	-29.1341	-30.2734		15.9	-130.31	-30.1107	-8.23975		15.9	-37.9944	-1.38348		15.9	-30.365	-32.1198	-30.8228		15.9	-20.0653	-24.3225		15.9	-9.50877	-7.23877	-7.43103	-7.05973		15.9	-200.195	-102.743	-71.2077	-35.8582		15.9	-3.34167	-2.41089	-2.50626	-1.95312		15.9	-28.5034
16.2	-362.396	-361.125	-350.189	-286.357		16.2	-22.2778	-21.0571	-28.7069	-28.4627		16.2	-131.104	-29.6021	-8.69751		16.2	-37.8418	0.676179		16.2	-29.246	-34.0652	-30.5557		16.2	-21.9218	-23.9563		16.2	-9.72748	-6.92749	-7.7301	-6.95038		16.2	-196.533	-104.574	-72.4284	-35.7056		16.2	-3.05481	-2.33841	-2.71606	-2.48718		16.2	-28.5339
16.5	-360.107	-361.125	-350.952	-286.357		16.5	-22.2371	-22.2778	-29.1545	-30.131		16.5	-131.073	-28.5848	-8.59578		16.5	-38.9099	-1.04071		16.5	-29.5512	-33.3023	-31.1661		16.5	-21.8964	-23.5291		16.5	-9.70713	-7.59582	-7.48291	-6.88934		16.5	-204.163	-102.946	-71.6146	-33.8745		16.5	-3.21045	-2.46811	-2.63977	-2.82288		16.5	-28.3432
16.8	-364.685	-363.668	-350.189	-287.374		16.8	-22.0439	-22.6593	-28.7679	-27.9744		16.8	-132.355	-31.5348	-7.98543		16.8	-39.7746	-1.34617		16.8	-30.1615	-34.8282	-30.632		16.8	-20.6248	-23.3459		16.8	-9.44265	-6.93359	-7.8064	-7.46918		16.8	-199.585	-105.998	-71.818	-35.4004		16.8	-2.70386	-1.89972	-2.38419	-2.05994		16.8	-30.0217
17.1	-363.159	-358.073	-350.952	-286.357		17.1	-22.4304	-21.4386	-29.1951	-29.9479		17.1	-131.744	-29.7546	-7.83285		17.1	-38.8591	-0.812393		17.1	-29.1443	-33.2642	-31.2042		17.1	-21.0826	-25.0854		17.1	-9.73765	-7.01294	-8.12683	-7.46409		17.1	-210.571	-105.794	-71.0042	-34.4849		17.1	-2.27966	-2.68173	-2.54059	-2.79999		17.1	-25.5737
17.4	-362.396	-360.107	-350.189	-286.865		17.4	-22.7661	-21.4539	-28.0762	-31.3721		17.4	-133.759	-30.2124	-9.40959		17.4	-39.8763	-0.354909		17.4	-29.3477	-33.226	-32.1579		17.4	-20.0144	-24.1089		17.4	-9.59778	-7.30286	-7.19299	-7.43103		17.4	-198.059	-105.591	-72.0215	-35.7056		17.4	-2.79236	-2.3613	-2.83051	-2.35748		17.4	-28.183
17.7	-357.819	-358.582	-353.241	-288.391		17.7	-22.0439	-20.8893	-27.0589	-31.3721		17.7	-133.484	-30.4667	-8.8501		17.7	-37.6383	0.484044		17.7	-29.1443	-33.6075	-31.2805		17.7	-20.3705	-23.9258		17.7	-9.95127	-6.83594	-7.80029	-7.6472		17.7	-201.416	-105.184	-72.4284	-35.553		17.7	-2.67639	-2.47192	-2.43759	-2.60925		17.7	-27.7252
18	-361.633	-359.599	-353.241	-285.339		18	-21.5149	-20.5841	-28.3203	-32.6538		18	-133.911	-29.7038	-7.52767		18	-39.2659	1.13226		18	-28.2796	-32.959	-32.1198		18	-21.4132	-24.0479		18	-9.79869	-7.07092	-7.79114	-7.80233		18	-202.942	-103.963	-69.3766	-34.3323		18	-2.70691	-2.43759	-2.67029	-2.54059		18	-27.626
18.3	-358.582	-359.09	-351.715	-284.322		18.3	-21.5759	-21.3776	-27.71	-32.6131		18.3	-133.85	-31.484	-8.34147		18.3	-38.2996	0.178308		18.3	-28.9917	-31.929	-31.7383		18.3	-19.5312	-24.3225		18.3	-9.91313	-6.86035	-7.50732	-7.63448		18.3	-203.552	-103.353	-73.2422	-34.1797		18.3	-2.5177	-2.44141	-2.43759	-2.73132		18.3	-27.9388
18.6	-357.056	-354.512	-354.004	-286.357		18.6	-22.6339	-21.4081	-28.951	-32.7555		18.6	-133.362	-31.6366	-7.78198		18.6	-41.1479	-1.27156		18.6	-29.3986	-33.2642	-32.0435		18.6	-21.2606	-23.407		18.6	-9.37907	-7.51038	-8.48999	-7.23775		18.6	-202.332	-102.336	-73.0387	-35.0952		18.6	-2.99377	-2.12479	-2.56348	-2.31934		18.6	-27.9846
18.9	-360.107	-362.651	-353.241	-285.339		18.9	-21.8608	-20.7214	-28.4627	-28.3203		18.9	-132.751	-29.9581	-7.17163		18.9	-39.0116	-0.127428		18.9	-28.9917	-33.3786	-30.4031		18.9	-19.633	-23.6511		18.9	-9.99705	-7.18079	-7.86438	-7.5353		18.9	-198.059	-106.405	-72.2249	-35.7056		18.9	-2.53296	-2.67029	-2.07138	-2.09808		18.9	-27.3437
19.2	-360.87	-359.599	-350.952	-284.322		19.2	-21.9421	-19.3939	-28.3203	-29.0324		19.2	-133.392	-29.7546	-7.73112		19.2	-37.6383	0.330056		19.2	-29.1443	-32.692	-31.4331		19.2	-20.1925	-24.3225		19.2	-9.85972	-7.24182	-8.02612	-7.93457		19.2	-201.721	-102.946	-71.2077	-32.6538		19.2	-3.32642	-2.53296	-2.30408	-2.70081		19.2	-27.1988
19.5	-358.582	-359.09	-350.952	-284.322		19.5	-21.6878	-20.401	-28.8086	-27.1606		19.5	-133.85	-30.3141	-8.29061		19.5	-36.5702	-1.08166		19.5	-28.9917	-33.5312	-30.7083		19.5	-20.6757	-24.4141		19.5	-9.28243	-6.64368	-8.29163	-7.87099		19.5	-200.806	-103.76	-73.6491	-34.3323		19.5	-2.57263	-2.7771	-2.43378	-2.7771		19.5	-27.3209
19.8	-360.107	-357.056	-353.241	-285.339		19.8	-22.3083	-20.7062	-27.771	-27.2217		19.8	-132.263	-31.1788	-7.98543		19.8	-38.7065	0.176908		19.8	-29.1952	-32.2342	-31.7383		19.8	-21.0063	-24.6277		19.8	-10.0225	-7.19299	-7.98035	-7.72603		19.8	-194.397	-103.353	-72.8353	-35.4004		19.8	-2.9541	-2.45285	-2.57111	-2.74658		19.8	-28.9001
20.1	-364.685	-356.038	-354.004	-284.831		20.1	-21.5352	-21.347	-28.5645	-28.422		20.1	-133.636	-29.4495	-7.37508		20.1	-36.7228	-1.42554		20.1	-30.365	-33.6075	-30.632		20.1	-20.1162	-24.1394		20.1	-10.0174	-7.3883	-7.52869	-7.43357		20.1	-199.89	-101.725	-70.8008	-37.6892		20.1	-2.36511	-2.35748	-2.48718	-1.93787		20.1	-28.4348
20.4	-360.87	-359.599	-356.293	-283.813		20.4	-22.1049	-22.11	-29.2969	-28.3407		20.4	-132.721	-29.4495	-7.62939		20.4	-37.1297	-2.03618		20.4	-30.4159	-33.1116	-29.9454		20.4	-20.7265	-25.4211		20.4	-9.65627	-7.42493	-7.76977	-7.71332		20.4	-199.585	-101.929	-71.2077	-34.9426		20.4	-3.13721	-2.59781	-2.94113	-2.94495		20.4	-27.7405
20.7	-360.87	-361.633	-352.478	-283.305		20.7	-21.9218	-22.0642	-29.0934	-27.2013		20.7	-132.568	-30.6702	-8.64665		20.7	-38.0452	-1.34981		20.7	-29.1952	-34.2941	-31.4331		20.7	-20.4213	-23.7427		20.7	-10.0021	-6.66809	-7.5592	-7.72095		20.7	-198.364	-104.574	-71.6146	-35.4004		20.7	-3.35998	-3.31879	-2.46048	-2.53296		20.7	-29.007
21	-360.87	-365.702	-351.715	-285.848		21	-22.4202	-22.9187	-28.0558	-30.0903		21	-131.927	-30.5684	-7.47681		21	-36.4176	-0.243829		21	-30.2124	-33.3405	-31.1661		21	-20.8282	-24.292		21	-9.46554	-7.03735	-7.87964	-8.15328		21	-199.28	-104.37	-71.0042	-35.4004		21	-2.75574	-2.2316	-2.79236	-1.96838		21	-29.007
21.3	-359.344	-363.668	-354.767	-283.305		21.3	-22.7356	-22.9034	-27.5065	-27.771		21.3	-133.148	-28.6865	-7.93457		21.3	-38.6556	-0.701873		21.3	-31.484	-33.7601	-32.1579		21.3	-20.5739	-24.4446		21.3	-9.70968	-7.07703	-8.01392	-7.36237		21.3	-195.618	-102.946	-71.818	-35.7056		21.3	-2.71606	-2.23541	-2.37274	-1.39618		21.3	-29.0222
21.6	-359.344	-357.056	-353.241	-283.813		21.6	-21.9421	-23.7885	-28.7069	-28.8696		21.6	-133.24	-29.5512	-7.83285		21.6	-37.1806	1.28149		21.6	-30.0598	-33.8364	-30.8609		21.6	-21.0826	-24.6277		21.6	-9.87244	-6.96411	-7.91931	-7.67263		21.6	-198.059	-106.201	-72.0215	-36.0107		21.6	-3.09448	-2.5177	-2.55966	-2.88391		21.6	-28.4119
21.9	-358.582	-363.159	-351.715	-281.27		21.9	-22.8984	-22.8577	-30.0903	-30.2938		21.9	-132.324	-29.6021	-7.73112		21.9	-39.3168	-0.969462		21.9	-30.1615	-34.9808	-31.0135		21.9	-20.9808	-24.6582		21.9	-9.71476	-7.1991	-7.95593	-7.8125		21.9	-198.059	-104.98	-72.0215	-35.7056		21.9	-3.01819	-3.0365	-1.70135	-2.39563		21.9	-28.45
22.2	-360.87	-360.616	-355.53	-282.796		22.2	-22.0744	-22.7661	-29.5207	-31.0059		22.2	-132.355	-29.246	-7.01904		22.2	-39.4694	0.594284		22.2	-29.8564	-32.959	-30.8228		22.2	-20.752	-24.4141		22.2	-9.54946	-7.3761	-7.48901	-7.98543		22.2	-199.28	-105.184	-71.4111	-33.5693		22.2	-2.70691	-2.72751	-2.42615	-2.13623		22.2	-27.6794
22.5	-361.633	-361.125	-354.767	-282.288		22.5	-22.4101	-23.1628	-29.3783	-33.3048		22.5	-134.125	-28.4322	-8.18888		22.5	-39.1134	-0.702993		22.5	-28.8391	-32.8064	-29.7165		22.5	-20.8028	-24.0479		22.5	-9.60286	-7.6477	-7.19604	-7.32422		22.5	-197.144	-104.167	-72.0215	-35.2478		22.5	-3.70789	-2.38037	-1.82343	-2.49481		22.5	-28.3966
22.8	-358.582	-361.633	-351.715	-285.339		22.8	-21.3623	-23.3154	-28.7069	-30.8227		22.8	-134.949	-28.9408	-7.73112		22.8	-40.0289	-0.474391		22.8	-28.3813	-32.8445	-30.2505		22.8	-21.2606	-24.0479		22.8	-9.30532	-7.36084	-7.77283	-7.86845		22.8	-196.533	-102.946	-73.2422	-35.2478		22.8	-2.80457	-2.70843	-2.67792	-1.31989		22.8	-26.9012
23.1	-359.344	-359.09	-352.478	-287.374		23.1	-20.8333	-23.1934	-29.3376	-31.9621		23.1	-134.033	-28.3813	-6.86646		23.1	-38.7065	-1.65723		23.1	-28.3305	-32.959	-29.8691		23.1	-20.8282	-24.0784		23.1	-9.39178	-7.35779	-7.41577	-7.43103		23.1	-194.702	-103.353	-72.2249	-35.553		23.1	-2.28271	-2.72751	-2.97928	-2.44904		23.1	-28.3356
23.4	-359.344	-359.09	-353.241	-286.357		23.4	-21.637	-23.0408	-30.2327	-32.369		23.4	-134.43	-29.1952	-8.18888		23.4	-40.1306	-0.24607		23.4	-30.1615	-31.8909	-29.6783		23.4	-21.0063	-24.2004		23.4	-9.30277	-7.58057	-7.67212	-7.17672		23.4	-197.754	-102.132	-72.4284	-35.8582		23.4	-3.05481	-2.86484	-2.55585	-2.02179		23.4	-27.9922
23.7	-362.396	-359.09	-354.767	-287.374		23.7	-22.2677	-22.3541	-29.3579	-30.66		23.7	-133.575	-28.7882	-8.18888		23.7	-39.8254	-0.665966		23.7	-28.1779	-33.6456	-29.7165		23.7	-20.3451	-24.6887		23.7	-9.32821	-7.08618	-7.57446	-7.04193		23.7	-200.5	-99.8942	-71.6146	-35.4004		23.7	-3.26233	-2.74658	-2.90298	-2.41852		23.7	-28.7476
24	-363.159	-360.107	-353.241	-283.305		24	-23.2035	-21.7895	-30.4972	-32.0028		24	-136.047	-28.2796	-7.37508		24	-39.6729	-1.12401		24	-29.0934	-33.1879	-29.8309		24	-21.286	-25.177		24	-9.33075	-7.24487	-7.13806	-7.459		24	-204.163	-101.522	-69.7835	-35.4004		24	-2.62146	-2.55203	-2.65503	-1.70898		24	-28.4805
24.3	-362.396	-359.09	-351.715	-287.882		24.3	-21.3521	-22.3541	-29.5207	-35.7666		24.3	-134.918	-29.9072	-8.23975		24.3	-39.8763	-0.170616		24.3	-28.0762	-32.7682	-30.098		24.3	-20.3705	-25.4211		24.3	-8.94928	-6.98852	-7.78198	-7.6828		24.3	-201.721	-104.37	-72.4284	-36.7737		24.3	-2.75879	-2.98309	-3.02887	-2.29645		24.3	-28.8162
24.6	-361.633	-357.564	-352.478	-284.322		24.6	-21.0063	-22.7509	-29.3376	-34.8511		24.6	-132.965	-29.0934	-7.32422		24.6	-40.9444	0.51575		24.6	-28.7374	-31.5094	-30.7083		24.6	-20.6757	-24.3225		24.6	-9.24174	-7.19299	-7.53784	-7.33693		24.6	-203.247	-101.115	-70.3939	-35.2478		24.6	-2.97546	-3.51334	-2.69318	-1.90735		24.6	-28.8696
24.9	-359.344	-359.599	-353.241	-285.848		24.9	-22.1863	-21.3318	-29.2765	-32.959		24.9	-133.667	-28.5848	-7.52767		24.9	-39.5711	-0.24747		24.9	-28.6865	-31.4713	-31.2042		24.9	-20.5739	-25.2075		24.9	-9.53166	-7.07397	-6.97937	-7.09279		24.9	-201.416	-103.963	-71.818	-34.3323		24.9	-2.79236	-2.48718	-2.62833	-1.83868		24.9	-29.0832
25.2	-366.211	-360.616	-350.189	-284.831		25.2	-22.2575	-22.2626	-30.0089	-31.5552		25.2	-134.674	-29.9581	-7.68026		25.2	-40.2832	-0.285897		25.2	-27.415	-31.6238	-30.4794		25.2	-19.8364	-24.7498		25.2	-9.5164	-7.07703	-7.41272	-7.34711		25.2	-202.332	-102.946	-72.4284	-36.0107		25.2	-3.57361	-2.44522	-2.17819	-2.33459		25.2	-27.6566
25.5	-365.448	-358.582	-350.952	-287.374		25.5	-21.3013	-21.9116	-30.3345	-32.7352		25.5	-132.111	-28.2796	-7.47681		25.5	-39.622	-2.38426		25.5	-28.6865	-33.7982	-29.1824		25.5	-22.049	-23.4375		25.5	-9.72493	-7.29675	-7.70264	-7.59633		25.5	-206.299	-102.336	-72.8353	-35.553		25.5	-2.73132	-2.52151	-2.1019	-1.88446		25.5	-27.9083
25.8	-360.107	-358.582	-354.767	-285.339		25.8	-21.9828	-22.0795	-29.0527	-33.6304		25.8	-132.996	-29.7546	-8.0363		25.8	-37.0789	-1.77419		25.8	-28.3813	-33.5312	-28.6865		25.8	-20.7265	-24.6887		25.8	-9.54946	-6.73523	-7.56531	-7.80233		25.8	-203.247	-104.98	-71.4111	-35.8582		25.8	-2.98462	-2.22397	-2.83813	-2.13623		25.8	-28.6255
26.1	-366.974	-360.616	-354.004	-285.339		26.1	-22.1558	-22.0337	-28.4627	-33.1014		26.1	-133.484	-29.6021	-8.79924		26.1	-38.5539	-1.50744		26.1	-28.8391	-34.0271	-29.8691		26.1	-20.4213	-24.1089		26.1	-9.52403	-7.93762	-7.27234	-7.50478		26.1	-202.332	-105.794	-70.5973	-36.0107		26.1	-2.68555	-2.29263	-2.59018	-2.30408		26.1	-28.2516
26.4	-363.922	-358.582	-353.241	-282.796		26.4	-23.0103	-22.3389	-28.9714	-33.8745		26.4	-132.812	-29.7038	-7.78198		26.4	-38.9099	-1.46957		26.4	-29.8055	-33.3786	-29.4113		26.4	-20.0399	-24.6887		26.4	-9.54437	-7.5592	-7.89184	-7.65737		26.4	-200.806	-105.998	-69.987	-35.0952		26.4	-3.00293	-2.33459	-2.3613	-2.41852		26.4	-28.4195
26.7	-366.211	-356.547	-349.426	-282.796		26.7	-22.2473	-22.7356	-29.5003	-37.0076		26.7	-133.545	-29.4495	-7.68026		26.7	-39.5203	-1.66059		26.7	-29.3986	-32.0816	-29.4495		26.7	-20.5485	-24.9634		26.7	-9.62067	-6.72302	-7.85217	-7.13857		26.7	-198.669	-102.946	-72.2249	-34.1797		26.7	-2.47803	-2.95639	-2.83051	-2.63977		26.7	-28.9383
27	-366.974	-357.056	-353.241	-284.322		27	-21.3216	-23.8953	-29.9072	-35.5835		27	-133.24	-30.009	-7.57853		27	-41.3513	-2.00419		27	-28.9917	-32.8445	-28.7247		27	-20.7774	-23.9258		27	-9.83429	-6.62842	-8.10547	-7.02921		27	-204.468	-107.218	-73.0387	-35.7056		27	-2.86865	-2.55203	-2.1019	-2.18201		27	-29.007
27.3	-363.922	-357.056	-354.004	-287.374		27.3	-21.932	-23.2086	-29.2155	-31.8603		27.3	-132.111	-30.1107	-7.57853		27.3	-40.3341	-1.58485		27.3	-27.9744	-33.4167	-30.098		27.3	-21.2097	-24.6277		27.3	-9.47316	-7.0404	-8.31299	-6.94529		27.3	-200.195	-104.37	-72.0215	-33.7219		27.3	-2.94189	-2.81525	-2.44522	-1.88446		27.3	-29.6173
27.6	-364.685	-360.107	-355.53	-284.831		27.6	-22.1558	-22.2168	-29.1138	-32.1248		27.6	-131.805	-30.6193	-8.59578		27.6	-39.3168	-1.31811		27.6	-29.3477	-32.4631	-29.7928		27.6	-20.4976	-24.0784		27.6	-9.82157	-7.31506	-7.94372	-6.95038		27.6	-203.552	-105.591	-72.2249	-34.1797		27.6	-2.73437	-2.57492	-2.78473	-2.12097		27.6	-29.6402
27.9	-358.582	-362.651	-351.715	-285.339		27.9	-21.5149	-23.0103	-31.1483	-34.4645		27.9	-133.179	-28.1779	-7.17163		27.9	-39.5711	-0.364712		27.9	-29.5003	-31.8527	-29.6783		27.9	-20.9045	-24.5972		27.9	-9.44773	-7.5531	-7.90405	-6.65792		27.9	-203.552	-104.37	-74.056	-35.0952		27.9	-2.62146	-2.55585	-2.36511	-2.54822		27.9	-28.7094
28.2	-363.159	-359.09	-353.241	-285.339		28.2	-22.7458	-22.5525	-30.3548	-32.9386		28.2	-134.125	-29.0426	-7.93457		28.2	-38.147	-0.479433		28.2	-27.1098	-31.8527	-29.7165		28.2	-20.9554	-24.5361		28.2	-9.70205	-6.80542	-7.76062	-7.33948		28.2	-205.994	-105.387	-74.2594	-35.8582		28.2	-2.58484	-2.43378	-2.7771	-2.388		28.2	-29.1367
28.5	-363.922	-361.125	-352.478	-285.339		28.5	-22.7051	-21.6675	-31.0059	-33.3862		28.5	-133.911	-30.0598	-7.42594		28.5	-39.5203	0.397668		28.5	-29.8564	-32.6538	-29.7928		28.5	-20.6502	-24.1394		28.5	-9.22394	-7.1228	-7.55615	-7.65483		28.5	-200.806	-105.794	-70.1904	-35.4004		28.5	-2.59094	-2.13242	-2.1553	-1.96075		28.5	-29.1061
28.8	-365.448	-361.633	-350.952	-285.848		28.8	-21.5658	-23.0713	-31.7179	-30.5583		28.8	-133.759	-29.0934	-7.52767		28.8	-42.4194	0.359241		28.8	-28.2796	-31.5475	-29.5639		28.8	-20.7774	-24.4141		28.8	-9.25191	-6.71997	-7.79724	-7.25047		28.8	-198.975	-104.98	-73.2422	-33.7219		28.8	-2.65503	-2.49481	-2.62833	-2.45666		28.8	-28.4271
29.1	-360.87	-364.176	-351.715	-282.288		29.1	-22.1558	-23.941	-29.6834	-30.1514		29.1	-133.575	-30.365	-7.52767		29.1	-41.9108	-0.442126		29.1	-30.5684	-31.5475	-27.9617		29.1	-20.6248	-24.8718		29.1	-9.71731	-7.15637	-7.55615	-7.11568		29.1	-196.228	-104.98	-72.6318	-36.0107		29.1	-2.86255	-2.38419	-2.32315	-2.63214		29.1	-27.4734
29.4	-361.633	-361.633	-350.189	-286.865		29.4	-22.1252	-22.9492	-30.8024	-35.0545		29.4	-132.721	-28.5339	-8.18888		29.4	-39.622	-1.96828		29.4	-29.8055	-30.632	-30.365		29.4	-20.1416	-24.8413		29.4	-10.0327	-6.98852	-7.91931	-7.5887		29.4	-200.195	-106.812	-68.5628	-36.1633		29.4	-2.55737	-2.16675	-2.98691	-2.02942		29.4	-28.9612
29.7	-362.396	-361.125	-354.767	-283.813		29.7	-20.8944	-22.7814	-31.3517	-32.1859		29.7	-133.301	-30.5176	-7.78198		29.7	-39.2659	-0.557127		29.7	-29.8564	-31.3568	-28.9154		29.7	-20.5994	-24.1699		29.7	-9.52403	-7.09839	-7.63855	-7.61668		29.7	-201.416	-105.387	-69.3766	-34.9426		29.7	-3.01514	-2.99072	-2.59399	-2.29645		29.7	-27.4277
30	-364.685	-361.633	-357.819	-285.848		30	-21.5454	-21.8506	-30.2734	-33.02		30	-133.301	-28.9917	-9.35872		30	-39.3168	0.587002		30	-31.2297	-31.2805	-29.068		30	-20.5485	-23.5901		30	-9.74019	-6.67114	-7.29065	-7.14874		30	-204.773	-107.829	-69.7835	-36.1633		30	-3.19519	-2.23541	-3.04031	-2.01416		30	-27.504
30.3	-368.5	-361.125	-354.004	-286.865		30.3	-22.0947	-21.3013	-31.2297	-35.5835		30.3	-132.599	-29.5512	-7.32422		30.3	-39.0116	1.15893		30.3	-30.0598	-31.4713	-29.4876		30.3	-20.3196	-23.6206		30.3	-9.87244	-7.15637	-7.74231	-7.39543		30.3	-200.195	-108.439	-71.0042	-33.8745		30.3	-3.07922	-2.65503	-2.94113	-2.25067		30.3	-27.626
30.6	-368.5	-361.633	-353.241	-285.339		30.6	-21.0775	-22.2321	-30.3345	-34.2204		30.6	-134.216	-30.365	-8.0363		30.6	-40.2323	-0.214644		30.6	-30.009	-31.7383	-30.5939		30.6	-19.811	-22.9492		30.6	-9.01286	-6.96106	-7.21741	-7.60905		30.6	-198.975	-104.167	-72.6318	-36.1633		30.6	-3.2196	-1.96838	-2.50626	-1.89209		30.6	-28.6484
30.9	-369.263	-359.09	-350.952	-285.848		30.9	-21.4132	-21.9879	-31.2907	-34.5662		30.9	-132.782	-28.9408	-7.73112		30.9	-40.5884	0.395427		30.9	-31.3314	-32.6538	-29.6402		30.9	-19.9636	-23.4375		30.9	-9.59523	-7.20825	-8.02917	-7.41068		30.9	-198.975	-107.422	-72.6318	-35.4004		30.9	-2.15759	-2.65884	-2.72751	-2.67792		30.9	-26.7639
31.2	-366.974	-358.582	-347.9	-289.408		31.2	-22.3897	-21.0114	-31.6569	-34.0373		31.2	-132.782	-29.2969	-7.98543		31.2	-39.4694	-2.08441		31.2	-32.196	-32.2723	-30.899		31.2	-20.5231	-23.8342		31.2	-9.62829	-7.41272	-7.20825	-7.2937		31.2	-197.449	-106.405	-72.4284	-35.2478		31.2	-2.8717	-2.70081	-2.97546	-1.9989		31.2	-27.6489
31.5	-363.922	-362.142	-352.478	-287.374		31.5	-22.2575	-20.05	-30.7617	-32.6538		31.5	-134.46	-29.1443	-7.27336		31.5	-39.9272	-0.139191		31.5	-31.484	-30.7846	-30.9753		31.5	-19.6838	-24.3225		31.5	-10.025	-6.98547	-7.53784	-7.4412		31.5	-197.449	-107.218	-71.6146	-34.9426		31.5	-2.7771	-2.83813	-2.6741	-2.02179		31.5	-27.1301
31.8	-367.737	-362.651	-352.478	-288.391		31.8	-22.2677	-21.2555	-29.5003	-33.1014		31.8	-133.545	-29.3986	-8.59578		31.8	-38.9608	-0.177618		31.8	-30.365	-31.2805	-29.3732		31.8	-20.3451	-23.3765		31.8	-9.52657	-6.52161	-8.03833	-7.98035		31.8	-202.026	-106.405	-74.4629	-35.4004		31.8	-3.0304	-2.38037	-2.68936	-3.0899		31.8	-27.6108
32.1	-362.396	-360.616	-350.189	-285.848		32.1	-22.0133	-21.0724	-30.1107	-32.8979		32.1	-134.399	-29.5512	-7.78198		32.1	-38.147	-1.28416		32.1	-30.3141	-31.5094	-29.9072		32.1	-20.4722	-23.3459		32.1	-9.9767	-7.39441	-7.8125	-7.02159		32.1	-202.026	-104.777	-71.818	-36.1633		32.1	-3.20435	-2.0256	-2.14004	-2.52533		32.1	-28.1143
32.4	-359.344	-363.159	-347.137	-287.374		32.4	-22.7865	-21.1792	-27.1606	-34.4645		32.4	-135.101	-30.0598	-7.62939		32.4	-39.0625	-0.788529		32.4	-30.1107	-32.2723	-29.1824		32.4	-21.0317	-24.1394		32.4	-10.3938	-7.6477	-7.58972	-7.7006		32.4	-201.721	-102.946	-71.818	-34.1797		32.4	-3.04871	-3.0365	-2.56348	-2.57111		32.4	-27.9694
32.7	-361.633	-365.194	-347.137	-288.9		32.7	-22.1863	-22.4915	-29.1748	-31.25		32.7	-134.46	-29.6021	-7.12077		32.7	-39.3677	-0.674369		32.7	-30.6193	-32.0435	-30.632		32.7	-20.4468	-23.5596		32.7	-10.1954	-7.34253	-7.96509	-7.5531		32.7	-204.163	-101.929	-74.2594	-36.0107		32.7	-2.86865	-2.80762	-2.55966	-2.02942		32.7	-27.1378
33	-366.211	-365.702	-352.478	-288.9		33	-21.8201	-21.3013	-28.6458	-32.0028		33	-134.979	-29.5003	-7.93457		33	-39.6729	0.431614		33	-30.7719	-31.9672	-28.9154		33	-20.5231	-23.7122		33	-9.76054	-6.9397	-7.68127	-7.22249		33	-201.111	-99.8942	-71.0042	-34.6375		33	-3.16467	-2.45666	-2.44522	-2.21252		33	-28.4729
33.3	-365.448	-363.159	-341.797	-288.9		33.3	-21.8913	-20.3705	-30.2124	-30.721		33.3	-133.698	-27.8727	-8.59578		33.3	-41.0461	-0.331606		33.3	-30.7719	-32.5775	-28.7628		33.3	-20.3705	-24.1394		33.3	-9.92076	-6.75964	-7.56836	-6.8512		33.3	-201.721	-103.556	-72.8353	-34.4849		33.3	-2.38342	-2.6474	-2.50626	-2.53296		33.3	-27.5497
33.6	-365.448	-363.159	-350.952	-290.934		33.6	-22.9696	-20.7062	-28.8696	-30.8228		33.6	-133.423	-30.1107	-8.4432		33.6	-41.1987	-1.24741		33.6	-31.1788	-32.0816	-28.6865		33.6	-20.93	-24.231		33.6	-9.81903	-7.34863	-7.50427	-6.83085		33.6	-199.89	-102.946	-72.8353	-35.7056		33.6	-2.2522	-2.8038	-2.75421	-2.19727		33.6	-27.2293
33.9	-363.922	-363.668	-348.663	-289.917		33.9	-21.6675	-23.7427	-30.07	-32.1045		33.9	-132.874	-30.4667	-8.49406		33.9	-40.741	1.15557		33.9	-30.0598	-32.7682	-29.2587		33.9	-21.2097	-24.3225		33.9	-9.0154	-7.47986	-7.26623	-7.15637		33.9	-202.637	-101.522	-73.2422	-35.2478		33.9	-2.39258	-2.29263	-2.76947	-2.83051		33.9	-28.4271
34.2	-361.633	-358.582	-351.715	-286.357		34.2	-21.7997	-22.3846	-31.5145	-30.4565		34.2	-132.294	-29.7546	-8.23975		34.2	-39.2659	0.125318		34.2	-29.1952	-33.3405	-27.9999		34.2	-19.7093	-24.4751		34.2	-10.0047	-7.07092	-7.55005	-7.40051		34.2	-200.806	-103.76	-71.2077	-35.4004		34.2	-2.99988	-2.72369	-2.15912	-1.63269		34.2	-29.4876
34.5	-361.633	-362.142	-352.478	-285.339		34.5	-22.939	-22.3999	-31.1483	-32.8573		34.5	-132.812	-29.5003	-8.34147		34.5	-39.0625	-0.256432		34.5	-30.8228	-32.4249	-27.9617		34.5	-21.5149	-23.6511		34.5	-10.1064	-6.9397	-8.07495	-7.26064		34.5	-198.364	-103.353	-72.0215	-34.1797		34.5	-2.9602	-2.1553	-2.36893	-2.50244		34.5	-29.6936
34.8	-364.685	-361.125	-352.478	-282.796		34.8	-23.6409	-22.3846	-28.951	-31.4128		34.8	-133.423	-30.0598	-8.64665		34.8	-40.5884	0.353639		34.8	-30.721	-32.0816	-29.1061		34.8	-19.7347	-25.116		34.8	-9.36127	-7.02209	-7.42187	-7.76672		34.8	-195.312	-102.539	-72.0215	-34.0271		34.8	-2.7771	-2.79236	-2.38419	-2.01416		34.8	-28.7704
35.1	-365.448	-361.125	-355.53	-286.865		35.1	-23.0916	-22.9187	-29.5003	-31.25		35.1	-133.972	-28.5848	-7.57853		35.1	-38.9608	-0.447727		35.1	-30.5176	-31.5475	-30.2505		35.1	-20.0653	-23.4985		35.1	-9.25445	-7.03735	-7.96814	-7.26827		35.1	-196.838	-104.37	-72.2249	-34.6375		35.1	-3.125	-2.22397	-2.1286	-1.80817		35.1	-27.3437
35.4	-363.159	-359.09	-356.293	-289.408		35.4	-22.2168	-22.4304	-30.5786	-31.1686		35.4	-134.888	-30.1107	-8.79924		35.4	-40.1306	0.124197		35.4	-32.0435	-33.5693	-28.2669		35.4	-20.4976	-24.231		35.4	-9.51385	-7.06482	-7.89184	-7.15891		35.4	-200.195	-107.625	-73.8525	-34.9426		35.4	-2.65808	-2.82669	-2.50626	-1.23596		35.4	-28.244
35.7	-365.448	-362.651	-352.478	-283.305		35.7	-23.2137	-21.4996	-29.1138	-32.9997		35.7	-134.094	-29.8564	-7.37508		35.7	-39.3168	-0.600875		35.7	-30.5176	-32.4249	-29.1061		35.7	-22.5067	-23.8953		35.7	-9.46299	-7.13806	-7.58057	-7.51241		35.7	-195.923	-107.422	-70.8008	-33.8745		35.7	-2.65808	-2.26974	-2.60925	-2.26593		35.7	-27.9999
36	-360.87	-363.668	-354.767	-283.813		36	-23.5494	-21.6675	-29.48	-33.8135		36	-131.5	-30.8228	-8.54492		36	-39.1642	-0.448567		36	-29.8564	-31.9672	-27.2751		36	-24.9227	-25.0244		36	-9.22902	-7.0343	-7.65076	-7.75146		36	-198.669	-104.167	-72.6318	-32.8064		36	-2.90222	-2.92969	-2.89535	-2.5177		36	-26.9012
36.3	-363.922	-362.651	-355.53	-284.322		36.3	-23.3459	-22.7966	-30.5583	-29.602		36.3	-130.341	-30.009	-7.83285		36.3	-41.1987	-0.105525		36.3	-31.484	-31.8527	-26.3596		36.3	-28.4068	-23.0103		36.3	-9.13747	-7.18689	-7.22656	-7.45137		36.3	-202.332	-102.743	-72.4284	-33.1116		36.3	-2.22168	-2.05994	-2.42996	-1.72424		36.3	-28.4653
36.6	-361.633	-362.142	-353.241	-284.831		36.6	-22.7458	-22.2931	-31.189	-31.4128		36.6	-131.989	-29.5003	-6.96818		36.6	-39.978	-0.220246		36.6	-30.9245	-31.2805	-27.5803		36.6	-28.7374	-23.6511		36.6	-9.34855	-7.48596	-7.66601	-7.12331		36.6	-198.975	-107.015	-71.4111	-33.5693		36.6	-2.63367	-2.49481	-2.39563	-2.41852		36.6	-27.7405
36.9	-363.159	-359.599	-352.478	-284.322		36.9	-23.6308	-21.7895	-29.5003	-32.3283		36.9	-132.385	-28.8391	-8.0363		36.9	-38.2996	1.72497		36.9	-29.7546	-31.1661	-28.4576		36.9	-29.0426	-24.6582		36.9	-9.11713	-7.11975	-7.94983	-6.23576		36.9	-197.754	-108.032	-73.2422	-33.4167		36.9	-2.84119	-2.85721	-2.92206	-1.77002		36.9	-27.1683
37.2	-362.396	-360.616	-353.241	-285.848		37.2	-23.0001	-22.7051	-30.2734	-32.6131		37.2	-130.768	-29.6021	-8.69751		37.2	-38.8591	0.694721		37.2	-29.7038	-32.3105	-27.9999		37.2	-29.2714	-23.2849		37.2	-9.38161	-7.35474	-8.28857	-6.89697		37.2	-198.669	-107.625	-72.4284	-32.959		37.2	-2.67334	-2.55203	-2.66266	-2.73895		37.2	-28.0838
37.5	-360.107	-362.651	-347.9	-284.322		37.5	-22.2575	-22.3389	-30.5379	-30.9855		37.5	-132.812	-30.5176	-7.62939		37.5	-39.7746	-0.29738		37.5	-29.5003	-32.4631	-27.4658		37.5	-28.8391	-23.9563		37.5	-9.3689	-7.24792	-7.58972	-6.79525		37.5	-199.28	-104.777	-73.2422	-33.2642		37.5	-2.89917	-2.64358	-2.6741	-1.87683		37.5	-27.9388
37.8	-365.448	-359.09	-349.426	-282.288		37.8	-22.1354	-20.7062	-30.07	-29.7038		37.8	-132.629	-31.1788	-7.73112		37.8	-39.8763	0.465279		37.8	-28.7374	-32.692	-26.9318		37.8	-29.7546	-23.8953		37.8	-9.5698	-7.1991	-7.82776	-7.20215		37.8	-194.397	-105.591	-70.8008	-33.5693		37.8	-3.2196	-2.37274	-2.60544	-2.38037		37.8	-27.4048
38.1	-364.685	-366.211	-350.952	-286.865		38.1	-22.9187	-21.2097	-29.2969	-30.4565		38.1	-130.981	-30.3141	-8.95182		38.1	-39.7746	1.15164		38.1	-28.4322	-32.0816	-26.4359		38.1	-29.0934	-23.468		38.1	-9.62067	-7.83081	-7.68433	-6.6274		38.1	-198.059	-104.98	-71.2077	-35.0952		38.1	-2.74658	-2.17819	-2.29263	-2.63977		38.1	-25.9705
38.4	-362.396	-361.633	-353.241	-285.339		38.4	-21.6471	-20.2332	-30.599	-31.3924		38.4	-134.399	-29.8055	-8.34147		38.4	-40.3341	-0.0311913		38.4	-30.8736	-31.6238	-24.6429		38.4	-29.2714	-23.5291		38.4	-9.32312	-7.39441	-8.59375	-7.35474		38.4	-195.618	-105.998	-72.8353	-34.1797		38.4	-2.65503	-2.6741	-2.24304	-2.06757		38.4	-26.9546
38.7	-366.974	-359.599	-353.241	-284.831		38.7	-21.9218	-22.2015	-30.3955	-31.6772		38.7	-133.026	-30.3141	-9.10441		38.7	-39.8763	1.60885		38.7	-29.7546	-32.5394	-24.2996		38.7	-28.2796	-24.9023		38.7	-9.05609	-7.45239	-8.14819	-7.17163		38.7	-195.007	-106.201	-71.818	-33.7219		38.7	-3.06702	-2.37656	-2.18964	-2.29645		38.7	-27.214
39	-364.685	-359.599	-351.715	-286.357		39	-22.522	-21.4081	-29.1951	-34.5866		39	-133.392	-29.2969	-8.95182		39	-38.2487	1.11266		39	-29.6529	-33.0353	-24.7955		39	-28.4576	-24.3225		39	-9.94364	-7.2876	-8.1665	-7.30642		39	-198.669	-106.812	-69.7835	-34.0271		39	-2.78931	-2.60162	-2.56348	-2.6474		39	-26.474
39.3	-364.685	-355.021	-346.374	-286.357		39.3	-21.993	-21.5301	-29.0527	-31.9417		39.3	-133.972	-28.8391	-7.57853		39.3	-39.622	0.616467		39.3	-29.6529	-32.3486	-24.2233		39.3	-28.7374	-23.8037		39.3	-9.32058	-8.01392	-8.31909	-7.17926		39.3	-201.416	-104.167	-73.0387	-34.9426		39.3	-2.86255	-2.9068	-2.17438	-2.37274		39.3	-26.6647
39.6	-363.922	-359.09	-350.189	-283.813		39.6	-22.3185	-22.8424	-28.4831	-33.1624		39.6	-132.66	-29.6529	-8.4432		39.6	-39.7237	1.0358		39.6	-28.9917	-33.7982	-24.7955		39.6	-28.1016	-23.0713		39.6	-9.82157	-7.51038	-7.68127	-7.31405		39.6	-203.247	-105.998	-71.6146	-33.8745		39.6	-3.2196	-2.22015	-2.75421	-2.31934		39.6	-27.1225
39.9	-365.448	-361.633	-350.189	-285.339		39.9	-22.1151	-21.759	-30.3548	-32.6538		39.9	-131.958	-28.0253	-8.0363		39.9	-41.6565	1.11182		39.9	-29.2969	-32.6157	-25.3677		39.9	-28.3813	-23.8953		39.9	-9.46299	-7.68433	-8.44726	-6.98344		39.9	-202.026	-104.98	-71.2077	-34.79		39.9	-2.75269	-2.54059	-2.81906	-2.27356		39.9	-25.5508
40.2	-366.974	-363.159	-350.189	-287.374		40.2	-23.3459	-22.5983	-29.4189	-33.8338		40.2	-131.836	-29.4495	-8.29061		40.2	-40.1306	1.07339		40.2	-31.2297	-33.1879	-24.9863		40.2	-28.89	-23.6816		40.2	-9.46808	-7.69958	-8.55713	-7.09025		40.2	-200.806	-103.963	-69.1732	-35.553		40.2	-2.26746	-2.25449	-2.11716	-2.03705		40.2	-26.329
40.5	-363.159	-361.633	-354.004	-287.882		40.5	-23.3154	-21.3165	-30.2531	-31.9621		40.5	-132.904	-29.9072	-7.47681		40.5	-40.9953	0.310171		40.5	-30.721	-32.8827	-25.0626		40.5	-29.5003	-22.8271		40.5	-9.82157	-8.14514	-7.95288	-7.38017		40.5	-197.754	-105.184	-71.0042	-33.5693		40.5	-2.56958	-2.78473	-2.68555	-2.21252		40.5	-27.4353
40.8	-361.633	-364.176	-350.952	-289.408		40.8	-22.5016	-22.3846	-29.8665	-33.4879		40.8	-133.636	-28.2796	-8.90096		40.8	-39.7237	2.48427		40.8	-29.3477	-31.3187	-25.177		40.8	-28.1525	-24.2615		40.8	-9.92838	-7.44324	-7.80334	-7.33185		40.8	-194.702	-105.591	-71.0042	-36.1633		40.8	-2.34985	-2.53296	-2.77328	-2.27356		40.8	-27.5116
41.1	-364.685	-361.633	-352.478	-287.882		41.1	-22.7254	-21.8964	-29.012	-30.7617		41.1	-134.308	-27.9236	-8.23975		41.1	-38.6047	-0.949239		41.1	-31.6874	-32.2342	-24.6048		41.1	-28.6865	-23.9563		41.1	-10.0708	-7.61719	-8.35266	-7.47935		41.1	-198.364	-103.149	-72.4284	-35.2478		41.1	-2.81067	-2.25067	-2.48718	-2.18964		41.1	-27.2827
41.4	-364.685	-363.668	-347.9	-286.357		41.4	-22.3287	-21.9879	-29.8869	-30.4972		41.4	-131.256	-30.009	-8.69751		41.4	-40.1815	0.0423019		41.4	-31.1279	-30.7846	-25.7111		41.4	-28.8137	-24.6582		41.4	-9.84446	-8.38623	-9.17358	-7.58616		41.4	-198.669	-105.794	-72.4284	-34.3323		41.4	-2.67029	-2.07138	-2.56348	-2.41852		41.4	-26.9241
41.7	-365.448	-361.125	-349.426	-291.951		41.7	-21.5251	-22.8882	-28.8289	-31.1686		41.7	-131.409	-29.1952	-8.49406		41.7	-38.9099	1.37717		41.7	-30.8228	-32.4631	-24.3378		41.7	-28.3051	-24.5361		41.7	-10.081	-7.26929	-8.18787	-7.62431		41.7	-202.026	-104.574	-72.0215	-34.1797		41.7	-2.83508	-2.74277	-2.6207	-2.89154		41.7	-26.6037
42	-365.448	-359.09	-352.478	-288.391		42	-21.3114	-21.7743	-29.7445	-28.5848		42	-132.202	-29.2969	-8.39233		42	-40.0289	0.270624		42	-30.5684	-30.5939	-24.1089		42	-29.1443	-24.4751		42	-9.82412	-7.24792	-7.70874	-7.12077		42	-201.416	-106.201	-72.6318	-36.4685		42	-2.87476	-2.42615	-3.01743	-1.84631		42	-27.6489
42.3	-364.685	-359.09	-356.293	-287.882		42.3	-22.054	-21.2708	-30.2734	-29.5817		42.3	-133.026	-29.3477	-7.88371		42.3	-37.4349	0.00331477		42.3	-31.9417	-32.3105	-24.2233		42.3	-29.2969	-23.7427		42.3	-9.80123	-7.4585	-8.14819	-7.1818		42.3	-203.552	-102.946	-72.4284	-35.7056		42.3	-3.23791	-2.64358	-2.06757	-1.54877		42.3	-27.4353
42.6	-359.344	-359.09	-354.767	-287.882		42.6	-22.5525	-22.3541	-29.9072	-30.8228		42.6	-130.859	-29.3477	-7.62939		42.6	-39.6729	-1.37026		42.6	-30.0598	-34.256	-24.7955		42.6	-28.6357	-23.3765		42.6	-9.60032	-7.66296	-8.28552	-7.43866		42.6	-201.416	-103.556	-71.4111	-36.3159		42.6	-2.97241	-3.19672	-2.44141	-2.63214		42.6	-27.504
42.9	-364.685	-362.142	-353.241	-285.848		42.9	-22.583	-21.0419	-30.07	-32.6538		42.9	-132.233	-28.2796	-7.47681		42.9	-40.741	0.269783		42.9	-30.4667	-32.9208	-23.2697		42.9	-28.712	-24.7803		42.9	-9.68933	-7.78503	-8.21533	-7.13603		42.9	-201.721	-103.963	-71.2077	-33.8745		42.9	-3.12805	-2.64358	-2.98691	-2.16675		42.9	-28.3279
43.2	-359.344	-361.633	-353.241	-287.374		43.2	-22.1049	-20.7672	-28.8086	-32.6741		43.2	-131.775	-28.89	-8.90096		43.2	-40.3849	1.07059		43.2	-31.1788	-32.6157	-24.147		43.2	-28.8645	-24.2615		43.2	-9.73256	-7.53174	-8.45337	-7.38017		43.2	-200.5	-103.963	-71.0042	-35.8582		43.2	-2.89612	-3.04413	-2.52151	-1.95312		43.2	-27.5726
43.5	-360.107	-362.142	-352.478	-287.374		43.5	-22.0032	-22.4609	-28.7476	-30.6396		43.5	-133.27	-30.009	-9.15527		43.5	-38.0961	0.116635		43.5	-31.1279	-32.0053	-23.8419		43.5	-28.2288	-23.6816		43.5	-9.84955	-7.31201	-8.60901	-7.74892		43.5	-197.754	-106.608	-72.8353	-36.4685		43.5	-2.80762	-2.45666	-2.64358	-1.83105		43.5	-27.4734
43.8	-360.87	-361.125	-352.478	-287.882		43.8	-21.1995	-21.225	-29.1341	-28.2186		43.8	-132.477	-29.5003	-7.52767		43.8	-38.7573	-0.837319		43.8	-30.5684	-32.6157	-23.88		43.8	-28.4576	-23.9868		43.8	-9.89024	-7.86743	-8.51746	-7.43866		43.8	-200.5	-104.777	-70.5973	-34.1797		43.8	-2.76794	-2.60925	-2.81906	-2.67029		43.8	-27.7405
44.1	-360.107	-361.633	-349.426	-287.374		44.1	-21.9014	-21.8353	-31.0262	-30.2734		44.1	-132.416	-29.8055	-8.39233		44.1	-41.9108	-1.02833		44.1	-31.2805	-32.8445	-23.9944		44.1	-29.246	-23.1934		44.1	-9.84446	-8.43201	-8.5907	-7.56582		44.1	-200.195	-104.574	-71.4111	-32.959		44.1	-2.771	-2.31552	-2.75421	-3.15094		44.1	-27.5879
44.4	-360.87	-361.125	-350.952	-287.882		44.4	-22.1151	-21.3165	-29.9683	-30.4565		44.4	-132.69	-28.6357	-7.83285		44.4	-37.3332	-0.227528		44.4	-31.0262	-33.7601	-23.4222		44.4	-27.771	-23.5291		44.4	-9.3104	-7.91016	-7.96814	-7.11822		44.4	-196.838	-106.405	-71.0042	-34.1797		44.4	-2.79236	-2.88391	-2.61688	-1.77765		44.4	-27.8702
44.7	-359.344	-359.09	-350.189	-291.443		44.7	-21.759	-21.4081	-32.2469	-29.8055		44.7	-132.263	-31.0771	-7.47681		44.7	-39.1642	-0.0752197		44.7	-30.0598	-33.0734	-24.147		44.7	-29.5766	-23.9868		44.7	-9.1807	-8.22449	-8.17261	-6.9046		44.7	-195.007	-106.812	-72.2249	-35.7056		44.7	-3.13721	-2.33078	-2.88391	-2.75421		44.7	-27.4887
45	-357.819	-365.702	-350.952	-290.934		45	-21.403	-22.0184	-31.7179	-28.422		45	-132.751	-30.8228	-8.34147		45	-40.1815	-0.304382		45	-29.9581	-33.1879	-24.2233		45	-30.009	-24.0784		45	-8.80941	-7.65991	-8.38318	-7.49969		45	-199.28	-104.167	-71.2077	-34.6375		45	-2.85034	-3.10898	-2.22015	-2.54822		45	-26.9852
45.3	-360.107	-361.125	-351.715	-289.917		45.3	-22.2778	-21.8353	-31.0669	-28.9917		45.3	-132.141	-29.1443	-6.56128		45.3	-37.5366	-0.991307		45.3	-30.8736	-34.256	-24.0707		45.3	-28.7882	-23.3765		45.3	-9.38415	-7.57141	-8.31299	-7.23775		45.3	-197.449	-106.812	-71.4111	-35.553		45.3	-2.96326	-2.33841	-2.32315	-1.90735		45.3	-27.5345
45.6	-363.159	-361.633	-350.189	-290.934		45.6	-23.1425	-21.7895	-30.7414	-29.7445		45.6	-130.615	-29.1952	-8.18888		45.6	-36.0616	0.152822		45.6	-29.3986	-33.0353	-23.9944		45.6	-28.4068	-24.7498		45.6	-8.87298	-7.84302	-8.13599	-7.41831		45.6	-198.364	-106.812	-73.0387	-34.9426		45.6	-2.66418	-3.02887	-2.1286	-2.47955		45.6	-28.4576
45.9	-359.344	-364.685	-350.189	-286.865		45.9	-21.5047	-21.5912	-30.4769	-31.0262		45.9	-131.805	-29.8564	-7.12077		45.9	-35.4004	1.06807		45.9	-31.6874	-31.8146	-23.6893		45.9	-29.1952	-24.8718		45.9	-9.20359	-8.08105	-8.59375	-7.33948		45.9	-200.806	-103.963	-72.0215	-32.196		45.9	-2.72522	-2.83432	-2.5444	-2.15912		45.9	-27.4048
46.2	-361.633	-363.668	-349.426	-290.426		46.2	-22.939	-21.9879	-32.1045	-30.8024		46.2	-130.28	-28.8391	-8.34147		46.2	-36.3159	-0.648825		46.2	-30.0598	-32.692	-24.9481		46.2	-27.9744	-24.353		46.2	-9.06118	-8.08716	-8.12378	-6.92495		46.2	-201.721	-105.998	-68.7663	-35.4004		46.2	-2.17285	-2.32697	-2.25067	-2.69318		46.2	-27.1988
46.5	-360.87	-361.633	-350.189	-287.882		46.5	-22.939	-22.3694	-31.2093	-30.3345		46.5	-132.385	-28.5848	-8.18888		46.5	-35.8582	0.0375408		46.5	-30.9245	-33.7601	-23.9944		46.5	-29.246	-24.8108		46.5	-9.23665	-7.70569	-7.93152	-7.35728		46.5	-202.942	-105.184	-70.1904	-34.4849		46.5	-2.92358	-2.75803	-2.38037	-1.63269		46.5	-27.7557
46.8	-363.922	-362.142	-350.189	-287.882		46.8	-21.3013	-20.7062	-31.25	-30.5786		46.8	-132.599	-27.771	-7.37508		46.8	-35.4513	-1.25974		46.8	-29.4495	-32.1198	-25.444		46.8	-28.712	-24.2004		46.8	-9.10441	-7.92847	-8.02002	-7.55819		46.8	-207.214	-106.608	-72.2249	-34.0271		46.8	-2.57874	-2.29645	-2.79236	-2.69318		46.8	-26.5198
47.1	-359.344	-358.073	-354.004	-286.357		47.1	-21.5861	-21.9879	-30.3752	-33.02		47.1	-131.317	-30.4667	-7.83285		47.1	-37.8927	1.21954		47.1	-29.3986	-32.8445	-26.741		47.1	-28.9408	-24.1699		47.1	-9.47825	-8.07495	-8.22754	-7.27081		47.1	-204.468	-107.625	-73.8525	-34.79		47.1	-3.03345	-2.36893	-2.98691	-2.37274		47.1	-27.5421
47.4	-357.819	-357.056	-348.663	-286.865		47.4	-22.5321	-20.7825	-29.7241	-31.4941		47.4	-130.798	-30.009	-7.12077		47.4	-37.6892	-0.955121		47.4	-29.9581	-31.8146	-26.6266		47.4	-29.9327	-23.4375		47.4	-9.39433	-7.61413	-8.48999	-6.97072		47.4	-203.552	-105.591	-72.0215	-35.7056		47.4	-3.15552	-2.45285	-2.48337	-2.33459		47.4	-28.6102
47.7	-360.107	-358.073	-350.952	-288.391		47.7	-22.4304	-22.3236	-30.131	-34.4238		47.7	-130.951	-28.9408	-7.78198		47.7	-38.4013	0.150861		47.7	-30.4159	-31.2805	-24.5285		47.7	-28.9663	-24.353		47.7	-10.1089	-7.32422	-8.9508	-6.78762		47.7	-196.533	-105.998	-71.0042	-34.1797		47.7	-3.36609	-2.44141	-2.58255	-1.72424		47.7	-27.5726
48	-357.819	-355.53	-352.478	-286.865		48	-21.5658	-21.698	-30.2124	-34.2611		48	-131.195	-29.0426	-8.4432		48	-35.3495	-0.993828		48	-30.4159	-32.9971	-24.91		48	-29.9581	-23.7732		48	-9.74019	-7.76062	-8.27026	-7.15129		48	-198.364	-102.539	-70.8008	-35.4004		48	-2.88696	-3.07846	-2.38037	-2.0752		48	-27.2446
48.3	-358.582	-355.021	-350.189	-286.865		48.3	-22.5728	-22.0489	-30.0293	-31.5145		48.3	-131.256	-30.1615	-8.54492		48.3	-36.1125	-1.29928		48.3	-29.1952	-33.3023	-24.147		48.3	-29.3477	-23.8037		48.3	-9.66644	-7.39746	-8.02307	-7.42849		48.3	-197.449	-104.167	-71.6146	-34.79		48.3	-2.81982	-2.79617	-2.32697	-1.87683		48.3	-27.4124
48.6	-358.582	-358.582	-352.478	-288.9		48.6	-21.1182	-21.5149	-32.7352	-30.7414		48.6	-130.829	-28.6357	-8.49406		48.6	-38.3504	-0.651065		48.6	-29.8055	-32.4631	-23.9944		48.6	-29.3477	-24.353		48.6	-9.1451	-7.51038	-7.45239	-6.98852		48.6	-199.28	-103.556	-73.2422	-33.2642		48.6	-2.61536	-2.70843	-2.80762	-2.42615		48.6	-28.6331
48.9	-359.344	-357.056	-348.663	-285.339		48.9	-21.8099	-21.3165	-29.5207	-29.1545		48.9	-131.348	-30.2124	-8.54492		48.9	-36.3668	-1.68131		48.9	-29.6529	-30.7846	-24.2615		48.9	-29.068	-23.8037		48.9	-9.35109	-7.58057	-8.43811	-7.13857		48.9	-200.806	-105.998	-69.987	-34.79		48.9	-2.96631	-2.95639	-2.5177	-2.5177		48.9	-27.5269
49.2	-359.344	-356.038	-348.663	-289.408		49.2	-22.4915	-21.8353	-31.4534	-29.602		49.2	-132.05	-30.9245	-8.64665		49.2	-37.5875	-0.880507		49.2	-30.365	-31.8909	-25.6348		49.2	-29.1443	-25.0549		49.2	-10.0403	-8.34045	-7.67212	-7.58107		49.2	-204.468	-108.846	-71.4111	-34.6375		49.2	-2.91443	-1.87302	-2.65503	-1.95312		49.2	-25.8255
49.5	-358.582	-358.073	-347.9	-286.865		49.5	-21.4437	-22.2473	-28.6255	-30.9448		49.5	-130.981	-29.8564	-8.59578		49.5	-38.6047	0.378063		49.5	-30.1615	-32.6538	-24.2615		49.5	-29.1697	-23.5596		49.5	-9.90295	-8.38928	-7.31506	-7.91931		49.5	-198.975	-106.608	-69.987	-34.79		49.5	-3.38135	-2.47192	-2.21252	-2.46429		49.5	-27.2446
49.8	-355.53	-356.547	-351.715	-286.865		49.8	-22.2371	-21.6217	-29.1951	-29.5614		49.8	-133.087	-29.6529	-9.30786		49.8	-36.9771	-0.537745		49.8	-29.4495	-31.9672	-24.6048		49.8	-28.3305	-23.6511		49.8	-9.26208	-7.91016	-8.20618	-7.6472		49.8	-196.838	-107.218	-72.4284	-36.3159		49.8	-3.40271	-2.65503	-2.51007	-3.12805		49.8	-27.7939
50.1	-360.107	-359.599	-349.426	-287.374		50.1	-22.4813	-21.225	-30.0903	-30.3752		50.1	-131.958	-28.9408	-7.17163		50.1	-36.2142	-1.75873		50.1	-29.7546	-32.5012	-24.7574		50.1	-29.3223	-24.8108		50.1	-9.20868	-7.74841	-8.36487	-7.64465		50.1	-195.312	-102.946	-72.2249	-35.0952		50.1	-3.02429	-2.6474	-2.40326	-2.38037		50.1	-26.5808
50.4	-355.53	-356.547	-351.715	-288.391		50.4	-22.1659	-20.6757	-29.3986	-32.8979		50.4	-132.996	-30.3141	-9.05355		50.4	-35.1461	-1.30124		50.4	-28.89	-31.1661	-25.9018		50.4	-28.7628	-23.5901		50.4	-9.23665	-7.84302	-7.50122	-7.97272		50.4	-195.618	-102.946	-69.3766	-34.4849		50.4	-2.96631	-2.39944	-2.38419	-2.30408		50.4	-28.0991
50.7	-355.53	-361.125	-350.189	-289.408		50.7	-21.2402	-22.5525	-31.0262	-32.0435		50.7	-133.209	-30.1107	-8.8501		50.7	-37.2823	-0.500438		50.7	-29.6529	-31.929	-24.1852		50.7	-27.9999	-23.6206		50.7	-9.79106	-7.73621	-7.62329	-7.40051		50.7	-200.195	-104.98	-73.4456	-34.79		50.7	-3.1189	-1.93787	-3.02505	-2.15149		50.7	-27.9694
51	-360.107	-358.073	-349.426	-290.934		51	-21.698	-21.8964	-30.2531	-32.3486		51	-132.416	-28.6865	-8.23975		51	-37.1297	0.376662		51	-29.7546	-32.3868	-25.3296		51	-27.6693	-24.5667		51	-9.41467	-7.59277	-7.44629	-7.65483		51	-201.111	-104.37	-71.4111	-34.9426		51	-2.76794	-2.86102	-2.92969	-2.86865		51	-27.8168
51.3	-361.633	-358.073	-350.189	-289.917		51.3	-21.5454	-20.9808	-31.7586	-32.2469		51.3	-131.989	-28.3305	-6.81559		51.3	-38.4521	-0.233969		51.3	-31.7383	-32.959	-25.177		51.3	-27.9999	-23.6206		51.3	-9.06372	-7.85828	-8.35876	-7.5353		51.3	-199.89	-106.608	-72.4284	-35.2478		51.3	-2.84119	-2.57111	-2.44141	-2.0752		51.3	-28.4805
51.6	-360.107	-357.564	-350.189	-291.443		51.6	-22.2575	-21.2402	-32.1248	-31.8197		51.6	-131.073	-30.4667	-8.79924		51.6	-38.3504	-1.4931		51.6	-30.4159	-32.5394	-24.2996		51.6	-27.2878	-23.8647		51.6	-9.33329	-8.39844	-8.0719	-7.13857		51.6	-201.416	-104.98	-68.9697	-33.5693		51.6	-3.2959	-2.67029	-1.70135	-1.9989		51.6	-27.1149
51.9	-359.344	-359.09	-347.9	-290.426		51.9	-21.7285	-22.4304	-33.2642	-29.3986		51.9	-130.249	-30.6193	-7.57853		51.9	-38.0961	-0.463411		51.9	-29.246	-33.1497	-24.2233		51.9	-28.2288	-24.9023		51.9	-9.30023	-8.27942	-7.54394	-7.26827		51.9	-202.026	-104.37	-70.1904	-34.6375		51.9	-2.93884	-1.79672	-2.41089	-3.0365		51.9	-28.0533
52.2	-357.819	-356.038	-349.426	-289.408		52.2	-22.4101	-21.0114	-33.3659	-30.3752		52.2	-132.66	-29.2969	-8.69751		52.2	-36.8245	-1.34107		52.2	-30.5176	-32.1198	-24.7955		52.2	-28.4576	-23.9868		52.2	-9.24683	-7.8064	-7.85217	-7.33185		52.2	-199.89	-101.929	-71.818	-35.8582		52.2	-2.82898	-2.388	-2.68173	-1.97601		52.2	-27.565
52.5	-360.87	-358.582	-350.952	-289.408		52.5	-21.3826	-22.7509	-31.6772	-30.1514		52.5	-131.226	-28.5848	-8.29061		52.5	-38.2487	-1.53209		52.5	-30.6193	-32.3486	-26.1688		52.5	-28.4322	-24.1394		52.5	-9.05609	-8.02002	-7.52869	-7.53275		52.5	-201.721	-102.743	-72.8353	-34.79		52.5	-2.98462	-2.33078	-2.39944	-1.66321		52.5	-27.2217
52.8	-358.582	-359.599	-350.189	-288.391		52.8	-22.3694	-23.0103	-32.6742	-28.9714		52.8	-132.355	-29.4495	-8.18888		52.8	-35.8073	-1.7231		52.8	-29.8564	-31.2424	-23.88		52.8	-29.2206	-23.5901		52.8	-9.65118	-7.35168	-7.67212	-7.64974		52.8	-204.468	-103.556	-70.1904	-35.2478		52.8	-3.16162	-2.57111	-2.13623	-2.32697		52.8	-28.4424
53.1	-357.056	-356.547	-353.241	-286.865		53.1	-21.1385	-22.8271	-30.131	-30.1717		53.1	-132.599	-28.6865	-7.98543		53.1	-39.3168	-1.11303		53.1	-30.2633	-31.1279	-24.3759		53.1	-28.5594	-23.3765		53.1	-9.32058	-7.19299	-7.88269	-7.28353		53.1	-198.669	-104.98	-73.2422	-35.0952		53.1	-3.01819	-2.45666	-2.05231	-2.01416		53.1	-27.359
53.4	-361.633	-358.582	-350.952	-286.357		53.4	-21.4233	-23.6206	-29.5817	-29.2765		53.4	-133.728	-28.4322	-8.18888		53.4	-39.6729	-1.8381		53.4	-30.8736	-30.6702	-24.7574		53.4	-28.8137	-24.1089		53.4	-9.23665	-7.5592	-7.12585	-7.30642		53.4	-197.144	-104.574	-73.4456	-32.959		53.4	-2.96326	-2.68936	-2.71988	-2.0752		53.4	-26.7639
53.7	-360.107	-358.073	-354.767	-286.865		53.7	-20.9351	-21.7743	-29.0527	-29.2969		53.7	-133.24	-29.5003	-7.68026		53.7	-39.4185	-0.541386		53.7	-30.4159	-32.6157	-23.88		53.7	-29.3477	-24.5667		53.7	-9.45536	-7.52258	-7.71789	-7.42594		53.7	-196.228	-100.505	-73.0387	-35.0952		53.7	-3.1189	-3.00598	-2.91061	-2.59399		53.7	-28.6865
54	-361.633	-360.107	-354.004	-284.322		54	-20.9961	-21.8506	-30.4362	-28.5645		54	-131.653	-28.2288	-9.15527		54	-38.503	-1.15202		54	-30.1107	-31.9672	-24.6811		54	-29.3223	-24.3835		54	-9.59015	-7.65991	-7.97424	-7.27081		54	-198.975	-101.725	-71.4111	-36.1633		54	-2.95105	-2.7504	-2.26593	-1.85394		54	-28.7933
54.3	-358.582	-363.668	-350.952	-286.357		54.3	-21.4437	-21.7133	-30.3752	-28.8696		54.3	-132.294	-29.6021	-7.93457		54.3	-39.1134	-1.30489		54.3	-31.3314	-31.2424	-24.1089		54.3	-28.9917	-23.5901		54.3	-9.63847	-7.49512	-7.89184	-7.18689		54.3	-202.942	-101.929	-70.8008	-33.8745		54.3	-2.78015	-2.35748	-2.81143	-2.39563		54.3	-27.9922
54.6	-361.633	-362.142	-353.241	-285.848		54.6	-22.0235	-21.3013	-29.602	-28.9307		54.6	-132.904	-28.3813	-8.74837		54.6	-38.9099	-1.64849		54.6	-31.0771	-31.3187	-25.1389		54.6	-28.4322	-23.1934		54.6	-9.37907	-7.89184	-7.87048	-7.39797		54.6	-205.078	-105.794	-71.0042	-33.8745		54.6	-3.49121	-2.35748	-2.8801	-2.25067		54.6	-28.7399
54.9	-357.056	-365.194	-349.426	-287.374		54.9	-21.7692	-22.0642	-28.7272	-27.6489		54.9	-133.453	-28.2796	-7.68026		54.9	-38.9608	-1.34359		54.9	-29.9581	-31.5475	-23.1934		54.9	-29.2969	-23.0713		54.9	-9.27734	-7.8186	-7.53784	-7.60142		54.9	-204.468	-102.946	-69.5801	-35.7056		54.9	-3.2135	-2.43378	-2.78091	-1.67847		54.9	-28.5721
55.2	-359.344	-359.599	-354.004	-284.831		55.2	-21.8608	-22.583	-31.901	-28.361		55.2	-134.094	-29.5003	-8.29061		55.2	-39.2151	-1.22943		55.2	-31.2297	-30.8609	-24.4141		55.2	-29.1443	-24.6277		55.2	-9.47825	-7.6416	-7.93762	-7.59379		55.2	-201.721	-105.387	-72.0215	-32.3486		55.2	-3.2074	-2.70843	-2.26212	-2.67792		55.2	-27.9999
55.5	-357.819	-365.702	-349.426	-286.357		55.5	-21.7895	-22.1405	-29.7038	-29.8869		55.5	-134.216	-29.8055	-8.69751		55.5	-39.5203	-1.72562		55.5	-29.7038	-32.6157	-24.0707		55.5	-29.4495	-24.231		55.5	-9.30786	-7.92236	-7.79724	-6.96309		55.5	-205.078	-103.149	-70.3939	-34.3323		55.5	-2.45361	-1.8959	-2.43759	-3.14331		55.5	-28.6026
55.8	-357.819	-360.616	-346.374	-287.882		55.8	-22.4508	-21.5912	-30.2531	-27.8117		55.8	-133.392	-28.5848	-8.54492		55.8	-40.3849	-1.1537		55.8	-30.365	-32.4249	-23.3841		55.8	-28.2796	-24.1089		55.8	-9.57235	-7.54394	-7.33337	-7.08516		55.8	-199.28	-101.115	-70.3939	-34.9426		55.8	-2.74048	-3.0899	-1.89209	-2.20489		55.8	-27.1988
56.1	-361.633	-361.125	-350.952	-283.305		56.1	-21.5454	-23.4985	-30.7007	-30.3548		56.1	-132.843	-28.2796	-7.93457		56.1	-37.4858	-1.15398		56.1	-29.6021	-32.4631	-24.9481		56.1	-29.3986	-23.8953		56.1	-9.72493	-7.53479	-7.93152	-7.00633		56.1	-199.585	-103.149	-69.3766	-34.79		56.1	-3.20129	-2.52914	-2.44904	-2.71606		56.1	-27.1759
56.4	-360.87	-363.159	-347.9	-283.305		56.4	-20.6502	-21.8964	-31.189	-32.0231		56.4	-134.094	-28.3305	-7.78198		56.4	-37.1806	0.905679		56.4	-29.2969	-33.3405	-26.5121		56.4	-28.9408	-25.6653		56.4	-9.04338	-7.37305	-7.63245	-7.24538		56.4	-200.806	-104.98	-70.3939	-35.4004		56.4	-2.87476	-2.02942	-2.83051	-1.90735		56.4	-27.6871
56.7	-363.159	-359.599	-351.715	-282.796		56.7	-21.2809	-21.698	-31.5348	-26.8351		56.7	-135.193	-28.3305	-8.64665		56.7	-40.3849	0.104312		56.7	-29.9581	-32.7682	-25.3296		56.7	-29.1189	-23.9563		56.7	-8.90096	-8.13904	-7.9071	-7.74383		56.7	-201.721	-100.505	-71.818	-34.9426		56.7	-2.81982	-2.19727	-2.73895	-2.47955		56.7	-27.4353
57	-363.159	-361.633	-353.241	-284.322		57	-21.0876	-22.583	-32.8573	-29.2969		57	-133.453	-27.9744	-7.62939		57	-39.2151	-0.0104087		57	-30.3141	-31.8527	-24.6429		57	-29.246	-25.0244		57	-9.3867	-7.62024	-7.59582	-7.14366		57	-200.806	-105.387	-70.3939	-35.7056		57	-3.14331	-2.45285	-2.67792	-1.99127		57	-27.6642
57.3	-365.448	-360.107	-354.767	-283.305		57.3	-21.5556	-23.056	-32.1452	-30.599		57.3	-133.698	-28.0253	-8.4432		57.3	-39.0625	0.599663		57.3	-29.7546	-33.6075	-23.9944		57.3	-28.1779	-24.2004		57.3	-9.04592	-7.31201	-7.7301	-7.14111		57.3	-203.247	-101.115	-71.6146	-33.1116		57.3	-2.89307	-2.22778	-2.92587	-1.85394		57.3	-26.8021
57.6	-373.84	-359.599	-352.478	-285.339		57.6	-20.3756	-23.0255	-31.1279	-32.4707		57.6	-134.125	-27.2624	-8.0363		57.6	-38.8082	0.0271782		57.6	-30.3141	-32.6157	-25.0244		57.6	-29.3477	-24.7192		57.6	-9.00777	-7.1228	-8.18176	-7.46155		57.6	-200.195	-105.998	-72.4284	-34.0271		57.6	-2.76489	-2.3613	-2.26974	-2.0752		57.6	-27.977
57.9	-365.448	-363.159	-349.426	-289.408		57.9	-20.5994	-23.5138	-29.3376	-27.5472		57.9	-133.27	-28.2288	-7.98543		57.9	-39.1642	1.55278		57.9	-28.1779	-32.196	-25.1389		57.9	-28.6611	-24.3835		57.9	-8.85518	-7.73926	-8.35876	-6.97072		57.9	-200.195	-104.98	-69.7835	-33.4167		57.9	-3.14026	-2.29645	-2.97546	-2.18201		57.9	-28.8239
58.2	-366.211	-359.09	-345.612	-286.357		58.2	-21.0978	-22.2473	-29.0324	-26.5706		58.2	-132.629	-29.4495	-8.74837		58.2	-39.2659	0.63697		58.2	-30.8736	-32.2723	-25.3677		58.2	-28.4322	-24.353		58.2	-9.20868	-7.44018	-7.34253	-7.33439		58.2	-205.994	-106.405	-69.987	-31.5857		58.2	-3.1311	-2.91443	-2.57874	-1.53351		58.2	-28.2516
58.5	-364.685	-364.176	-349.426	-286.357		58.5	-21.2911	-21.6827	-29.4189	-27.6693		58.5	-133.942	-28.5339	-9.40959		58.5	-39.2659	0.827424		58.5	-29.6529	-33.7601	-25.0244		58.5	-28.5339	-24.353		58.5	-9.53674	-7.55005	-7.79724	-7.2937		58.5	-204.163	-105.591	-70.8008	-33.5693		58.5	-2.6001	-2.6207	-2.50626	-2.6474		58.5	-27.3285
58.8	-359.344	-361.125	-346.374	-285.339		58.8	-21.6573	-22.9034	-29.5817	-28.1779		58.8	-132.599	-29.7038	-9.10441		58.8	-38.7065	0.979732		58.8	-29.9581	-33.3405	-24.7955		58.8	-28.3813	-23.9868		58.8	-8.91368	-7.20215	-7.86743	-7.42849		58.8	-204.773	-104.98	-71.818	-34.1797		58.8	-3.2959	-2.54059	-2.40707	-1.85394		58.8	-27.0081
59.1	-364.685	-360.616	-346.374	-282.796		59.1	-21.1995	-22.0032	-28.4017	-28.3203		59.1	-136.017	-28.2288	-8.18888		59.1	-38.7065	1.05575		59.1	-29.9581	-34.5993	-25.5203		59.1	-29.0934	-24.3835		59.1	-8.48643	-7.52563	-8.58765	-7.28353		59.1	-207.825	-103.76	-71.6146	-34.9426		59.1	-3.15247	-2.65121	-2.76947	-2.51007		59.1	-26.8249
59.4	-366.211	-363.668	-350.952	-285.339		59.4	-20.4875	-22.5372	-28.951	-26.9165		59.4	-133.85	-28.6865	-7.32422		59.4	-38.7065	1.8947		59.4	-29.7546	-33.5693	-24.3378		59.4	-28.1779	-23.1018		59.4	-9.31295	-7.93457	-7.95288	-7.59888		59.4	-202.942	-105.591	-73.0387	-33.1116		59.4	-2.98157	-1.94931	-2.98309	-1.89972		59.4	-27.9846
59.7	-362.396	-361.125	-347.9	-284.831		59.7	-21.0673	-22.8577	-29.9276	-27.4658		59.7	-135.59	-30.6193	-8.23975		59.7	-38.5539	0.482981		59.7	-29.7038	-32.6157	-25.3677		59.7	-28.7628	-23.7122		59.7	-9.88769	-7.59582	-7.91321	-7.15891		59.7	-201.416	-107.422	-73.6491	-33.7219		59.7	-2.72522	-2.68555	-2.55203	-1.99127		59.7	-27.8931
60	-367.737	-363.668	-348.663	-285.339		60	-22.0846	-21.8506	-30.3548	-25.4313		60	-134.216	-29.0934	-8.34147		60	-37.4858	1.1312		60	-27.9744	-33.989	-24.4522		60	-27.9236	-24.6277		60	-9.21885	-8.00476	-8.30994	-7.09279		60	-201.416	-105.387	-72.6318	-35.8582		60	-2.83203	-2.31934	-2.44141	-3.37982		60	-28.6255
60.3	-366.211	-359.09	-351.715	-287.882		60.3	-20.8638	-22.4152	-31.0262	-28.422		60.3	-133.575	-30.2633	-8.18888		60.3	-38.6047	0.139098		60.3	-29.7546	-33.6838	-24.5285		60.3	-28.9408	-24.9023		60.3	-9.52657	-7.52258	-7.51953	-7.38525		60.3	-203.552	-105.998	-72.4284	-34.3323		60.3	-2.91443	-2.65121	-2.52151	-2.63977		60.3	-28.1067
60.6	-363.922	-356.547	-350.189	-285.339		60.6	-20.7011	-22.8882	-30.4362	-26.8555		60.6	-133.331	-28.89	-8.08716		60.6	-38.2996	-0.0519165		60.6	-30.6702	-33.6456	-23.8419		60.6	-27.8473	-24.8108		60.6	-9.552	-7.47681	-8.38013	-7.02921		60.6	-204.468	-105.794	-74.8698	-34.1797		60.6	-2.84424	-2.75421	-2.6474	-2.04468		60.6	-28.038
60.9	-360.87	-363.159	-349.426	-286.357		60.9	-20.6197	-23.88	-28.4424	-28.5441		60.9	-134.277	-27.6693	-8.23975		60.9	-37.8418	0.100391		60.9	-29.246	-34.1034	-24.3378		60.9	-28.3813	-24.9939		60.9	-9.97162	-7.69043	-7.68738	-6.99107		60.9	-205.383	-105.387	-75.887	-33.5693		60.9	-3.11279	-2.89154	-2.40326	-2.28882		60.9	-28.0151
61.2	-362.396	-360.107	-352.478	-286.865		61.2	-20.5485	-22.1405	-29.1138	-29.1545		61.2	-132.05	-28.0762	-8.13802		61.2	-38.8082	-1.38762		61.2	-30.4159	-33.7601	-24.9481		61.2	-27.7201	-24.9329		61.2	-9.84955	-8.3313	-8.10547	-7.01396		61.2	-202.637	-104.574	-76.7008	-33.8745		61.2	-3.13416	-2.46811	-2.61688	-2.5177		61.2	-29.7394
61.5	-368.5	-359.09	-348.663	-286.357		61.5	-20.9859	-22.3999	-29.602	-27.8117		61.5	-134.125	-28.3305	-8.74837		61.5	-39.4694	-0.319785		61.5	-28.4322	-33.7982	-25.444		61.5	-27.2115	-24.8108		61.5	-9.87752	-7.70569	-8.01697	-7.83793		61.5	-198.364	-102.132	-73.6491	-35.2478		61.5	-2.90832	-2.30408	-2.4147	-2.39563		61.5	-29.1672
61.8	-360.87	-356.038	-348.663	-286.865		61.8	-22.3694	-22.7509	-30.3548	-26.3265		61.8	-133.698	-29.0426	-8.23975		61.8	-39.1134	2.08319		61.8	-28.4322	-34.4849	-25.0244		61.8	-28.3813	-24.292		61.8	-9.34855	-8.01392	-8.26416	-7.23012		61.8	-205.383	-102.946	-74.2594	-34.3323		61.8	-3.2959	-2.60925	-2.30026	-2.05994		61.8	-27.1072
62.1	-361.633	-357.056	-353.241	-286.357		62.1	-21.2911	-22.0947	-30.0903	-28.5848		62.1	-133.148	-29.246	-7.98543		62.1	-39.4185	1.09109		62.1	-28.2288	-34.8282	-25.0626		62.1	-27.949	-24.0173		62.1	-9.55963	-7.9071	-7.84607	-7.36745		62.1	-200.806	-107.422	-76.0905	-35.2478		62.1	-2.59399	-2.08664	-2.13623	-2.57874		62.1	-27.4582
62.4	-360.107	-360.107	-348.663	-289.408		62.4	-21.7895	-22.2321	-28.6662	-28.3203		62.4	-133.27	-29.3986	-8.49406		62.4	-38.4013	1.43414		62.4	-28.5339	-33.7219	-25.1389		62.4	-28.1779	-24.6887		62.4	-9.54692	-8.08105	-7.66601	-7.37254		62.4	-197.449	-109.863	-77.5146	-33.2642		62.4	-2.6062	-2.31552	-2.65503	-2.23541		62.4	-27.832
62.7	-361.633	-356.547	-348.663	-290.426		62.7	-21.9218	-21.9269	-30.7414	-27.181		62.7	-133.82	-30.2124	-8.08716		62.7	-37.0789	1.51015		62.7	-28.4831	-33.9508	-25.2914		62.7	-28.3305	-24.1089		62.7	-10.17	-7.50122	-7.72705	-7.38017		62.7	-198.364	-107.422	-76.0905	-35.4004		62.7	-2.83203	-2.52151	-2.44141	-2.38037		62.7	-28.4119
63	-363.922	-357.056	-347.9	-289.917		63	-21.7082	-21.9727	-32.6335	-27.3031		63	-131.744	-29.1952	-8.34147		63	-40.3341	2.46354		63	-29.1952	-31.8909	-25.177		63	-27.7201	-24.8718		63	-8.81704	-7.78503	-7.86743	-7.52513		63	-197.144	-106.405	-73.6491	-35.553		63	-2.41089	-2.81906	-1.9722	-2.09045		63	-28.6789
63.3	-363.159	-359.09	-349.426	-285.339		63.3	-21.5658	-22.3694	-30.131	-28.5034		63.3	-131.805	-28.6865	-8.34147		63.3	-38.9608	0.0600038		63.3	-29.7546	-31.9672	-24.4141		63.3	-27.9236	-24.231		63.3	-9.85209	-7.901	-7.72705	-7.81759		63.3	-197.754	-104.777	-73.6491	-33.8745		63.3	-2.8717	-2.51389	-2.1019	-2.388		63.3	-28.0685
63.6	-365.448	-358.073	-350.189	-286.865		63.6	-21.4844	-22.0337	-28.3813	-26.2451		63.6	-133.209	-29.5003	-8.08716		63.6	-38.7065	0.441193		63.6	-29.5512	-32.2723	-25.6348		63.6	-27.0589	-24.9939		63.6	-9.70713	-7.62329	-7.52258	-7.73621		63.6	-196.228	-104.98	-76.0905	-35.7056		63.6	-2.62146	-2.11716	-2.38037	-2.50244		63.6	-28.5873
63.9	-356.293	-360.616	-349.426	-286.357		63.9	-21.4437	-22.4915	-30.3752	-27.9541		63.9	-133.728	-28.3813	-7.22249		63.9	-38.4013	0.974971		63.9	-30.1107	-30.8609	-24.0326		63.9	-27.9236	-23.5596		63.9	-9.75037	-7.69653	-8.16955	-7.26573		63.9	-197.449	-105.184	-74.056	-33.2642		63.9	-3.25623	-2.54822	-2.78854	-2.67029		63.9	-27.7328
64.2	-361.633	-357.564	-348.663	-283.813		64.2	-21.108	-23.7579	-29.602	-28.8289		64.2	-133.331	-28.5339	-8.95182		64.2	-37.5875	2.92019		64.2	-29.8055	-31.9672	-24.4141		64.2	-27.8473	-23.5291		64.2	-9.80631	-7.2052	-8.19702	-7.8125		64.2	-199.89	-104.167	-78.125	-34.9426		64.2	-2.50549	-2.51007	-2.58255	-1.70135		64.2	-27.5726
64.5	-363.922	-357.564	-350.952	-288.391		64.5	-20.8232	-22.4915	-28.6865	-27.2827		64.5	-134.033	-30.2124	-8.4432		64.5	-36.5194	-0.246292		64.5	-30.6193	-31.4713	-24.5667		64.5	-27.6438	-23.3459		64.5	-9.85718	-7.64465	-7.96204	-7.2937		64.5	-202.942	-106.405	-77.1077	-36.3159		64.5	-3.07312	-2.15912	-2.62451	-1.93024		64.5	-28.9841
64.8	-367.737	-359.599	-352.478	-287.374		64.8	-21.4335	-21.9727	-29.8869	-26.7741		64.8	-134.247	-30.1615	-8.49406		64.8	-37.7401	-0.132131		64.8	-31.0262	-32.196	-25.9399		64.8	-28.9408	-22.6746		64.8	-9.54183	-7.11975	-7.71179	-7.27844		64.8	-199.585	-107.218	-78.125	-32.3486		64.8	-3.35998	-2.62833	-2.79617	-2.40326		64.8	-27.5879
65.1	-363.922	-357.564	-350.952	-287.374		65.1	-21.993	-22.3694	-29.2562	-27.3031		65.1	-132.355	-29.8055	-7.42594		65.1	-37.8418	0.287205		65.1	-31.1279	-31.0898	-25.3296		65.1	-28.6611	-23.0103		65.1	-9.03066	-7.40662	-8.23669	-8.16854		65.1	-201.416	-110.677	-78.5319	-35.2478		65.1	-3.00598	-2.75803	-3.0899	-2.21252		65.1	-27.8473
65.4	-360.87	-358.073	-350.189	-284.322		65.4	-21.759	-21.7438	-29.602	-28.951		65.4	-132.965	-30.8228	-8.90096		65.4	-35.553	0.897277		65.4	-31.2805	-30.4794	-24.7955		65.4	-28.5848	-23.3154		65.4	-9.13747	-7.56836	-8.22754	-7.91931		65.4	-202.332	-114.95	-76.4974	-35.7056		65.4	-2.67029	-2.61688	-2.42615	-2.43378		65.4	-28.4424
65.7	-367.737	-360.616	-350.952	-287.374		65.7	-20.6502	-23.3612	-28.9714	-30.9448		65.7	-135.376	-29.9072	-7.62939		65.7	-39.978	0.935144		65.7	-29.3477	-32.959	-24.8337		65.7	-27.3641	-24.4141		65.7	-9.4223	-7.67822	-8.28552	-7.53021		65.7	-199.585	-114.339	-76.9043	-35.2478		65.7	-3.20435	-2.59781	-2.48718	-2.68555		65.7	-28.6865
66	-365.448	-358.073	-356.293	-288.391		66	-20.4976	-22.3541	-31.8603	-28.3813		66	-134.338	-30.721	-8.59578		66	-40.8936	-0.362134		66	-28.3305	-30.7846	-26.5121		66	-26.8555	-22.8577		66	-9.4986	-7.63245	-7.86438	-7.35982		66	-202.026	-111.287	-77.3112	-34.79		66	-3.54004	-3.05939	-2.63596	-2.21252		66	-28.7552
66.3	-368.5	-359.09	-352.478	-292.46		66.3	-21.6471	-22.644	-30.66	-29.9276		66.3	-133.881	-29.3477	-7.37508		66.3	-38.1978	0.0190562		66.3	-31.0771	-32.692	-25.444		66.3	-27.8473	-24.0784		66.3	-9.45028	-7.61719	-7.75146	-7.27844		66.3	-202.332	-108.032	-78.5319	-33.4167		66.3	-3.1311	-2.48337	-2.16675	-2.25067		66.3	-28.0914
66.6	-366.974	-356.038	-353.241	-289.917		66.6	-20.6807	-22.8119	-30.9855	-30.7617		66.6	-134.003	-30.9245	-7.47681		66.6	-37.4349	-0.400841		66.6	-29.0426	-34.1034	-25.1389		66.6	-27.2115	-22.7356		66.6	-8.95437	-7.40967	-7.67517	-7.61159		66.6	-200.5	-107.829	-76.7008	-35.4004		66.6	-3.11279	-2.11716	-2.24304	-2.21252		66.6	-28.3127
66.9	-368.5	-358.582	-350.189	-287.374		66.9	-21.4945	-23.3765	-29.1138	-29.7445		66.9	-134.613	-28.9917	-8.4432		66.9	-39.0116	0.743289		66.9	-30.0598	-34.1415	-25.444		66.9	-27.9236	-23.6511		66.9	-9.32821	-7.0343	-7.48901	-8.16599		66.9	-199.89	-110.881	-78.7354	-32.5012		66.9	-2.65198	-2.41089	-2.99454	-3.0899		66.9	-28.3585
67.2	-366.211	-358.073	-352.478	-287.374		67.2	-20.9249	-23.7732	-29.7852	-30.5583		67.2	-133.24	-29.6021	-7.32422		67.2	-38.5539	-0.172519		67.2	-30.4159	-31.2424	-25.3296		67.2	-27.5167	-23.5291		67.2	-9.42993	-7.82776	-7.89184	-7.79724		67.2	-202.026	-108.846	-76.9043	-34.79		67.2	-3.02429	-2.42615	-3.23486	-2.86102		67.2	-28.1677
67.5	-368.5	-359.599	-353.241	-286.357		67.5	-20.4569	-21.5607	-28.1169	-30.1514		67.5	-134.521	-31.0262	-8.34147		67.5	-38.2487	0.399406		67.5	-31.5857	-31.2805	-24.4522		67.5	-27.5675	-23.9258		67.5	-9.54692	-7.58972	-8.1604	-7.70569		67.5	-199.585	-109.66	-78.125	-35.7056		67.5	-3.34778	-2.33841	-2.88391	-2.93732		67.5	-29.4189
67.8	-364.685	-358.582	-352.478	-288.9		67.8	-21.698	-22.9645	-29.012	-27.9338		67.8	-132.446	-29.0934	-8.29061		67.8	-37.2314	0.97133		67.8	-29.7038	-31.5857	-25.5966		67.8	-27.8727	-23.5596		67.8	-10.32	-7.30286	-7.57141	-7.17417		67.8	-200.806	-107.625	-77.5146	-34.1797		67.8	-2.83203	-2.34985	-2.59781	-2.34985		67.8	-27.8625
68.1	-364.685	-358.582	-350.952	-287.374		68.1	-20.7825	-23.4222	-29.2765	-28.7476		68.1	-132.172	-30.4159	-8.95182		68.1	-37.7401	1.69584		68.1	-31.2297	-32.0053	-25.3677		68.1	-27.5675	-23.7732		68.1	-9.50622	-7.4707	-7.61108	-7.76418		68.1	-197.754	-106.201	-76.4974	-34.1797		68.1	-2.46887	-2.84576	-2.24686	-2.65503		68.1	-27.0157
68.4	-360.87	-359.09	-355.53	-289.408		68.4	-21.3521	-22.2931	-29.012	-30.3955		68.4	-131.897	-30.3141	-7.37508		68.4	-37.9944	0.474859		68.4	-30.4667	-30.6702	-24.4904		68.4	-27.1861	-23.407		68.4	-9.55454	-7.66907	-7.9956	-7.20215		68.4	-198.059	-109.253	-77.1077	-34.4849		68.4	-2.48108	-2.73895	-2.68173	-2.15912		68.4	-28.2974
68.7	-364.685	-358.582	-354.767	-284.831		68.7	-21.1487	-22.5525	-29.6631	-28.1372		68.7	-133.759	-28.9917	-7.73112		68.7	-36.8754	0.360138		68.7	-30.3141	-31.5857	-25.0244		68.7	-27.8982	-24.4751		68.7	-9.11458	-7.76367	-7.71179	-7.58362		68.7	-204.163	-108.236	-77.1077	-35.4004		68.7	-3.00293	-2.44904	-3.05176	-2.47192		68.7	-28.5645
69	-366.974	-359.599	-354.767	-287.882		69	-21.0571	-22.2626	-29.48	-29.5817		69	-133.179	-30.6702	-8.59578		69	-36.3159	0.779475		69	-29.6021	-31.2042	-25.3677		69	-26.9826	-23.1323		69	-9.15273	-7.25403	-7.49817	-8.24483		69	-203.857	-106.405	-76.7008	-34.9426		69	-3.35388	-2.65884	-2.6741	-2.44904		69	-27.298
69.3	-370.789	-362.651	-349.426	-284.322		69.3	-21.7692	-21.9879	-30.5176	-30.1107		69.3	-132.874	-29.5003	-8.34147		69.3	-36.8754	-1.62406		69.3	-28.9408	-30.5557	-26.1307		69.3	-28.6611	-22.7661		69.3	-9.60286	-7.62024	-7.50732	-7.94474		69.3	-205.383	-109.456	-79.7526	-35.7056		69.3	-2.50854	-2.91443	-3.15475	-3.0899		69.3	-27.0538
69.6	-363.922	-362.142	-350.952	-287.374		69.6	-21.759	-23.6206	-28.951	-29.8869		69.6	-134.094	-29.246	-8.29061		69.6	-37.4349	0.740768		69.6	-28.7882	-31.0898	-24.91		69.6	-27.7201	-23.5291		69.6	-9.00523	-8.09326	-8.08716	-7.62431		69.6	-208.435	-107.625	-77.3112	-34.3323		69.6	-3.11279	-2.7504	-2.61307	-2.86865		69.6	-28.8696
69.9	-366.974	-362.651	-347.9	-288.391		69.9	-19.9585	-22.3541	-28.5238	-29.7038		69.9	-132.446	-29.3477	-7.93457		69.9	-38.147	0.244577		69.9	-30.8736	-31.5094	-24.147		69.9	-27.6184	-22.9797		69.9	-10.0861	-7.67212	-7.49206	-8.01595		69.9	-201.721	-111.084	-78.3285	-35.7056		69.9	-2.69775	-2.27356	-2.87628	-2.48718		69.9	-27.3437
70.2	-367.737	-365.702	-350.189	-288.391		70.2	-21.1894	-23.056	-29.541	-28.9103		70.2	-134.033	-30.1107	-8.79924		70.2	-35.8582	0.663914		70.2	-29.4495	-31.2042	-25.5203		70.2	-27.6693	-23.2544		70.2	-9.45791	-7.32727	-8.03528	-7.71332		70.2	-201.721	-107.829	-78.9388	-35.2478		70.2	-3.24097	-2.81525	-2.78473	-1.51062		70.2	-28.7247
70.5	-369.263	-365.194	-351.715	-283.813		70.5	-20.5383	-23.2239	-29.9276	-28.6865		70.5	-134.46	-29.0934	-8.79924		70.5	-36.2142	1.0451		70.5	-30.365	-31.1661	-25.2151		70.5	-28.0253	-23.4375		70.5	-9.34092	-7.42187	-8.37097	-7.51495		70.5	-198.364	-108.643	-76.0905	-34.4849		70.5	-3.14331	-2.52533	-2.91061	-1.79291		70.5	-28.038
70.8	-365.448	-360.616	-348.663	-285.339		70.8	-20.1518	-21.8658	-29.7445	-28.6255		70.8	-134.186	-30.6702	-7.88371		70.8	-37.5366	1.15926		70.8	-30.5684	-31.2042	-25.8636		70.8	-27.5421	-23.2849		70.8	-9.3867	-7.44629	-7.37305	-7.40814		70.8	-199.28	-110.067	-77.9215	-32.959		70.8	-3.04871	-2.83432	-3.10898	-2.61688		70.8	-28.8467
71.1	-359.344	-357.564	-347.9	-284.322		71.1	-20.2738	-23.1934	-29.6631	-29.4596		71.1	-134.827	-28.3305	-8.39233		71.1	-35.909	-0.939099		71.1	-31.2805	-31.1661	-24.5667		71.1	-28.0507	-23.2239		71.1	-9.76308	-7.99255	-6.86951	-7.93966		71.1	-202.026	-110.881	-75.6836	-36.9263		71.1	-3.2135	-2.52533	-2.34222	-2.25067		71.1	-28.1982
71.4	-361.633	-357.564	-348.663	-286.357		71.4	-19.9382	-22.9187	-27.7303	-29.8869		71.4	-135.193	-28.9408	-7.42594		71.4	-34.1288	-0.710497		71.4	-31.0262	-30.3268	-25.444		71.4	-28.1016	-23.8037		71.4	-9.50114	-7.66907	-7.24182	-7.459		71.4	-197.449	-109.66	-76.4974	-34.79		71.4	-3.02734	-2.21634	-2.45666	-2.21252		71.4	-28.1754
71.7	-363.922	-357.564	-350.189	-284.831		71.7	-21.5454	-23.0408	-29.3376	-30.1107		71.7	-134.705	-30.3141	-8.49406		71.7	-35.7056	-1.51186		71.7	-29.7546	-33.0353	-24.4522		71.7	-27.8219	-23.1323		71.7	-9.31295	-8.00171	-7.62939	-7.34965		71.7	-200.806	-108.643	-77.1077	-34.3323		71.7	-2.52686	-2.54822	-2.56348	-2.67792		71.7	-27.8854
72	-363.159	-360.107	-351.715	-289.408		72	-20.2738	-23.7274	-29.8665	-30.5583		72	-130.92	-28.2796	-8.54492		72	-34.6375	0.280764		72	-31.2805	-33.1497	-25.4059		72	-28.1016	-23.7732		72	-9.4045	-7.91931	-7.51038	-7.18435		72	-203.552	-109.66	-78.5319	-32.6538		72	-2.96631	-2.65503	-2.16293	-2.28882		72	-28.1296
72.3	-360.87	-358.582	-350.189	-287.374		72.3	-21.3725	-22.6288	-28.4831	-30.3752		72.3	-133.209	-29.8055	-7.47681		72.3	-36.4176	0.433071		72.3	-30.8228	-32.9971	-24.9481		72.3	-28.127	-22.8882		72.3	-9.44773	-7.22961	-8.13293	-7.80996		72.3	-202.026	-107.015	-79.9561	-35.0952		72.3	-2.84424	-2.92969	-2.84195	-2.04468		72.3	-28.1067
72.6	-363.922	-360.107	-356.293	-284.831		72.6	-20.7621	-23.468	-28.7679	-29.0934		72.6	-134.735	-30.6193	-8.79924		72.6	-36.4176	-1.13123		72.6	-31.2805	-30.1743	-23.5748		72.6	-28.7882	-23.5596		72.6	-8.88824	-8.30688	-7.90405	-7.7769		72.6	-202.026	-107.829	-78.5319	-32.5012		72.6	-3.35388	-2.57874	-2.36893	-2.22778		72.6	-28.0914
72.9	-366.974	-361.125	-350.189	-286.865		72.9	-21.1792	-24.3225	-30.7414	-30.3548		72.9	-132.538	-29.7546	-7.73112		72.9	-37.1297	-0.368575		72.9	-30.8228	-32.4631	-25.444		72.9	-28.3051	-22.6746		72.9	-9.10187	-7.40967	-8.29468	-7.44883		72.9	-202.026	-109.253	-76.4974	-34.0271		72.9	-2.91748	-3.01361	-2.34985	-2.83813		72.9	-28.0762
73.2	-365.448	-360.107	-349.426	-284.322		73.2	-20.8333	-25.1312	-29.7445	-29.012		73.2	-133.026	-28.89	-7.88371		73.2	-37.6892	-0.0255324		73.2	-30.4159	-33.1116	-25.4822		73.2	-27.1352	-23.1628		73.2	-9.80123	-7.69348	-7.96204	-7.37508		73.2	-199.89	-108.032	-77.1077	-34.6375		73.2	-2.8717	-2.47192	-2.81143	-2.15149		73.2	-28.6407
73.5	-367.737	-359.09	-348.663	-286.357		73.5	-20.4875	-23.1476	-28.9714	-28.3		73.5	-133.636	-29.3986	-8.23975		73.5	-37.1297	0.0504814		73.5	-29.8564	-32.0435	-24.9863		73.5	-27.771	-23.7427		73.5	-8.7026	-7.29675	-7.901	-7.31659		73.5	-201.111	-109.456	-76.0905	-33.8745		73.5	-2.51465	-2.42233	-1.82343	-1.69373		73.5	-27.5726
73.8	-363.922	-358.582	-348.663	-286.865		73.8	-20.8232	-23.5748	-28.3407	-27.4048		73.8	-132.69	-30.009	-8.8501		73.8	-37.1297	-1.1705		73.8	-30.2124	-31.8146	-25.3296		73.8	-28.6357	-23.3459		73.8	-9.61049	-7.23267	-7.9071	-7.13094		73.8	-205.078	-109.456	-76.7008	-34.4849		73.8	-3.85437	-2.34604	-2.41089	-1.88446		73.8	-27.9694
74.1	-366.211	-360.616	-351.715	-288.391		74.1	-21.2708	-22.11	-29.6834	-27.6082		74.1	-132.751	-28.7374	-7.88371		74.1	-37.5366	-0.522283		74.1	-29.2969	-30.8228	-26.0544		74.1	-29.0934	-23.2544		74.1	-8.89587	-7.65991	-8.02917	-7.5531		74.1	-197.449	-108.236	-75.4801	-34.6375		74.1	-3.07922	-2.20108	-2.34604	-2.59399		74.1	-28.1143
74.4	-367.737	-356.038	-352.478	-287.374		74.4	-20.5485	-23.4985	-28.8696	-28.0151		74.4	-131.195	-29.6021	-8.18888		74.4	-37.384	-0.484416		74.4	-30.6702	-32.196	-25.8255		74.4	-29.4495	-24.0173		74.4	-9.05609	-7.61108	-7.74231	-7.59379		74.4	-198.975	-109.863	-78.3285	-34.9426		74.4	-2.78931	-3.00217	-3.01361	-2.21252		74.4	-28.2135
74.7	-370.026	-360.616	-351.715	-286.357		74.7	-21.3318	-24.8871	-30.0903	-27.0386		74.7	-133.301	-29.8564	-8.74837		74.7	-39.0625	-0.484696		74.7	-31.0771	-30.3268	-25.3677		74.7	-28.6865	-23.8037		74.7	-9.11204	-7.31506	-7.51038	-7.3115		74.7	-200.806	-110.677	-77.9215	-34.3323		74.7	-3.02734	-2.44522	-2.49481	-1.98364		74.7	-27.214
75	-370.026	-360.107	-353.241	-286.357		75	-21.4233	-23.941	-29.7445	-29.2155		75	-132.721	-29.1952	-8.95182		75	-37.4349	0.163522		75	-30.9753	-30.7083	-25.444		75	-29.6275	-22.9492		75	-8.91368	-8.00476	-7.49206	-7.56073		75	-198.059	-109.863	-77.3112	-34.0271		75	-3.07007	-2.09808	-2.17819	-2.14386		75	-28.2593
75.3	-369.263	-361.125	-350.952	-284.322		75.3	-20.4671	-24.0936	-29.8258	-27.71		75.3	-134.033	-28.3305	-8.49406		75.3	-36.8245	0.31583		75.3	-31.1279	-30.0217	-25.3296		75.3	-28.4831	-24.0479		75.3	-9.15019	-7.63855	-7.96204	-7.06482		75.3	-199.89	-105.591	-78.5319	-34.79		75.3	-3.07617	-2.46811	-2.47192	-2.45666		75.3	-28.7323
75.6	-363.159	-358.073	-352.478	-285.848		75.6	-21.6064	-21.9116	-29.1138	-29.0934		75.6	-133.24	-28.8391	-9.00269		75.6	-38.2487	-1.09589		75.6	-31.0262	-31.7764	-25.8636		75.6	-28.8645	-24.292		75.6	-9.03575	-7.24182	-7.94372	-7.59125		75.6	-199.89	-106.405	-79.7526	-34.3323		75.6	-3.57666	-2.11334	-2.37656	-1.9455		75.6	-28.1525
75.9	-366.974	-363.668	-350.189	-287.882		75.9	-22.0235	-21.8353	-30.2938	-28.5238		75.9	-131.897	-29.1443	-8.34147		75.9	-37.2823	0.238976		75.9	-32.0943	-31.7764	-24.5667		75.9	-29.0934	-23.5291		75.9	-9.1273	-7.58972	-7.25403	-7.59888		75.9	-201.111	-106.201	-78.125	-35.0952		75.9	-3.28369	-2.47955	-2.56729	-2.0752		75.9	-27.2446
76.2	-367.737	-362.651	-350.189	-285.339		76.2	-20.9757	-21.2402	-29.5614	-27.9541		76.2	-131.104	-29.7546	-7.62939		76.2	-38.6047	0.696459		76.2	-31.7383	-31.2042	-24.2996		76.2	-29.7292	-23.3459		76.2	-8.93911	-8.0719	-7.48901	-8.22449		76.2	-199.28	-106.812	-76.4974	-33.7219		76.2	-2.83203	-2.22397	-2.66266	-2.68555		76.2	-27.4811
76.5	-366.974	-362.651	-351.715	-285.848		76.5	-21.0673	-22.9797	-29.8462	-27.5065		76.5	-130.92	-28.4831	-8.90096		76.5	-39.622	-0.295642		76.5	-30.9753	-30.9753	-25.444		76.5	-30.0344	-22.9797		76.5	-9.36381	-7.3883	-7.92541	-7.43612		76.5	-196.228	-108.236	-78.5319	-36.4685		76.5	-2.81067	-2.32697	-2.73132	-2.50244		76.5	-27.4963
76.8	-366.974	-361.125	-350.189	-287.882		76.8	-20.874	-22.171	-29.2765	-28.361		76.8	-131.836	-28.6357	-8.95182		76.8	-38.0452	1.49699		76.8	-30.5684	-30.8228	-25.444		76.8	-28.3305	-23.7427		76.8	-9.44773	-7.46155	-7.98645	-7.60651		76.8	-201.416	-109.253	-77.3112	-34.3323		76.8	-2.92358	-2.57492	-2.52914	-2.48718		76.8	-28.6484
77.1	-369.263	-364.685	-348.663	-283.305		77.1	-20.8638	-22.11	-28.2796	-28.1169		77.1	-132.843	-30.6193	-8.18888		77.1	-37.2314	0.390443		77.1	-30.8736	-34.1034	-25.2151		77.1	-29.9327	-23.5596		77.1	-8.96454	-7.5531	-7.86743	-7.57344		77.1	-202.637	-107.422	-76.9043	-34.6375		77.1	-2.95105	-2.46811	-2.43759	-2.19727		77.1	-27.9465
77.4	-371.551	-362.651	-347.9	-286.865		77.4	-20.8232	-22.1252	-28.5848	-26.8962		77.4	-132.233	-30.9245	-8.4432		77.4	-36.9771	-0.0676004		77.4	-31.5857	-32.2723	-24.3759		77.4	-28.9917	-24.0173		77.4	-9.11458	-7.77283	-7.74841	-7.1818		77.4	-204.163	-108.032	-77.9215	-36.1633		77.4	-3.05176	-2.83432	-2.17438	-2.62451		77.4	-28.6102
77.7	-368.5	-360.616	-344.849	-285.339		77.7	-20.4163	-21.8506	-28.5238	-26.7537		77.7	-134.338	-31.3822	-8.54492		77.7	-37.7909	1.11468		77.7	-29.9072	-31.1661	-24.7955		77.7	-28.5085	-22.8882		77.7	-9.08152	-7.74231	-7.97729	-7.54801		77.7	-195.923	-109.049	-77.5146	-35.2478		77.7	-3.18298	-2.98309	-2.60162	-2.44141		77.7	-28.6026
78	-365.448	-360.107	-345.612	-286.357		78	-20.8333	-23.407	-29.7852	-27.5269		78	-132.782	-30.8736	-7.37508		78	-37.9944	1.83919		78	-30.2633	-31.1279	-25.9018		78	-28.2288	-23.3765		78	-8.83992	-7.62024	-7.2876	-7.37254		78	-200.5	-104.574	-76.9043	-35.4004		78	-3.09753	-2.42233	-2.18582	-2.05231		78	-28.656
78.3	-370.026	-364.685	-348.663	-285.339		78.3	-20.5383	-22.5067	-30.5379	-28.5238		78.3	-132.141	-31.2297	-8.34147		78.3	-37.6383	-0.144735		78.3	-31.1788	-33.3023	-23.9944		78.3	-28.2542	-24.8718		78.3	-9.02303	-7.51343	-7.6477	-7.27336		78.3	-201.111	-105.998	-77.1077	-34.79		78.3	-2.7771	-2.32315	-2.16293	-2.15149		78.3	-26.8631
78.6	-367.737	-360.616	-349.426	-284.322		78.6	-21.9828	-23.9105	-28.6865	-28.9307		78.6	-133.301	-29.5512	-9.30786		78.6	-37.028	-1.44201		78.6	-30.1107	-31.2424	-25.9781		78.6	-27.9236	-23.6511		78.6	-8.71023	-7.43103	-7.52869	-7.52004		78.6	-200.5	-103.963	-77.9215	-33.1116		78.6	-2.80457	-2.26212	-2.26593	-1.8692		78.6	-25.6882
78.9	-366.211	-360.616	-346.374	-285.848		78.9	-20.4264	-23.1171	-28.6662	-29.0324		78.9	-131.714	-29.9581	-8.29061		78.9	-36.0616	0.350616		78.9	-28.5848	-32.6157	-28.2669		78.9	-28.9154	-24.3835		78.9	-9.24683	-7.41577	-7.56836	-7.36491		78.9	-203.857	-104.777	-78.3285	-35.553		78.9	-2.93579	-1.77765	-2.75803	-2.42615		78.9	-27.2903
79.2	-365.448	-361.125	-350.952	-284.322		79.2	-20.8435	-23.2086	-29.5003	-28.2796		79.2	-133.362	-29.7546	-7.88371		79.2	-36.9771	0.884394		79.2	-30.009	-33.2642	-28.6484		79.2	-28.4322	-23.5901		79.2	-9.00523	-7.4646	-7.36999	-7.57344		79.2	-204.773	-108.032	-77.9215	-34.1797		79.2	-3.16772	-2.47192	-2.62451	-2.44141		79.2	-27.7328
79.5	-364.685	-360.107	-353.241	-285.848		79.5	-21.5352	-22.934	-29.1138	-28.1575		79.5	-132.507	-29.8564	-7.68026		79.5	-37.4858	-0.794353		79.5	-30.3141	-33.0353	-27.8854		79.5	-27.8219	-24.6277		79.5	-9.09424	-7.49206	-7.40356	-7.72603		79.5	-204.773	-107.625	-77.9215	-35.7056		79.5	-3.34778	-2.39944	-2.30026	-2.67029		79.5	-27.3972
79.8	-364.685	-359.599	-351.715	-286.865		79.8	-20.6502	-23.8037	-30.0293	-26.4486		79.8	-134.064	-29.7546	-9.30786		79.8	-37.5366	-0.107988		79.8	-30.0598	-35.0952	-25.7874		79.8	-28.712	-24.6582		79.8	-9.05863	-7.33032	-7.87353	-8.01341		79.8	-204.163	-107.829	-75.0732	-36.0107		79.8	-2.99683	-2.34222	-2.81525	-2.30408		79.8	-27.8015
80.1	-360.87	-359.09	-348.663	-288.391		80.1	-20.7723	-22.5677	-29.8462	-27.6896		80.1	-133.301	-30.2124	-8.74837		80.1	-37.4858	1.83723		80.1	-27.771	-33.3023	-27.8091		80.1	-27.6693	-23.1323		80.1	-9.21631	-7.58057	-7.0343	-7.72095		80.1	-199.585	-107.015	-77.3112	-36.0107		80.1	-3.10364	-2.61307	-2.58636	-2.36511		80.1	-28.4958
80.4	-361.633	-364.176	-350.952	-283.813		80.4	-21.0063	-22.4762	-31.2093	-28.6662		80.4	-133.24	-29.7546	-8.90096		80.4	-36.8754	1.11216		80.4	-29.5512	-33.3405	-27.0462		80.4	-28.3305	-23.1934		80.4	-9.18325	-7.88574	-7.06787	-7.59633		80.4	-199.89	-105.591	-79.3457	-32.5012		80.4	-2.86255	-2.87628	-2.65884	-2.29645		80.4	-29.0298
80.7	-366.211	-362.142	-350.952	-285.339		80.7	-21.3013	-22.4152	-29.3579	-28.1575		80.7	-133.575	-29.7038	-7.88371		80.7	-37.028	3.05737		80.7	-29.8055	-33.989	-25.2533		80.7	-27.6184	-23.8647		80.7	-8.71277	-7.66296	-7.69348	-7.45137		80.7	-200.195	-106.812	-79.1423	-34.1797		80.7	-2.79541	-2.58255	-2.31171	-1.59454		80.7	-28.1219
81	-367.737	-360.616	-351.715	-287.374		81	-20.5994	-22.2473	-29.4189	-29.1748		81	-133.27	-29.8564	-7.88371		81	-38.4013	1.14974		81	-30.5176	-34.3323	-25.444		81	-27.0589	-24.0173		81	-9.43502	-7.14111	-7.49512	-7.29116		81	-204.163	-107.015	-79.9561	-34.9426		81	-2.96326	-2.60162	-2.50626	-2.28882		81	-28.2898
81.3	-369.263	-361.125	-354.767	-285.848		81.3	-21.4945	-22.4915	-30.2938	-27.0793		81.3	-132.355	-29.9581	-8.13802		81.3	-37.4858	-0.300123		81.3	-29.9072	-32.8064	-26.1688		81.3	-27.5675	-23.7122		81.3	-9.24683	-7.25708	-7.16553	-7.30642		81.3	-200.5	-106.608	-77.3112	-35.2478		81.3	-2.40478	-3.12805	-2.66647	-2.68555		81.3	-28.6255
81.6	-373.077	-364.176	-350.189	-286.357		81.6	-21.5658	-22.9797	-31.3517	-28.2389		81.6	-133.026	-29.9581	-8.95182		81.6	-35.8073	0.53883		81.6	-30.2633	-30.6702	-26.207		81.6	-26.9572	-23.1628		81.6	-8.53729	-7.17163	-7.65991	-7.1462		81.6	-202.332	-106.201	-78.9388	-34.1797		81.6	-2.77405	-2.74277	-2.36893	-2.17438		81.6	-29.4723
81.9	-370.789	-360.616	-351.715	-288.391		81.9	-20.813	-22.3694	-29.5614	-28.2796		81.9	-134.644	-29.9581	-8.79924		81.9	-36.7228	1.1489		81.9	-30.1615	-32.1579	-26.1688		81.9	-28.0762	-23.9563		81.9	-9.14001	-7.56225	-7.7301	-7.459		81.9	-200.5	-107.422	-77.1077	-35.0952		81.9	-3.28369	-3.0098	-2.60544	-1.61743		81.9	-29.1748
82.2	-367.737	-363.668	-354.767	-286.357		82.2	-21.2504	-23.1171	-31.1483	-27.3641		82.2	-133.484	-29.9072	-8.18888		82.2	-37.5366	-0.758727		82.2	-29.5512	-32.6538	-25.2533		82.2	-27.3895	-23.7427		82.2	-9.02557	-8.02002	-8.01392	-7.48698		82.2	-202.637	-106.405	-78.9388	-34.3323		82.2	-3.06396	-2.67792	-2.33078	-2.76184		82.2	-29.1901
82.5	-366.974	-364.176	-350.189	-286.357		82.5	-21.1792	-23.5748	-32.7148	-26.9775		82.5	-134.552	-28.7882	-8.0363		82.5	-38.1978	0.0420794		82.5	-28.89	-29.8691	-24.7574		82.5	-27.2624	-23.9868		82.5	-9.22902	-7.69348	-7.72705	-7.70569		82.5	-201.111	-107.829	-76.9043	-34.4849		82.5	-3.6499	-2.491	-2.27356	-2.26593		82.5	-27.2827
82.8	-367.737	-363.159	-347.137	-284.831		82.8	-21.3826	-22.8882	-30.2938	-28.8289		82.8	-132.172	-29.1952	-8.95182		82.8	-37.2314	2.25432		82.8	-30.3141	-31.8909	-26.6266		82.8	-28.2796	-23.9868		82.8	-9.22902	-7.87048	-7.79419	-7.63702		82.8	-198.669	-108.236	-76.0905	-32.8064		82.8	-3.40576	-2.20871	-2.22015	-1.97601		82.8	-28.8544
83.1	-366.974	-359.09	-345.612	-283.305		83.1	-21.464	-23.0103	-30.1107	-29.5207		83.1	-133.392	-28.4322	-9.257		83.1	-38.9099	1.5674		83.1	-31.0262	-31.3568	-25.7111		83.1	-27.3387	-22.8271		83.1	-8.75854	-7.44018	-7.88879	-7.20469		83.1	-204.468	-109.253	-76.4974	-33.7219		83.1	-2.96631	-2.77328	-2.09427	-2.33459		83.1	-28.3508
83.4	-363.922	-363.159	-346.374	-278.727		83.4	-21.5759	-23.0103	-30.6396	-31.8197		83.4	-133.362	-28.3305	-8.79924		83.4	-37.8927	2.3682		83.4	-29.246	-32.1579	-25.9781		83.4	-27.8982	-23.3154		83.4	-8.54238	-7.36084	-7.86133	-7.2937		83.4	-196.838	-109.049	-80.363	-32.196		83.4	-2.53601	-1.91879	-2.41089	-2.88391		83.4	-28.3737
83.7	-366.211	-359.599	-347.9	-284.322		83.7	-21.464	-23.8953	-32.1452	-31.6976		83.7	-131.317	-29.3986	-10.3251		83.7	-38.6047	1.56684		83.7	-29.8564	-31.929	-26.0162		83.7	-27.2878	-23.3765		83.7	-8.74837	-7.33337	-7.49817	-7.67771		83.7	-198.059	-107.625	-77.9215	-34.4849		83.7	-3.14026	-2.35367	-2.46811	-3.47137		83.7	-27.9236
84	-368.5	-358.073	-351.715	-288.391		84	-20.5994	-24.2004	-30.6193	-30.1921		84	-134.033	-29.9072	-9.56217		84	-37.4858	0.841765		84	-29.0426	-34.1797	-26.207		84	-26.8046	-23.8037		84	-8.89333	-7.51038	-7.12585	-7.5353		84	-196.228	-109.456	-76.9043	-33.2642		84	-2.62146	-1.74713	-2.57111	-2.36511		84	-29.9072
84.3	-366.974	-360.616	-352.478	-286.865		84.3	-20.7723	-23.2544	-29.7445	-27.2827		84.3	-131.378	-28.2288	-9.91821		84.3	-35.909	-0.951422		84.3	-28.3305	-34.0652	-25.8255		84.3	-25.7874	-23.7427		84.3	-9.27226	-7.24487	-7.50427	-7.35982		84.3	-199.89	-107.422	-76.9043	-34.9426		84.3	-3.06091	-2.33078	-2.44522	-2.08282		84.3	-27.9922
84.6	-367.737	-362.651	-355.53	-287.882		84.6	-21.0368	-21.9116	-31.5348	-25.7568		84.6	-132.141	-29.3477	-8.95182		84.6	-37.3332	0.574176		84.6	-30.721	-32.959	-25.3677		84.6	-25.177	-24.4446		84.6	-9.47062	-8.3374	-7.41882	-7.60396		84.6	-202.026	-106.608	-77.9215	-34.4849		84.6	-3.11584	-2.8801	-2.85339	-3.13568		84.6	-28.9001
84.9	-363.922	-359.599	-355.53	-286.357		84.9	-21.4844	-22.3541	-30.0089	-27.1606		84.9	-132.69	-30.009	-9.46045		84.9	-38.1978	0.00169182		84.9	-30.2633	-32.0053	-23.6893		84.9	-26.0162	-23.8647		84.9	-8.89842	-7.66907	-7.72095	-7.00887		84.9	-202.637	-106.405	-79.7526	-32.959		84.9	-2.80151	-3.05176	-2.79236	-1.73187		84.9	-29.2129
85.2	-366.974	-356.547	-349.426	-287.374		85.2	-21.9014	-24.1394	-30.3345	-27.0182		85.2	-133.209	-30.3141	-8.95182		85.2	-37.7401	-1.90594		85.2	-31.3822	-30.8228	-23.9944		85.2	-25.8891	-23.1323		85.2	-8.98743	-7.6355	-7.5592	-6.72913		85.2	-202.637	-109.863	-79.1423	-33.1116		85.2	-2.80762	-1.78146	-2.50626	-2.33459		85.2	-28.8391
85.5	-365.448	-358.073	-349.426	-288.9		85.5	-21.1487	-22.8424	-29.3376	-28.6051		85.5	-132.629	-28.4831	-9.00269		85.5	-38.2487	0.230014		85.5	-30.0598	-31.0516	-24.6429		85.5	-25.2787	-23.7122		85.5	-8.7026	-7.63855	-7.66296	-6.90714		85.5	-204.468	-107.015	-77.7181	-33.5693		85.5	-2.81677	-2.39181	-2.54059	-1.92261		85.5	-27.9236
85.8	-363.159	-359.09	-350.952	-285.339		85.8	-21.2708	-22.3236	-30.9245	-27.771		85.8	-131.5	-28.7882	-9.20614		85.8	-37.0789	-0.723941		85.8	-30.8736	-30.6702	-24.5285		85.8	-25.355	-23.7732		85.8	-8.88824	-7.95288	-7.23877	-7.52258		85.8	-200.5	-107.625	-79.7526	-34.0271		85.8	-2.38953	-2.59399	-2.00272	-1.9989		85.8	-28.4958
86.1	-363.159	-359.599	-350.189	-286.357		86.1	-20.8333	-22.3541	-30.9245	-28.1779		86.1	-133.179	-27.8727	-9.00269		86.1	-37.6383	-0.342751		86.1	-30.6193	-30.632	-24.0707		86.1	-25.4059	-23.8342		86.1	-9.08915	-7.94983	-8.2428	-7.15383		86.1	-205.383	-103.149	-79.9561	-33.2642		86.1	-2.82593	-2.35748	-2.6741	-2.88391		86.1	-29.1748
86.4	-366.974	-358.582	-351.715	-284.831		86.4	-21.9625	-22.6593	-31.4941	-25.8992		86.4	-134.186	-28.5848	-8.95182		86.4	-37.7909	-0.419325		86.4	-29.6529	-30.8228	-24.5667		86.4	-25.2024	-24.0173		86.4	-9.91567	-7.21435	-7.20215	-7.19706		86.4	-206.909	-104.98	-80.1595	-32.959		86.4	-2.38342	-3.00598	-2.09808	-1.96838		86.4	-28.8544
86.7	-361.633	-360.107	-352.478	-283.305		86.7	-22.0337	-22.5067	-31.4128	-26.0824		86.7	-132.538	-30.721	-9.61304		86.7	-37.1297	0.572216		86.7	-28.89	-31.2424	-24.3378		86.7	-24.5158	-23.5291		86.7	-9.45282	-7.6355	-7.25098	-6.95292		86.7	-207.52	-105.184	-78.3285	-34.6375		86.7	-2.6062	-2.26212	-2.92969	-2.13623		86.7	-28.0304
87	-364.685	-359.09	-350.189	-282.796		87	-22.7458	-23.1781	-28.6255	-26.6927		87	-132.08	-29.0426	-8.90096		87	-39.0116	1.14414		87	-28.4831	-31.2424	-24.3759		87	-23.4477	-23.6206		87	-9.32821	-7.58972	-7.51953	-7.08771		87	-200.195	-107.015	-79.9561	-35.8582		87	-3.17383	-2.71606	-2.56729	-2.5177		87	-28.4195
87.3	-362.396	-356.547	-349.426	-285.339		87.3	-22.2371	-23.0408	-30.4362	-26.8148		87.3	-133.423	-29.5003	-9.35872		87.3	-39.6729	1.18201		87.3	-27.8727	-30.9753	-25.0244		87.3	-22.8628	-23.468		87.3	-9.20359	-7.52563	-7.77588	-7.15891		87.3	-202.026	-108.846	-81.7871	-34.6375		87.3	-3.45154	-3.10135	-3.03268	-2.44141		87.3	-28.1754
87.6	-365.448	-358.582	-351.715	-283.305		87.6	-20.8842	-22.9187	-30.2938	-26.123		87.6	-133.148	-29.5003	-10.1725		87.6	-39.2151	0.495082		87.6	-30.5176	-30.5939	-25.5203		87.6	-23.0408	-23.5291		87.6	-9.23411	-7.78503	-7.3822	-7.45646		87.6	-201.111	-108.846	-79.5492	-34.0271		87.6	-2.69775	-2.491	-2.38037	-2.36511		87.6	-28.1219
87.9	-359.344	-356.038	-356.293	-281.779		87.9	-22.2066	-22.2473	-30.5786	-27.0793		87.9	-133.392	-27.9744	-9.20614		87.9	-39.0625	0.0370381		87.9	-29.4495	-31.2042	-26.0162		87.9	-22.8373	-23.1323		87.9	-9.0154	-7.48596	-7.54089	-7.6828		87.9	-201.721	-106.405	-80.363	-31.5857		87.9	-3.21655	-2.39563	-2.81525	-1.84631		87.9	-28.2211
88.2	-361.633	-355.53	-355.53	-283.305		88.2	-21.9828	-22.6593	-29.7852	-27.1403		88.2	-132.874	-29.1952	-8.08716		88.2	-35.8073	0.418228		88.2	-29.1443	-30.5176	-24.7192		88.2	-22.5576	-23.8037		88.2	-9.62829	-7.34863	-7.85828	-7.15129		88.2	-197.754	-110.474	-79.3457	-33.4167		88.2	-3.0426	-2.5177	-2.388	-1.67084		88.2	-27.8091
88.5	-360.107	-354.004	-354.004	-288.9		88.5	-21.8608	-22.3694	-29.8055	-27.7303		88.5	-132.751	-28.6357	-8.29061		88.5	-36.7737	0.456095		88.5	-30.2633	-31.6238	-26.0162		88.5	-21.4386	-22.4304		88.5	-9.32312	-7.74841	-7.44324	-7.27081		88.5	-198.975	-110.067	-80.1595	-35.553		88.5	-2.92053	-2.88773	-2.78091	-2.18964		88.5	-28.0151
88.8	-364.685	-358.073	-350.952	-283.305		88.8	-20.9554	-22.9797	-31.1076	-26.1637		88.8	-132.355	-29.3986	-9.00269		88.8	-38.0961	0.0743449		88.8	-31.484	-31.3187	-24.5667		88.8	-20.8791	-24.0479		88.8	-9.22902	-7.43103	-7.9071	-7.63702		88.8	-199.89	-109.253	-81.3802	-36.4685		88.8	-3.08533	-1.80435	-2.58636	-2.37274		88.8	-28.7933
89.1	-360.107	-357.564	-348.663	-286.357		89.1	-20.9045	-22.4304	-30.2938	-27.4658		89.1	-131.866	-30.365	-10.4777		89.1	-38.4013	-0.307405		89.1	-29.246	-31.5475	-25.2533		89.1	-21.9472	-23.1628		89.1	-9.58252	-7.6477	-7.3822	-6.96055		89.1	-200.195	-109.049	-81.5837	-34.9426		89.1	-2.88391	-2.44522	-2.30789	-3.45612		89.1	-28.0228
89.4	-360.107	-356.547	-354.004	-282.796		89.4	-21.5352	-22.4457	-30.2327	-28.6662		89.4	-133.301	-28.5339	-8.59578		89.4	-36.5702	0.722283		89.4	-29.8564	-31.3568	-23.88		89.4	-21.8964	-23.3765		89.4	-8.76363	-7.67517	-7.70264	-7.56836		89.4	-201.111	-110.677	-81.3802	-34.0271		89.4	-3.06396	-2.97165	-2.96783	-2.53296		89.4	-28.2974
89.7	-360.87	-356.547	-350.189	-285.339		89.7	-20.1721	-22.4762	-30.6803	-27.6489		89.7	-133.362	-30.9753	-9.00269		89.7	-35.9599	-0.0027893		89.7	-29.7038	-31.395	-24.9863		89.7	-20.8537	-23.8342		89.7	-9.43247	-7.79724	-7.60803	-7.68789		89.7	-198.669	-111.898	-79.7526	-35.553		89.7	-2.6123	-2.32315	-3.01743	-2.33459		89.7	-28.4119
90	-365.448	-360.616	-348.663	-287.882		90	-20.518	-21.698	-31.2297	-27.3234		90	-131.775	-30.009	-9.35872		90	-37.4858	-2.90224		90	-28.5848	-31.0898	-23.7274		90	-20.9045	-23.4375		90	-8.98997	-8.4137	-7.63855	-6.98344		90	-200.806	-109.049	-78.3285	-35.0952		90	-2.95715	-2.31171	-2.39944	-1.67847		90	-28.7094
90.3	-366.211	-356.547	-348.663	-288.391		90.3	-21.2708	-23.941	-29.7241	-27.6896		90.3	-132.202	-30.4667	-9.81649		90.3	-40.1306	-1.52923		90.3	-29.6529	-31.0135	-25.0244		90.3	-20.4213	-23.3765		90.3	-9.37652	-8.16955	-7.2876	-7.41577		90.3	-199.89	-109.253	-80.7699	-34.79		90.3	-2.98767	-2.63977	-2.44904	-1.73187		90.3	-27.8091
90.6	-363.159	-358.073	-348.663	-286.357		90.6	-20.2942	-22.1558	-30.2938	-28.6051		90.6	-131.439	-30.4667	-8.64665		90.6	-39.1134	-1.10989		90.6	-28.9917	-31.2805	-23.5367		90.6	-21.4895	-24.0173		90.6	-8.86027	-7.55005	-6.81457	-7.35728		90.6	-201.416	-107.218	-77.9215	-34.6375		90.6	-3.08533	-2.23923	-2.78473	-2.32697		90.6	-29.4418
90.9	-364.685	-357.564	-346.374	-285.339		90.9	-20.4875	-22.0184	-30.8838	-28.9103		90.9	-132.111	-28.8391	-8.95182		90.9	-37.5366	-1.30091		90.9	-28.127	-32.3868	-24.3759		90.9	-21.3623	-23.7732		90.9	-8.35927	-7.44629	-7.67517	-6.88171		90.9	-198.364	-109.456	-80.7699	-35.2478		90.9	-2.57263	-2.70843	-2.56348	-2.46429		90.9	-29.6173
91.2	-366.974	-360.616	-347.137	-288.391		91.2	-20.7418	-22.0947	-29.8462	-28.361		91.2	-132.202	-30.365	-8.54492		91.2	-38.2487	-1.0723		91.2	-28.7374	-30.632	-23.8419		91.2	-21.5658	-24.2615		91.2	-8.7916	-7.72705	-7.91931	-7.40051		91.2	-202.942	-107.829	-78.7354	-34.4849		91.2	-2.49939	-2.89535	-2.63596	-2.09045		91.2	-28.2822
91.5	-364.685	-358.073	-344.849	-284.831		91.5	-20.9147	-22.5372	-29.2562	-26.6927		91.5	-131.561	-32.196	-8.39233		91.5	-39.1642	-1.79738		91.5	-28.8391	-31.5857	-24.9481		91.5	-20.7011	-24.0479		91.5	-9.13493	-7.4707	-7.66296	-7.39543		91.5	-198.364	-107.625	-80.363	-36.0107		91.5	-2.45972	-2.70843	-1.95694	-1.96075		91.5	-28.6407
91.8	-365.448	-358.582	-345.612	-281.779		91.8	-20.3349	-22.3541	-29.4596	-29.48		91.8	-133.362	-29.3986	-8.39233		91.8	-39.1134	0.872631		91.8	-29.1952	-30.0217	-24.147		91.8	-21.6166	-23.0408		91.8	-9.36127	-7.62024	-7.39746	-7.08516		91.8	-200.195	-103.963	-78.3285	-34.0271		91.8	-3.18909	-2.81525	-2.92206	-2.67029		91.8	-29.3579
92.1	-363.159	-360.616	-345.612	-284.322		92.1	-20.7723	-22.8119	-31.6772	-27.8727		92.1	-132.66	-30.365	-9.51131		92.1	-38.9099	-1.34017		92.1	-30.365	-31.8527	-25.4822		92.1	-22.405	-24.4446		92.1	-9.16036	-7.65686	-7.74841	-7.36491		92.1	-197.754	-106.812	-80.363	-33.5693		92.1	-3.33252	-2.61307	-2.73514	-1.91498		92.1	-27.4887
92.4	-360.107	-353.495	-349.426	-285.848		92.4	-20.4773	-23.8953	-31.4128	-28.2389		92.4	-131.714	-29.4495	-8.64665		92.4	-40.3849	0.490601		92.4	-29.7038	-33.8364	-24.3378		92.4	-21.8964	-23.8953		92.4	-9.15527	-7.37305	-8.10547	-7.35219		92.4	-199.28	-107.422	-80.363	-33.8745		92.4	-2.87781	-2.59781	-2.77328	-2.01416		92.4	-27.1454
92.7	-361.633	-358.073	-344.849	-286.357		92.7	-21.0368	-22.1252	-32.0435	-26.3672		92.7	-133.24	-30.9753	-7.98543		92.7	-39.4694	-0.615942		92.7	-29.8055	-32.4249	-25.1007		92.7	-22.0744	-23.1323		92.7	-9.24174	-7.91931	-7.9071	-7.20215		92.7	-195.618	-108.236	-79.9561	-35.553		92.7	-2.90832	-2.96402	-2.7504	-2.12097		92.7	-28.7476
93	-361.633	-358.582	-344.849	-283.305		93	-21.3725	-23.4985	-29.6834	-27.0386		93	-134.918	-29.2969	-8.54492		93	-40.4358	1.21483		93	-29.2969	-32.959	-25.1007		93	-21.3369	-23.3154		93	-9.3104	-7.49512	-7.78198	-7.3878		93	-201.111	-108.439	-80.363	-36.0107		93	-2.71912	-2.70081	-2.76947	-2.27356		93	-30.0064
93.3	-363.159	-358.582	-345.612	-285.339		93.3	-20.0907	-23.819	-31.3924	-26.8148		93.3	-133.331	-29.1952	-10.2743		93.3	-39.1642	1.59602		93.3	-31.1788	-31.929	-24.7955		93.3	-21.5912	-23.8953		93.3	-8.92639	-7.4707	-8.04748	-6.88426		93.3	-199.89	-108.236	-78.125	-35.0952		93.3	-3.46985	-2.61688	-2.64358	-2.44141		93.3	-28.4424
93.6	-363.159	-358.582	-346.374	-287.374		93.6	-20.752	-22.7966	-32.0231	-29.1545		93.6	-134.064	-30.009	-8.29061		93.6	-39.3168	-0.540488		93.6	-29.9072	-32.6157	-25.1389		93.6	-21.0317	-24.0173		93.6	-9.44773	-7.35474	-7.86133	-7.80741		93.6	-199.585	-106.812	-78.125	-37.0789		93.6	-3.38745	-2.51389	-2.18582	-1.88446		93.6	-28.9307
93.9	-363.922	-358.073	-347.9	-286.357		93.9	-21.2708	-22.9187	-30.66	-26.6724		93.9	-132.69	-28.7374	-8.4432		93.9	-40.8936	-0.38818		93.9	-30.8228	-36.6211	-24.0707		93.9	-21.6675	-24.1394		93.9	-9.23411	-7.27234	-8.17566	-6.95801		93.9	-201.111	-108.643	-79.9561	-34.6375		93.9	-2.99988	-2.79617	-2.6474	-2.25067		93.9	-28.6255
94.2	-361.633	-358.582	-348.663	-288.9		94.2	-20.9656	-21.759	-29.3579	-27.9541		94.2	-132.294	-29.5003	-9.10441		94.2	-38.8082	-1.41843		94.2	-30.4159	-36.1633	-24.91		94.2	-21.108	-22.3999		94.2	-8.98488	-7.58972	-7.75757	-6.70624		94.2	-201.111	-108.439	-76.4974	-35.553		94.2	-3.06091	-2.55203	-2.70081	-2.38037		94.2	-27.8854
94.5	-363.922	-360.616	-348.663	-285.848		94.5	-21.2911	-24.2767	-30.2938	-31.4331		94.5	-134.003	-28.9917	-9.46045		94.5	-38.5539	-0.198005		94.5	-30.4667	-36.0489	-25.0244		94.5	-21.5149	-23.0103		94.5	-8.92639	-7.68738	-7.83386	-6.45447		94.5	-199.585	-105.998	-77.7181	-36.1633		94.5	-3.42407	-2.75421	-2.48337	-1.80054		94.5	-28.1754
94.8	-363.159	-357.564	-344.849	-285.339		94.8	-20.8232	-23.1781	-30.4362	-29.48		94.8	-133.514	-29.9072	-8.39233		94.8	-40.0289	-0.656049		94.8	-30.5176	-32.5012	-23.8419		94.8	-21.2351	-24.5056		94.8	-8.96708	-8.27942	-7.76062	-6.70878		94.8	-201.111	-109.456	-77.7181	-35.7056		94.8	-3.29895	-2.10571	-2.65121	-2.79999		94.8	-28.0075
95.1	-364.685	-356.038	-348.663	-286.357		95.1	-20.9351	-23.0713	-29.4189	-29.3376		95.1	-132.782	-30.4159	-8.74837		95.1	-39.9272	0.48808		95.1	-28.9917	-35.2097	-25.5585		95.1	-21.2606	-23.0408		95.1	-9.11204	-7.59888	-7.31506	-7.4234		95.1	-202.637	-105.998	-79.3457	-33.8745		95.1	-2.16675	-2.23541	-2.64358	-2.15912		95.1	-29.602
95.4	-360.87	-354.512	-346.374	-285.848		95.4	-21.0266	-23.407	-29.6631	-27.9134		95.4	-132.05	-27.7201	-8.4432		95.4	-40.7918	-0.885491		95.4	-31.0771	-34.4467	-24.2615		95.4	-21.7183	-23.5291		95.4	-9.31803	-7.54089	-7.38525	-7.19452		95.4	-199.28	-108.032	-79.9561	-35.4004		95.4	-2.83508	-2.69699	-2.56729	-2.36511		95.4	-27.3972
95.7	-364.685	-357.056	-347.9	-286.865		95.7	-21.3725	-23.9105	-31.4941	-29.9479		95.7	-132.019	-28.4322	-7.17163		95.7	-39.5203	-0.580595		95.7	-29.9072	-32.6538	-24.7574		95.7	-20.8028	-23.3765		95.7	-9.60286	-7.87048	-7.83386	-7.1462		95.7	-203.552	-106.405	-81.1768	-34.4849		95.7	-2.72522	-1.86539	-2.39181	-2.14386		95.7	-29.3045
96	-363.922	-358.073	-347.137	-287.374		96	-20.8435	-23.6206	-32.1859	-29.2562		96	-130.951	-28.9408	-8.54492		96	-40.6392	0.372799		96	-30.0598	-32.6157	-25.4822		96	-21.0317	-23.8037		96	-9.47825	-7.52258	-7.70874	-7.15383		96	-199.585	-104.574	-80.363	-33.5693		96	-2.85034	-2.31934	-2.44522	-2.72369		96	-27.6031
96.3	-360.87	-359.599	-350.189	-288.391		96.3	-20.5078	-23.2239	-29.9479	-27.6693		96.3	-130.768	-28.9408	-7.98543		96.3	-39.5711	0.334372		96.3	-29.8055	-33.1879	-24.91		96.3	-21.7692	-23.0103		96.3	-9.63847	-7.63245	-7.59277	-7.34202		96.3	-204.163	-106.812	-80.1595	-33.4167		96.3	-2.83813	-2.7771	-2.65884	-2.34222		96.3	-28.4119
96.6	-359.344	-360.107	-350.952	-288.9		96.6	-20.3145	-22.0337	-29.3986	-30.3548		96.6	-132.05	-29.1952	-8.13802		96.6	-38.6047	-0.466995		96.6	-30.1107	-33.0353	-25.9399		96.6	-21.4386	-23.2849		96.6	-9.47825	-7.34558	-7.51038	-7.34456		96.6	-203.552	-103.963	-78.3285	-34.3323		96.6	-2.19116	-2.30789	-2.51389	-1.97601		96.6	-28.0457
96.9	-364.685	-359.599	-349.426	-286.865		96.9	-21.3114	-23.6206	-28.1372	-30.5583		96.9	-130.768	-28.6357	-7.93457		96.9	-38.4013	-0.0476579		96.9	-30.1615	-32.4631	-24.4522		96.9	-21.1589	-23.8037		96.9	-9.71476	-7.88574	-7.87964	-7.47426		96.9	-201.721	-103.963	-81.5837	-35.2478		96.9	-2.91138	-2.37274	-2.91824	-2.36511		96.9	-28.1448
97.2	-363.922	-356.038	-347.9	-286.865		97.2	-21.4742	-22.8119	-28.361	-28.6255		97.2	-131.927	-28.7882	-9.20614		97.2	-40.0798	-0.391261		97.2	-30.9753	-32.5012	-26.6266		97.2	-20.8791	-23.9258		97.2	-9.06372	-7.2876	-7.62939	-7.22758		97.2	-201.721	-105.998	-79.3457	-33.7219		97.2	-3.68347	-2.48337	-3.0098	-2.83813		97.2	-28.1296
97.5	-363.159	-356.547	-347.9	-289.917		97.5	-21.8302	-22.0795	-29.1951	-30.3955		97.5	-130.402	-28.89	-7.42594		97.5	-37.8927	1.85913		97.5	-29.7546	-36.7737	-25.0244		97.5	-20.8791	-24.0173		97.5	-9.42739	-7.26929	-7.2998	-7.28861		97.5	-201.111	-105.998	-79.7526	-32.8064		97.5	-2.40478	-2.51389	-3.11279	-2.49481		97.5	-27.9083
97.8	-363.922	-356.038	-353.241	-286.357		97.8	-20.9147	-24.1852	-27.8727	-28.0355		97.8	-131.592	-28.2288	-7.47681		97.8	-40.5375	0.256678		97.8	-31.3822	-33.493	-25.3677		97.8	-20.8282	-25.3296		97.8	-9.19596	-7.724	-8.00476	-6.94783		97.8	-198.975	-107.829	-77.1077	-33.7219		97.8	-3.23486	-2.02179	-3.04413	-2.44904		97.8	-28.3356
98.1	-364.685	-358.073	-349.426	-288.9		98.1	-20.4366	-24.1241	-27.0996	-29.1545		98.1	-132.416	-27.6693	-7.57853		98.1	-39.6729	0.294545		98.1	-30.721	-34.0271	-26.5121		98.1	-20.7774	-24.1089		98.1	-9.42739	-7.21435	-7.45239	-7.30896		98.1	-205.078	-108.643	-77.5146	-35.553		98.1	-3.18298	-2.53296	-2.20871	-2.16675		98.1	-28.8773
98.4	-357.819	-358.073	-348.663	-287.882		98.4	-20.1925	-22.3389	-29.4393	-29.6224		98.4	-132.812	-27.8727	-9.61304		98.4	-38.7065	0.828322		98.4	-31.3822	-32.959	-24.6811		98.4	-21.6929	-24.7192		98.4	-9.67407	-7.06482	-7.28454	-7.19198		98.4	-202.942	-107.625	-80.1595	-34.0271		98.4	-3.33557	-2.66266	-2.76947	-2.09808		98.4	-29.068
98.7	-361.633	-359.09	-347.9	-289.917		98.7	-21.3928	-22.0184	-28.8289	-26.652		98.7	-131.165	-27.415	-8.49406		98.7	-37.9435	0.0651026		98.7	-29.6529	-31.7001	-26.0162		98.7	-20.8537	-23.4985		98.7	-9.11458	-7.41882	-7.49817	-6.84611		98.7	-204.163	-105.998	-79.1423	-34.4849		98.7	-2.2522	-2.29263	-2.73132	-3.38745		98.7	-28.7323
99	-365.448	-356.547	-348.663	-286.865		99	-20.6706	-22.5525	-29.0324	-27.7913		99	-131.927	-27.771	-7.06991		99	-40.3849	0.369998		99	-29.9581	-30.9372	-25.7874		99	-20.8537	-24.5972		99	-9.16036	-7.46155	-7.70264	-7.09788		99	-202.026	-110.27	-77.7181	-34.1797		99	-3.23486	-2.7504	-2.91061	-2.31171		99	-27.9541
99.3	-366.211	-357.564	-350.189	-287.882		99.3	-20.813	-22.0032	-29.5207	-28.3203		99.3	-132.874	-27.8219	-8.74837		99.3	-39.622	0.102689		99.3	-31.484	-30.0217	-26.3596		99.3	-21.0571	-23.2239		99.3	-9.09678	-7.43408	-7.83386	-7.16909		99.3	-202.942	-108.236	-79.7526	-35.4004		99.3	-2.94189	-2.33841	-2.22015	-2.31934		99.3	-28.1754
99.6	-369.263	-357.564	-347.137	-286.357		99.6	-20.7723	-22.0489	-31.0059	-27.9134		99.6	-133.606	-27.1606	-7.42594		99.6	-40.1815	0.865349		99.6	-31.1788	-30.3268	-25.0244		99.6	-21.1334	-23.5901		99.6	-9.65373	-7.58667	-7.14111	-7.20978		99.6	-199.89	-108.846	-80.9733	-32.6538		99.6	-3.46069	-2.23923	-2.37274	-2.88391		99.6	-28.8162
99.9	-366.974	-357.564	-349.426	-288.391		99.9	-21.932	-23.4985	-31.9417	-29.7241		99.9	-133.392	-27.4658	-8.39233		99.9	-40.6392	-0.126753		99.9	-30.5684	-30.4794	-24.9863		99.9	-21.7438	-23.8953		99.9	-9.34092	-7.3761	-7.56836	-7.67517		99.9	-196.838	-106.201	-78.9388	-34.1797		99.9	-2.82898	-2.53677	-2.39181	-2.83051		99.9	-27.7939
100.2	-368.5	-358.582	-347.137	-286.357		100.2	-21.9218	-24.2462	-29.6631	-29.4393		100.2	-134.583	-29.8055	-8.39233		100.2	-38.2996	-0.16518		100.2	-29.5512	-31.3187	-25.3296		100.2	-21.8709	-23.1628		100.2	-9.30277	-7.6416	-7.41882	-7.36491		100.2	-198.975	-106.405	-79.3457	-33.1116		100.2	-3.00598	-1.78146	-2.39944	-2.16675		100.2	-28.7094
100.5	-367.737	-354.004	-347.137	-284.322		100.5	-20.2738	-23.7427	-29.602	-27.6896		100.5	-132.965	-28.3305	-9.35872		100.5	-38.7065	1.70374		100.5	-29.5003	-29.8691	-25.4822		100.5	-21.0826	-23.5291		100.5	-9.59778	-7.49817	-7.32422	-7.67771		100.5	-201.416	-109.253	-79.9561	-33.5693		100.5	-3.40271	-2.59399	-3.20435	-3.05939		100.5	-27.71
100.8	-368.5	-357.056	-348.663	-287.374		100.8	-20.5078	-23.7122	-29.4596	-30.3548		100.8	-131.287	-30.4159	-8.39233		100.8	-39.2151	0.826082		100.8	-30.2124	-29.6402	-25.5966		100.8	-20.6502	-24.2615		100.8	-9.40196	-7.91321	-7.86438	-7.03684		100.8	-198.059	-109.253	-77.3112	-34.0271		100.8	-3.19519	-1.98746	-2.19727	-2.35748		100.8	-27.626
101.1	-369.263	-357.564	-347.9	-281.779		101.1	-20.5282	-23.6511	-31.1686	-26.7944		101.1	-132.69	-28.7374	-8.49406		101.1	-38.2487	1.51245		101.1	-29.3986	-31.2424	-25.5203		101.1	-21.0571	-23.9258		101.1	-9.06372	-7.28454	-7.78503	-6.95801		101.1	-202.637	-108.439	-80.1595	-35.4004		101.1	-3.18298	-2.36511	-2.42996	-2.35748		101.1	-26.2756
101.4	-364.685	-356.547	-353.241	-284.831		101.4	-20.1823	-22.6593	-30.0293	-28.8493		101.4	-132.874	-28.9408	-8.0363		101.4	-38.7573	0.749227		101.4	-29.246	-31.0516	-25.3296		101.4	-21.1843	-24.5667		101.4	-9.2926	-7.41577	-7.89184	-6.94275		101.4	-198.669	-110.474	-77.3112	-35.553		101.4	-2.91138	-2.55966	-2.52533	-2.40326		101.4	-27.3972
101.7	-370.026	-359.599	-350.952	-286.865		101.7	-20.5078	-22.2473	-29.3986	-29.1341		101.7	-133.82	-30.009	-8.4432		101.7	-37.4858	0.405625		101.7	-31.2805	-30.899	-26.6266		101.7	-21.5658	-23.3765		101.7	-9.25445	-7.48291	-7.59582	-6.93512		101.7	-198.059	-108.236	-76.9043	-35.0952		101.7	-2.67334	-2.03323	-2.39563	-2.388		101.7	-27.1835
102	-370.026	-356.038	-348.663	-286.865		102	-20.3451	-21.8658	-29.48	-29.2969		102	-133.85	-27.9744	-8.54492		102	-36.4685	0.824961		102	-30.1615	-30.899	-24.4904		102	-20.9045	-23.0713		102	-8.94165	-7.88269	-7.59277	-7.07753		102	-199.585	-110.881	-78.7354	-33.5693		102	-2.62146	-2.89535	-3.34549	-2.41852		102	-27.5497
102.3	-366.974	-357.056	-346.374	-289.917		102.3	-20.7825	-22.2473	-28.8696	-28.5848		102.3	-133.209	-28.2288	-7.22249		102.3	-37.6383	1.32059		102.3	-30.6702	-30.899	-24.7574		102.3	-21.0571	-23.5901		102.3	-9.38161	-7.5531	-7.81555	-7.13094		102.3	-200.5	-106.812	-80.363	-32.8064		102.3	-3.15552	-2.13242	-1.9722	-2.26593		102.3	-27.2293
102.6	-364.685	-354.004	-353.241	-285.848		102.6	-20.3552	-22.7051	-29.4393	-31.25		102.6	-133.911	-27.4658	-9.91821		102.6	-38.0961	0.481078		102.6	-31.6366	-31.5475	-23.9563		102.6	-20.7265	-22.8882		102.6	-9.4223	-7.18689	-7.40356	-7.23267		102.6	-200.806	-109.049	-80.9733	-35.8582		102.6	-2.22473	-2.1553	-2.78854	-2.37274		102.6	-27.5955
102.9	-368.5	-357.564	-350.952	-285.339		102.9	-20.4569	-23.1323	-29.2969	-31.0465		102.9	-132.202	-28.6357	-9.05355		102.9	-37.8927	1.47262		102.9	-31.3314	-30.5557	-25.5203		102.9	-21.0063	-24.6277		102.9	-8.95437	-7.36084	-7.83996	-7.49715		102.9	-195.923	-104.167	-81.1768	-35.7056		102.9	-2.43225	-2.42233	-2.285	-2.62451		102.9	-27.9388
103.2	-365.448	-354.512	-351.715	-282.288		103.2	-20.7316	-22.6288	-29.3376	-30.9245		103.2	-130.737	-28.9917	-8.23975		103.2	-38.147	-0.358715		103.2	-30.1107	-31.0135	-24.4522		103.2	-21.1843	-23.1018		103.2	-9.02303	-7.32422	-6.77185	-7.65737		103.2	-197.449	-109.863	-79.9561	-33.7219		103.2	-2.62451	-2.12479	-2.87247	-2.10571		103.2	-26.8021
103.5	-368.5	-359.09	-350.952	-284.322		103.5	-19.8263	-22.2778	-30.1717	-30.6193		103.5	-131.317	-27.0081	-8.54492		103.5	-37.4858	-0.130113		103.5	-29.0426	-29.5639	-25.4059		103.5	-21.3623	-22.6135		103.5	-9.22648	-7.47681	-7.64465	-7.49206		103.5	-200.5	-107.015	-79.3457	-35.4004		103.5	-3.05786	-2.57111	-2.49481	-2.31934		103.5	-26.947
103.8	-368.5	-356.547	-348.663	-286.865		103.8	-19.3583	-22.4915	-29.3376	-30.599		103.8	-131.561	-27.8727	-8.13802		103.8	-37.1297	-1.57998		103.8	-30.2633	-31.2424	-24.4141		103.8	-21.3114	-23.9258		103.8	-9.09424	-7.37305	-7.85522	-7.23267		103.8	-193.787	-106.608	-80.7699	-34.3323		103.8	-2.97546	-2.17056	-2.09808	-1.86157		103.8	-27.4658
104.1	-366.974	-359.09	-348.663	-288.9		104.1	-21.1487	-21.9269	-29.0731	-31.0465		104.1	-131.683	-26.8555	-8.39233		104.1	-37.9944	-0.817319		104.1	-28.9917	-30.1361	-24.147		104.1	-21.7946	-23.4985		104.1	-9.08152	-7.41882	-7.51038	-7.13094		104.1	-196.228	-110.677	-79.7526	-35.4004		104.1	-2.7832	-2.45285	-2.83813	-1.95312		104.1	-27.7786
104.4	-364.685	-356.547	-345.612	-290.934		104.4	-19.6431	-23.8953	-29.2155	-30.7414		104.4	-130.676	-27.4658	-8.13802		104.4	-37.8927	1.77639		104.4	-30.721	-31.4713	-24.2233		104.4	-21.3369	-24.353		104.4	-9.21122	-7.69958	-7.66601	-7.58362		104.4	-196.533	-110.067	-80.7699	-34.79		104.4	-3.12805	-2.9068	-3.0632	-2.49481		104.4	-27.0767
104.7	-366.974	-353.495	-347.137	-289.917		104.7	-21.7997	-24.4446	-29.2155	-29.8055		104.7	-129.73	-27.3641	-7.93457		104.7	-36.9263	2.11944		104.7	-29.2969	-29.9835	-24.3759		104.7	-21.3623	-23.1628		104.7	-9.05863	-7.47986	-7.36999	-7.02921		104.7	-196.838	-108.032	-76.0905	-34.1797		104.7	-2.81067	-1.7662	-2.07901	-2.45666		104.7	-27.8931
105	-362.396	-358.582	-349.426	-286.357		105	-19.7144	-22.3846	-30.7414	-30.9041		105	-130.676	-27.8727	-8.8501		105	-38.0452	1.16548		105	-31.2805	-29.7546	-24.4904		105	-21.0571	-22.1252		105	-9.14764	-7.36389	-7.55005	-6.74947		105	-198.059	-109.456	-80.363	-35.2478		105	-3.0304	-2.24686	-2.74658	-2.38037		105	-29.2206
105.3	-367.737	-359.09	-350.189	-291.443		105.3	-20.5383	-23.6969	-30.2938	-30.5176		105.3	-130.28	-29.6529	-9.40959		105.3	-38.7573	0.70744		105.3	-30.4667	-30.7465	-24.3378		105.3	-20.8791	-24.5361		105.3	-9.50622	-8.06274	-7.91626	-7.25555		105.3	-195.618	-109.253	-81.1768	-33.2642		105.3	-3.01208	-2.07138	-2.6741	-2.39563		105.3	-28.6102
105.6	-367.737	-355.021	-347.137	-287.374		105.6	-19.7754	-22.3999	-29.0934	-30.9245		105.6	-130.035	-27.8219	-9.40959		105.6	-39.1642	0.8216		105.6	-30.9245	-30.9372	-25.444		105.6	-20.4722	-23.1628		105.6	-9.39687	-8.00171	-7.70874	-7.37508		105.6	-195.618	-110.27	-80.9733	-34.9426		105.6	-3.17688	-2.47192	-2.83813	-2.66266		105.6	-28.0685
105.9	-367.737	-357.056	-347.9	-286.865		105.9	-20.4366	-22.5677	-30.1514	-29.2155		105.9	-130.371	-28.9408	-8.23975		105.9	-37.0789	0.706879		105.9	-29.3986	-31.0135	-23.3078		105.9	-21.6166	-23.6511		105.9	-9.09424	-7.74536	-7.88269	-7.31913		105.9	-197.754	-110.067	-76.4974	-33.4167		105.9	-2.9541	-2.79617	-2.40707	-1.85394		105.9	-26.8478
106.2	-366.974	-361.633	-347.9	-287.882		106.2	-19.694	-22.5372	-28.3	-30.8431		106.2	-131.836	-29.246	-8.0363		106.2	-37.7909	1.73657		106.2	-29.3986	-29.8691	-24.5667		106.2	-20.9554	-23.5291		106.2	-9.60541	-7.58362	-7.91016	-7.46155		106.2	-202.026	-105.591	-77.3112	-34.4849		106.2	-2.92969	-2.31934	-2.44522	-1.67084		106.2	-28.5721
106.5	-366.974	-360.107	-349.426	-285.848		106.5	-21.1792	-22.9492	-31.25	-28.9103		106.5	-131.012	-30.0598	-8.8501		106.5	-37.9944	2.2322		106.5	-28.5848	-31.0516	-24.2233		106.5	-21.0317	-23.6511		106.5	-9.20105	-7.49512	-8.04138	-7.06228		106.5	-197.754	-108.643	-78.5319	-32.8064		106.5	-3.32947	-2.23541	-2.39944	-3.08228		106.5	-28.2898
106.8	-368.5	-359.599	-349.426	-290.934		106.8	-20.3451	-22.0337	-30.2124	-28.8086		106.8	-131.592	-28.2288	-8.0363		106.8	-39.0625	0.362716		106.8	-31.484	-32.2342	-24.7192		106.8	-21.1589	-23.8037		106.8	-9.31803	-7.37305	-7.87964	-6.90969		106.8	-196.838	-109.253	-79.3457	-33.5693		106.8	-2.74658	-2.44141	-2.8038	-1.98364		106.8	-28.45
107.1	-366.211	-357.564	-347.9	-291.951		107.1	-20.1925	-22.522	-29.3376	-30.2124		107.1	-132.172	-31.3822	-7.98543		107.1	-40.1306	-0.743826		107.1	-31.2297	-30.9753	-24.9481		107.1	-20.752	-24.3225		107.1	-9.31549	-7.87964	-7.56531	-7.08771		107.1	-198.364	-110.27	-77.1077	-35.7056		107.1	-2.84729	-2.96783	-3.23486	-1.7395		107.1	-28.2593
107.4	-368.5	-361.125	-351.715	-290.426		107.4	-20.8333	-22.3846	-29.9886	-28.7476		107.4	-132.385	-27.9236	-8.74837		107.4	-39.3168	0.0951275		107.4	-29.4495	-31.3568	-23.6893		107.4	-20.8537	-24.6582		107.4	-9.18833	-8.07495	-7.6477	-7.64974		107.4	-196.533	-108.032	-79.3457	-31.4331		107.4	-2.7771	-2.39563	-2.54059	-1.9455		107.4	-27.6947
107.7	-366.211	-356.038	-350.952	-289.408		107.7	-21.108	-22.3694	-29.5207	-30.1514		107.7	-131.409	-28.0762	-9.257		107.7	-39.1642	0.132994		107.7	-30.5684	-30.5557	-23.4985		107.7	-20.9045	-22.8882		107.7	-9.61049	-7.53479	-7.52869	-6.93766		107.7	-199.89	-108.643	-79.7526	-32.6538		107.7	-2.4231	-2.23541	-2.83432	-2.61688		107.7	-28.45
108	-366.974	-357.056	-353.241	-287.882		108	-20.1416	-22.8882	-28.8289	-32.1655		108	-131.409	-28.0762	-7.88371		108	-40.1815	-1.69834		108	-31.5857	-30.899	-23.0408		108	-20.8282	-23.9868		108	-9.37144	-7.74536	-8.53882	-7.26318		108	-201.416	-108.439	-79.5492	-32.3486		108	-2.7832	-2.73514	-2.47955	-2.31934		108	-27.6489
108.3	-368.5	-361.633	-352.478	-287.374		108.3	-20.0297	-22.6135	-29.1341	-30.8838		108.3	-133.453	-28.89	-7.73112		108.3	-40.9953	-1.12642		108.3	-31.7891	-29.6783	-22.3541		108.3	-20.5485	-22.8271		108.3	-9.10187	-7.53174	-7.57446	-7.31913		108.3	-201.416	-109.456	-78.3285	-35.4004		108.3	-3.19824	-2.32697	-2.65884	-1.63269		108.3	-27.5421
108.6	-369.263	-361.125	-347.9	-286.357		108.6	-20.2433	-21.8811	-29.0527	-33.3862		108.6	-131.134	-30.3141	-7.88371		108.6	-40.0798	-1.88964		108.6	-29.9581	-31.5475	-23.1934		108.6	-21.0317	-23.8953		108.6	-9.51894	-7.44324	-7.75452	-7.21995		108.6	-202.026	-104.777	-78.3285	-32.6538		108.6	-2.97241	-2.75421	-2.53677	-1.30463		108.6	-27.3819
108.9	-369.263	-360.107	-352.478	-287.374		108.9	-21.403	-23.6053	-29.1748	-32.491		108.9	-131.805	-29.246	-7.88371		108.9	-39.4185	-0.898094		108.9	-29.9072	-30.5557	-23.613		108.9	-21.3877	-23.407		108.9	-9.23665	-7.27234	-7.77588	-7.28861		108.9	-197.754	-107.015	-75.0732	-33.4167		108.9	-2.85034	-2.52533	-2.89154	-2.70081		108.9	-27.8549
109.2	-366.974	-358.073	-354.004	-285.339		109.2	-21.5454	-21.698	-28.0762	-34.5255		109.2	-130.92	-29.8564	-8.23975		109.2	-40.3341	-0.783933		109.2	-31.3314	-31.2042	-22.6212		109.2	-20.4976	-23.4985		109.2	-9.5698	-7.15027	-7.45239	-7.32167		109.2	-194.702	-106.812	-76.2939	-34.79		109.2	-2.28882	-2.13242	-2.66266	-2.02179		109.2	-27.8549
109.5	-368.5	-356.038	-354.004	-283.813		109.5	-20.6095	-23.8037	-28.3407	-34.2407		109.5	-128.937	-29.8564	-8.0363		109.5	-37.2823	0.741666		109.5	-30.8736	-30.1743	-23.9182		109.5	-20.7011	-23.6816		109.5	-9.1273	-7.53174	-7.60193	-6.94021		109.5	-195.923	-106.201	-74.8698	-35.553		109.5	-2.39563	-2.22015	-2.72369	-1.6861		109.5	-28.5416
109.8	-367.737	-356.038	-354.004	-288.9		109.8	-20.2535	-24.0173	-30.1107	-33.9762		109.8	-130.066	-30.4159	-8.79924		109.8	-37.2314	-0.135995		109.8	-31.2805	-30.1361	-23.1552		109.8	-20.8028	-23.2849		109.8	-9.14001	-7.49817	-7.88574	-7.50224		109.8	-193.176	-110.881	-78.3285	-34.4849		109.8	-3.87573	-1.9722	-3.25775	-2.60925		109.8	-28.8086
110.1	-365.448	-355.53	-353.241	-288.9		110.1	-19.6635	-23.8647	-30.4362	-32.6131		110.1	-131.897	-28.2796	-8.0363		110.1	-37.3332	-0.403304		110.1	-29.1443	-30.9372	-23.613		110.1	-21.0063	-23.9258		110.1	-9.3104	-6.82373	-7.92847	-7.72858		110.1	-197.144	-107.829	-75.887	-33.8745		110.1	-2.7832	-2.43378	-2.96402	-2.0752		110.1	-28.6331
110.4	-368.5	-357.056	-353.241	-285.848		110.4	-20.4976	-23.4222	-29.9276	-33.4066		110.4	-132.324	-28.7374	-6.663		110.4	-37.028	0.0160329		110.4	-31.2805	-31.4331	-23.9563		110.4	-20.3959	-23.8953		110.4	-9.54692	-7.33337	-8.13293	-7.13094		110.4	-201.416	-107.218	-80.9733	-35.553		110.4	-3.10669	-2.35367	-2.20489	-2.35748		110.4	-28.0762
110.7	-366.974	-357.564	-348.663	-285.339		110.7	-19.7042	-23.2239	-30.1514	-32.6945		110.7	-132.324	-28.6865	-8.74837		110.7	-37.2823	1.16016		110.7	-30.6702	-31.4331	-24.9863		110.7	-21.7438	-23.8953		110.7	-9.78343	-7.65076	-7.80334	-7.13094		110.7	-202.637	-110.067	-78.5319	-35.2478		110.7	-3.09143	-2.1553	-2.78854	-2.05994		110.7	-28.8544
111	-365.448	-359.599	-344.086	-288.391		111	-21.0571	-23.6053	-29.3376	-32.6945		111	-132.263	-30.2124	-8.18888		111	-37.0789	0.702118		111	-30.4159	-32.2723	-23.8037		111	-20.4213	-24.1394		111	-10.2056	-7.53784	-8.06274	-7.44883		111	-198.975	-108.236	-78.5319	-36.6211		111	-3.11279	-1.52969	-2.70462	-2.09045		111	-29.8767
111.3	-365.448	-359.599	-347.9	-285.848		111.3	-20.579	-21.4539	-29.6224	-31.6976		111.3	-131.653	-29.0426	-6.45955		111.3	-37.6892	-0.32813		111.3	-30.5684	-33.3405	-22.6212		111.3	-21.3369	-24.2615		111.3	-9.69442	-7.54089	-7.71789	-7.33948		111.3	-195.618	-110.677	-79.7526	-34.9426		111.3	-2.44751	-2.62833	-2.67792	-2.04468		111.3	-29.6936
111.6	-363.159	-352.478	-347.137	-285.339		111.6	-20.2942	-21.9421	-31.0465	-31.779		111.6	-130.737	-30.1107	-9.6639		111.6	-35.6547	1.15932		111.6	-31.8909	-31.8527	-23.613		111.6	-21.2097	-25.2686		111.6	-8.82721	-7.30896	-7.57141	-7.09025		111.6	-195.618	-109.049	-77.9215	-36.3159		111.6	-3.08533	-2.14767	-2.8038	-1.50299		111.6	-28.3432
111.9	-370.026	-359.599	-351.715	-289.408		111.9	-20.7723	-21.9574	-30.4769	-31.9824		111.9	-133.118	-29.7546	-8.29061		111.9	-37.5366	-1.20607		111.9	-29.6021	-31.3568	-23.9944		111.9	-20.7265	-23.7732		111.9	-9.62575	-7.76062	-7.79724	-7.34711		111.9	-194.397	-111.694	-80.1595	-34.6375		111.9	-2.63672	-2.18964	-2.18201	-2.44141		111.9	-27.7863
112.2	-365.448	-358.582	-349.426	-286.865		112.2	-21.5861	-22.644	-28.1982	-31.901		112.2	-132.355	-30.9245	-8.90096		112.2	-38.2996	-0.557852		112.2	-29.4495	-30.8609	-24.3759		112.2	-20.7011	-24.3835		112.2	-9.58761	-7.85217	-7.40662	-7.54801		112.2	-195.312	-110.881	-79.5492	-33.4167		112.2	-2.80762	-2.14386	-2.31171	-2.37274		112.2	-28.5797
112.5	-368.5	-359.599	-354.767	-285.339		112.5	-20.2637	-20.8282	-30.4565	-33.0404		112.5	-132.111	-29.9581	-7.98543		112.5	-36.6211	-0.863308		112.5	-30.0598	-31.2424	-25.1007		112.5	-21.6929	-24.353		112.5	-9.14001	-7.08618	-7.89184	-7.60142		112.5	-195.007	-109.863	-78.5319	-36.4685		112.5	-2.75879	-2.70843	-2.79617	-2.22015		112.5	-29.274
112.8	-366.211	-358.582	-354.004	-285.848		112.8	-21.1283	-22.2931	-30.5176	-27.71		112.8	-132.141	-28.7374	-9.30786		112.8	-38.4521	-0.405824		112.8	-31.0262	-31.4713	-24.6429		112.8	-20.8028	-22.6135		112.8	-9.14256	-7.93762	-7.58972	-7.59379		112.8	-196.533	-107.015	-78.125	-34.1797		112.8	-2.58179	-2.27737	-2.76947	-2.37274		112.8	-28.7094
113.1	-367.737	-359.09	-355.53	-285.848		113.1	-21.9116	-22.5677	-29.5614	-30.1107		113.1	-131.165	-29.6021	-8.59578		113.1	-37.5366	0.280541		113.1	-29.8564	-30.6702	-25.4059		113.1	-20.7265	-24.1089		113.1	-9.48842	-7.50427	-7.41882	-7.45137		113.1	-198.669	-109.253	-78.9388	-34.79		113.1	-3.32031	-2.58255	-2.76184	-2.26593		113.1	-29.5029
113.4	-363.159	-360.107	-350.952	-287.374		113.4	-20.4366	-22.5525	-30.0089	-31.4738		113.4	-133.606	-29.7038	-9.51131		113.4	-39.7237	0.16582		113.4	-29.2969	-31.8146	-23.4604		113.4	-20.7011	-23.0103		113.4	-9.30277	-7.66296	-7.7301	-7.10805		113.4	-195.923	-111.898	-80.1595	-35.4004		113.4	-2.98462	-2.55585	-2.46811	-2.70081		113.4	-27.9999
113.7	-363.922	-357.564	-351.715	-285.339		113.7	-21.1487	-21.6827	-31.2093	-30.1921		113.7	-133.148	-30.1615	-9.10441		113.7	-39.4185	-0.254077		113.7	-28.1779	-30.9753	-24.2996		113.7	-21.3877	-23.8342		113.7	-8.81195	-7.39746	-7.34253	-7.36237		113.7	-198.059	-108.846	-80.1595	-35.2478		113.7	-2.78931	-2.41852	-2.76947	-2.36511		113.7	-29.7165
114	-362.396	-363.159	-349.426	-286.357		114	-20.5282	-22.2931	-31.5348	-30.6803		114	-133.27	-30.009	-8.29061		114	-38.7573	-0.902855		114	-30.721	-31.5094	-24.5667		114	-20.5739	-23.1628		114	-9.051	-7.83691	-7.46765	-7.39543		114	-200.5	-108.643	-78.7354	-35.553		114	-3.01208	-2.21252	-2.56348	-1.77002		114	-28.0914
114.3	-363.159	-358.582	-349.426	-289.408		114.3	-20.874	-21.2402	-31.0262	-28.1982		114.3	-133.911	-29.9072	-8.34147		114.3	-39.978	-0.330931		114.3	-29.0934	-31.1279	-24.0707		114.3	-20.6502	-22.6135		114.3	-9.48588	-7.35168	-7.81555	-7.00887		114.3	-196.533	-109.049	-81.1768	-35.553		114.3	-3.35388	-1.9989	-2.26974	-1.89209		114.3	-28.7781
114.6	-363.159	-358.582	-352.478	-286.357		114.6	-21.0266	-22.2321	-29.2969	-30.9855		114.6	-130.676	-30.1615	-8.69751		114.6	-40.6901	-0.636387		114.6	-30.6193	-30.4794	-24.2233		114.6	-20.752	-24.0479		114.6	-9.17816	-7.47986	-7.40967	-7.02921		114.6	-199.28	-110.677	-79.5492	-32.959		114.6	-2.64587	-2.54822	-2.18964	-1.64032		114.6	-28.6865
114.9	-367.737	-359.09	-351.715	-289.408		114.9	-20.8537	-21.4844	-28.422	-28.4017		114.9	-133.179	-29.7546	-8.59578		114.9	-39.5711	0.16442		114.9	-30.1107	-31.2424	-23.613		114.9	-22.1507	-23.6511		114.9	-9.71731	-7.27539	-8.19397	-7.54038		114.9	-202.026	-109.253	-78.3285	-34.4849		114.9	-2.85034	-2.51389	-2.44904	-2.53296		114.9	-27.6871
115.2	-366.974	-360.107	-354.767	-289.917		115.2	-20.874	-21.5759	-32.0028	-31.0059		115.2	-133.545	-27.8219	-7.57853		115.2	-38.2996	1.07967		115.2	-30.1107	-30.899	-24.8337		115.2	-21.0571	-22.7356		115.2	-9.52148	-7.14111	-7.47375	-8.16091		115.2	-201.111	-108.236	-80.363	-35.0952		115.2	-2.82593	-2.35748	-2.81525	-2.03705		115.2	-27.9617
115.5	-363.159	-361.633	-354.767	-290.426		115.5	-20.1213	-22.5525	-30.5583	-31.3721		115.5	-134.247	-30.009	-7.37508		115.5	-37.1806	0.240154		115.5	-29.6021	-31.0135	-23.9563		115.5	-20.5231	-23.8647		115.5	-9.72239	-7.3883	-8.4259	-7.09279		115.5	-202.026	-105.998	-80.363	-34.6375		115.5	-2.9541	-2.29263	-2.47192	-2.79999		115.5	-27.9617
115.8	-363.922	-365.194	-350.952	-287.374		115.8	-21.0775	-21.8811	-29.5614	-30.9448		115.8	-133.179	-30.1107	-8.49406		115.8	-39.1134	-0.370478		115.8	-30.8228	-29.7165	-23.1552		115.8	-20.9045	-23.3765		115.8	-9.3867	-7.5592	-7.91931	-7.13857		115.8	-202.026	-106.608	-80.9733	-35.553		115.8	-3.1189	-2.41089	-2.73514	-2.35748		115.8	-28.0838
116.1	-363.159	-362.651	-350.952	-289.408		116.1	-20.5994	-21.9727	-29.3579	-33.2031		116.1	-131.836	-28.9917	-8.69751		116.1	-39.0116	0.468475		116.1	-29.9072	-30.7846	-23.8419		116.1	-21.1334	-23.1018		116.1	-9.89024	-7.68127	-7.83081	-7.64465		116.1	-199.585	-103.963	-79.3457	-32.8064		116.1	-2.74353	-2.48337	-2.60925	-1.98364		116.1	-28.1677
116.4	-366.211	-361.633	-351.715	-288.9		116.4	-21.5963	-22.1405	-31.4738	-33.7524		116.4	-132.66	-29.3986	-8.39233		116.4	-39.7237	-0.0658625		116.4	-32.0435	-30.2124	-22.2778		116.4	-20.6248	-23.2239		116.4	-9.35872	-7.23572	-7.89184	-7.65228		116.4	-198.669	-106.201	-79.3457	-34.0271		116.4	-3.19214	-2.27737	-2.78854	-1.67847		116.4	-27.9541
116.7	-365.448	-358.582	-348.663	-286.865		116.7	-20.8638	-22.0337	-29.5817	-30.9855		116.7	-133.057	-30.5684	-7.37508		116.7	-39.8254	-0.676494		116.7	-31.1788	-29.2969	-23.613		116.7	-20.8028	-23.7122		116.7	-9.2392	-6.94885	-7.91016	-6.96564		116.7	-203.552	-105.794	-77.5146	-34.0271		116.7	-3.34167	-2.79999	-2.57874	-2.0752		116.7	-28.0914
117	-363.922	-363.668	-349.426	-289.917		117	-21.2301	-22.3389	-30.66	-30.9448		117	-130.402	-30.2633	-9.61304		117	-38.4013	0.238753		117	-30.8228	-31.5094	-23.613		117	-20.8791	-23.6511		117	-9.35364	-7.24182	-7.72095	-7.7947		117	-199.28	-109.66	-76.9043	-33.7219		117	-2.82593	-2.46048	-2.69318	-2.99072		117	-28.6713
117.3	-363.922	-359.09	-349.426	-285.339		117.3	-20.284	-22.6746	-31.4941	-30.1514		117.3	-130.859	-31.3314	-8.29061		117.3	-38.4013	0.429208		117.3	-30.2124	-30.6702	-23.0026		117.3	-20.4468	-23.9258		117.3	-9.53929	-7.65381	-7.22046	-7.88116		117.3	-198.669	-103.963	-77.5146	-33.5693		117.3	-2.81067	-1.97983	-3.14331	-2.38037		117.3	-29.1748
117.6	-364.685	-362.142	-353.241	-289.917		117.6	-20.5994	-23.0865	-29.9886	-28.0558		117.6	-130.676	-29.6529	-9.10441		117.6	-38.0452	-0.486599		117.6	-31.1788	-29.9835	-23.0026		117.6	-20.7265	-23.3154		117.6	-9.91567	-7.23572	-7.37305	-7.06482		117.6	-197.144	-106.812	-78.125	-35.553		117.6	-3.33252	-1.63269	-2.62833	-1.89972		117.6	-28.5797
117.9	-366.211	-360.107	-349.426	-290.426		117.9	-21.9727	-22.1863	-30.8838	-30.4972		117.9	-133.026	-30.7719	-9.05355		117.9	-37.9944	0.504942		117.9	-28.6357	-30.7846	-23.88		117.9	-21.7438	-23.3765		117.9	-9.49605	-7.37915	-7.82776	-7.41068		117.9	-195.923	-106.405	-76.0905	-35.8582		117.9	-2.6886	-2.6207	-2.49863	-1.9989		117.9	-29.1061
118.2	-368.5	-362.142	-347.137	-284.831		118.2	-19.7449	-23.1323	-29.9276	-29.2562		118.2	-132.66	-29.5003	-8.8501		118.2	-37.7909	1.22945		118.2	-30.5176	-31.8146	-23.3841		118.2	-21.3877	-23.7732		118.2	-8.96454	-7.44629	-7.58972	-7.37254		118.2	-196.533	-105.998	-77.5146	-34.3323		118.2	-3.04565	-2.33078	-2.42615	-2.20489		118.2	-28.9154
118.5	-363.922	-359.09	-351.715	-289.408		118.5	-21.5759	-21.3165	-29.4596	-31.1279		118.5	-131.958	-29.6021	-7.12077		118.5	-38.9099	1.38176		118.5	-30.4159	-31.5857	-23.7274		118.5	-21.3369	-23.5291		118.5	-9.63847	-7.61413	-7.67212	-7.92185		118.5	-199.89	-106.201	-76.4974	-34.0271		118.5	-2.63367	-2.05231	-2.46429	-1.57166		118.5	-28.8238
118.8	-366.974	-360.107	-353.241	-284.831		118.8	-21.3216	-23.0713	-29.7852	-32.3079		118.8	-132.355	-29.2969	-7.12077		118.8	-37.2314	-0.831042		118.8	-30.3141	-29.9835	-23.4222		118.8	-21.286	-22.7661		118.8	-9.43756	-7.17468	-7.55615	-7.78961		118.8	-198.059	-108.439	-75.0732	-35.8582		118.8	-2.7832	-2.61688	-2.63596	-1.15967		118.8	-28.2898
119.1	-370.026	-360.107	-352.478	-286.357		119.1	-20.4061	-23.7122	-30.6803	-34.0169		119.1	-131.104	-28.0762	-8.49406		119.1	-38.1978	1.49564		119.1	-31.3314	-30.1743	-23.88		119.1	-21.0317	-22.8577		119.1	-8.66191	-7.80029	-7.89184	-7.53021		119.1	-195.618	-109.253	-78.7354	-34.3323		119.1	-2.91443	-2.11716	-2.21634	-2.34985		119.1	-28.7247
119.4	-366.211	-359.599	-350.952	-287.882		119.4	-20.2637	-22.9797	-28.7476	-31.2297		119.4	-131.622	-28.5339	-8.13802		119.4	-37.6383	0.00763076		119.4	-30.4667	-31.5475	-24.6811		119.4	-21.3877	-23.5291		119.4	-9.62321	-7.25403	-7.40051	-7.8125		119.4	-199.28	-106.405	-78.125	-33.2642		119.4	-2.56653	-2.42615	-2.67792	-3.18909		119.4	-28.6865
119.7	-371.551	-359.09	-353.241	-285.848		119.7	-20.9859	-22.4304	-29.541	-31.6162		119.7	-132.233	-28.9408	-8.90096		119.7	-38.9608	-1.09891		119.7	-31.3314	-31.5094	-24.1089		119.7	-20.7265	-23.4375		119.7	-9.39941	-7.06787	-7.53784	-7.53275		119.7	-201.416	-107.218	-76.2939	-35.7056		119.7	-2.49329	-2.55966	-2.66647	-1.46484		119.7	-28.6102
120	-370.789	-358.073	-348.663	-289.917		120	-20.3654	-22.4152	-28.8086	-30.2938		120	-132.263	-28.9408	-7.37508		120	-37.384	0.655569		120	-29.4495	-29.9072	-23.3459		120	-20.0653	-22.8577		120	-9.30277	-7.98645	-8.29163	-7.04447		120	-200.5	-109.456	-78.5319	-34.79		120	-2.31628	-2.28882	-2.23541	-2.13623		120	-29.3655
120.3	-370.026	-360.616	-350.952	-287.882		120.3	-21.2809	-22.1252	-28.7069	-29.5207		120.3	-130.402	-29.7546	-8.54492		120.3	-37.028	-0.0313564		120.3	-30.365	-30.7083	-23.9182		120.3	-20.5994	-23.6206		120.3	-9.48334	-7.10449	-8.11767	-7.08516		120.3	-197.449	-108.032	-75.6836	-36.0107		120.3	-3.54614	-2.48337	-2.86102	-2.40326		120.3	-29.7699
120.6	-370.026	-361.125	-355.53	-289.917		120.6	-21.0063	-20.2484	-28.1779	-29.8055		120.6	-130.585	-28.4322	-8.29061		120.6	-39.1134	0.960185		120.6	-28.7374	-30.7465	-25.3677		120.6	-20.1925	-23.6816		120.6	-9.60286	-7.56836	-7.92236	-7.35728		120.6	-201.721	-107.625	-75.6836	-36.3159		120.6	-3.94287	-2.58255	-2.45285	-2.82288		120.6	-28.6636
120.9	-370.789	-359.599	-360.107	-293.986		120.9	-21.1792	-21.4691	-29.3986	-29.5003		120.9	-130.31	-29.8055	-8.59578		120.9	-38.0452	-0.375239		120.9	-31.2805	-30.2124	-25.3677		120.9	-20.6757	-23.468		120.9	-9.46808	-7.2876	-7.91931	-7.78452		120.9	-202.026	-104.98	-77.7181	-33.2642		120.9	-3.32642	-2.1553	-2.35367	-1.99127		120.9	-28.5339
121.2	-366.974	-359.09	-353.241	-289.917		121.2	-21.5759	-22.0489	-27.9744	-31.5552		121.2	-131.683	-30.009	-7.88371		121.2	-37.6892	0.959625		121.2	-30.9245	-30.6702	-25.0626		121.2	-19.8619	-22.0337		121.2	-9.16036	-7.57751	-8.13599	-7.42086		121.2	-202.332	-105.794	-77.1077	-34.6375		121.2	-2.83203	-2.31171	-2.54059	-1.54114		121.2	-27.6794
121.5	-367.737	-359.599	-348.663	-288.9		121.5	-20.9554	-22.5067	-28.3203	-28.6458		121.5	-132.263	-29.5512	-8.34147		121.5	-35.4513	-0.337652		121.5	-30.1615	-29.4113	-24.4522		121.5	-20.5994	-23.9258		121.5	-9.23411	-7.18384	-7.80334	-7.40306		121.5	-203.857	-106.201	-75.2767	-34.4849		121.5	-2.90527	-2.3613	-2.40326	-2.69318		121.5	-27.832
121.8	-367.737	-363.159	-347.137	-283.305		121.8	-20.2738	-21.9421	-29.8258	-28.7679		121.8	-132.507	-29.7546	-8.4432		121.8	-36.5194	-0.528667		121.8	-29.5512	-30.1361	-24.8337		121.8	-20.7265	-24.353		121.8	-9.4401	-7.60498	-7.48291	-7.17672		121.8	-204.468	-105.998	-77.3112	-34.0271		121.8	-2.92969	-2.75803	-2.6474	-2.19727		121.8	-28.9536
122.1	-369.263	-360.107	-347.9	-284.322		122.1	-20.8333	-22.8577	-29.8869	-29.8055		122.1	-130.92	-30.8736	-8.59578		122.1	-35.1461	0.539168		122.1	-29.6529	-29.7165	-24.6811		122.1	-19.8619	-23.407		122.1	-9.63084	-7.46765	-7.77893	-8.03121		122.1	-201.721	-108.846	-77.5146	-33.8745		122.1	-2.79541	-2.14004	-2.46048	-2.35748		122.1	-29.1443
122.4	-363.922	-358.073	-347.9	-284.322		122.4	-20.3451	-22.5983	-28.7272	-28.8696		122.4	-132.446	-30.7719	-7.62939		122.4	-34.9426	0.195565		122.4	-29.9581	-30.2505	-24.2615		122.4	-20.7011	-22.7356		122.4	-9.49351	-7.39441	-7.88574	-7.14874		122.4	-198.059	-109.66	-78.9388	-33.5693		122.4	-3.1189	-2.42996	-2.31934	-2.33459		122.4	-27.214
122.7	-366.974	-358.582	-350.952	-287.374		122.7	-20.2942	-21.6827	-28.8289	-29.1951		122.7	-131.409	-30.2124	-7.83285		122.7	-38.0961	0.042697		122.7	-30.3141	-29.6402	-24.0707		122.7	-20.8028	-22.8882		122.7	-8.91876	-7.47986	-8.83789	-7.76164		122.7	-197.754	-107.625	-77.1077	-33.7219		122.7	-2.80456	-2.63977	-1.98364	-2.46429		122.7	-27.4582
123	-373.077	-358.582	-353.241	-292.46		123	-20.7011	-22.2168	-30.0496	-28.0355		123	-131.531	-31.1788	-6.96818		123	-36.9263	1.33941		123	-28.8391	-30.632	-25.8255		123	-19.633	-22.4915		123	-9.45536	-7.79114	-7.84912	-7.18943		123	-199.585	-104.777	-77.7181	-35.2478		123	-2.75269	-2.23923	-2.94876	-1.72424		123	-27.6337
123.3	-370.789	-358.582	-349.426	-290.426		123.3	-20.5485	-22.3541	-30.7821	-27.7303		123.3	-133.27	-30.1107	-7.42594		123.3	-35.4004	0.805076		123.3	-29.7546	-30.4031	-24.9863		123.3	-20.167	-23.2239		123.3	-9.6817	-7.31506	-7.80334	-7.21232		123.3	-195.618	-103.963	-77.1077	-34.3323		123.3	-3.2074	-1.79672	-2.491	-1.84631		123.3	-26.8326
123.6	-366.974	-357.056	-347.137	-290.426		123.6	-20.2026	-21.4691	-31.2703	-29.1138		123.6	-131.042	-31.0771	-8.4432		123.6	-39.2151	-0.721083		123.6	-30.9245	-30.7465	-25.0626		123.6	-19.6075	-23.8037		123.6	-9.36381	-7.65686	-7.70569	-7.19452		123.6	-198.059	-106.201	-78.5319	-33.2642		123.6	-3.14941	-2.61688	-2.50626	-2.55585		123.6	-27.6794
123.9	-365.448	-359.09	-350.189	-291.443		123.9	-21.9727	-22.3541	-31.2093	-30.2124		123.9	-131.165	-31.9926	-8.74837		123.9	-38.2996	-0.0347173		123.9	-28.5339	-29.9835	-24.5285		123.9	-19.7347	-23.1934		123.9	-9.66899	-7.46155	-7.91321	-7.86336		123.9	-199.89	-105.387	-79.1423	-32.959		123.9	-2.84119	-2.64358	-2.78091	-2.14386		123.9	-27.8473
124.2	-370.026	-358.073	-348.663	-290.426		124.2	-21.2504	-23.407	-30.2327	-31.4128		124.2	-131.653	-30.5684	-6.96818		124.2	-38.7065	-0.874231		124.2	-30.8228	-30.6702	-25.9018		124.2	-21.1334	-23.468		124.2	-9.37652	-7.41882	-7.82165	-7.08008		124.2	-201.416	-105.794	-79.1423	-33.2642		124.2	-3.06091	-2.66266	-2.59781	-1.86157		124.2	-27.3743
124.5	-365.448	-359.599	-350.189	-290.426		124.5	-21.7692	-22.0489	-31.3924	-30.2734		124.5	-132.904	-29.9581	-8.39233		124.5	-37.1806	-0.531188		124.5	-29.9072	-30.5557	-25.6729		124.5	-20.4468	-23.2239		124.5	-9.19088	-7.13196	-8.30688	-7.24029		124.5	-197.754	-105.998	-76.2939	-33.8745		124.5	-2.74658	-2.94495	-2.51007	-1.71661		124.5	-28.2516
124.8	-362.396	-361.125	-349.426	-286.357		124.8	-21.5149	-21.1182	-28.89	-29.7038		124.8	-131.592	-29.7038	-6.96818		124.8	-39.2151	0.155177		124.8	-30.365	-30.2124	-25.1007		124.8	-20.3705	-24.353		124.8	-9.50622	-7.03735	-8.04443	-7.30387		124.8	-195.312	-108.032	-76.2939	-34.1797		124.8	-2.89612	-2.42233	-2.54822	-1.41144		124.8	-27.8244
125.1	-369.263	-361.633	-354.004	-287.374		125.1	-21.5556	-21.4691	-29.6427	-29.2765		125.1	-130.554	-31.3314	-8.39233		125.1	-36.2142	-0.0358375		125.1	-29.9581	-29.4113	-24.4141		125.1	-19.7093	-23.0103		125.1	-9.43756	-7.87048	-7.84302	-7.29879		125.1	-200.5	-105.794	-78.3285	-33.5693		125.1	-2.79846	-2.75803	-2.75803	-2.46429		125.1	-26.8555
125.4	-366.974	-364.176	-349.426	-284.831		125.4	-21.2097	-21.3013	-28.9714	-30.8431		125.4	-131.165	-29.3986	-7.57853		125.4	-37.0789	1.87123		125.4	-31.0262	-28.8773	-24.8718		125.4	-19.7093	-23.1018		125.4	-9.55454	-7.26013	-8.05359	-6.58925		125.4	-197.754	-104.777	-75.6836	-33.8745		125.4	-3.12195	-2.30789	-2.63214	-1.0376		125.4	-27.0691
125.7	-369.263	-360.107	-350.952	-287.374		125.7	-20.2332	-21.6064	-30.7414	-30.9652		125.7	-131.042	-29.8564	-7.22249		125.7	-35.4004	1.37504		125.7	-30.1107	-29.7928	-24.8718		125.7	-20.9808	-23.7732		125.7	-9.32821	-7.30591	-8.53577	-7.70823		125.7	-197.144	-104.98	-78.125	-35.553		125.7	-3.26233	-2.84576	-2.55585	-1.37329		125.7	-28.2059
126	-364.685	-360.616	-344.086	-282.796		126	-22.0439	-20.9656	-31.9621	-30.1717		126	-131.592	-29.6529	-7.12077		126	-36.4685	0.993291		126	-30.5176	-31.5094	-24.5285		126	-20.9554	-23.9563		126	-9.41976	-8.30688	-8.04443	-7.67263		126	-198.975	-107.829	-81.7871	-35.2478		126	-2.95715	-2.26593	-2.43378	-2.83813		126	-28.5873
126.3	-368.5	-356.547	-346.374	-282.288		126.3	-21.5556	-22.2778	-30.5379	-28.8289		126.3	-131.134	-29.8564	-9.00269		126.3	-35.6547	1.03116		126.3	-28.6865	-28.6865	-24.4141		126.3	-20.3196	-24.0479		126.3	-8.94674	-7.97729	-7.55615	-7.4056		126.3	-200.195	-106.812	-77.3112	-33.5693		126.3	-3.07617	-2.285	-2.70081	-2.44141		126.3	-28.6331
126.6	-369.263	-361.633	-349.426	-287.374		126.6	-21.1792	-20.9351	-29.3579	-30.8431		126.6	-132.172	-29.9581	-7.62939		126.6	-36.672	0.191644		126.6	-29.5512	-31.0898	-24.9481		126.6	-20.2942	-23.7122		126.6	-9.08152	-7.28149	-7.57141	-7.86845		126.6	-199.585	-107.422	-78.9388	-34.9426		126.6	-3.07922	-3.03268	-2.46811	-2.36511		126.6	-27.9922
126.9	-369.263	-357.056	-347.9	-287.882		126.9	-21.1792	-21.4844	-29.9479	-29.9072		126.9	-130.89	-28.4831	-7.32422		126.9	-35.3495	0.534687		126.9	-29.6529	-31.1279	-23.5748		126.9	-19.3532	-22.7051		126.9	-9.33584	-7.94372	-7.68433	-7.85319		126.9	-201.721	-107.829	-78.9388	-36.1633		126.9	-3.44238	-1.79291	-2.43759	-2.20489		126.9	-28.389
127.2	-369.263	-358.582	-354.004	-285.848		127.2	-21.1385	-20.9351	-29.1748	-29.2155		127.2	-129.333	-27.9744	-9.00269		127.2	-35.4004	2.32731		127.2	-29.9581	-28.9917	-24.0707		127.2	-20.4722	-23.6816		127.2	-9.32566	-7.95898	-7.89184	-6.97835		127.2	-198.364	-107.218	-77.3112	-32.8064		127.2	-2.89612	-2.29263	-2.2316	-2.62451		127.2	-28.2669
127.5	-364.685	-363.159	-348.663	-285.848		127.5	-21.759	-21.4386	-30.7414	-27.2217		127.5	-132.385	-28.89	-7.22249		127.5	-35.5021	2.06001		127.5	-29.2969	-30.8609	-25.3296		127.5	-20.3705	-23.407		127.5	-9.23157	-7.74231	-8.02612	-7.13094		127.5	-202.637	-107.625	-78.9388	-33.8745		127.5	-3.25317	-2.59781	-3.21579	-2.76947		127.5	-28.862
127.8	-364.685	-360.616	-345.612	-287.374		127.8	-21.0775	-21.9269	-30.3752	-30.4565		127.8	-129.761	-29.4495	-6.86646		127.8	-35.2478	2.17417		127.8	-29.0934	-30.7465	-24.0326		127.8	-21.3114	-23.1323		127.8	-8.67208	-7.78503	-8.19092	-7.21486		127.8	-196.533	-109.66	-77.5146	-32.959		127.8	-3.52478	-2.29645	-2.70843	-1.93787		127.8	-27.6871
128.1	-360.87	-358.582	-348.663	-285.848		128.1	-20.9554	-21.6522	-29.0731	-30.6396		128.1	-130.005	-28.7882	-7.78198		128.1	-35.1461	2.32647		128.1	-29.6529	-29.5639	-24.6048		128.1	-21.0826	-23.9563		128.1	-9.051	-8.35876	-8.49609	-7.43357		128.1	-195.312	-104.98	-77.3112	-36.1633		128.1	-2.78015	-1.62506	-2.45666	-2.2583		128.1	-28.4424
128.4	-366.211	-359.599	-346.374	-286.357		128.4	-20.2332	-20.6451	-29.7648	-28.5848		128.4	-130.249	-30.5176	-9.96908		128.4	-37.1806	2.44063		128.4	-30.1107	-30.2505	-24.2615		128.4	-20.5485	-24.1089		128.4	-9.27734	-7.24182	-8.1604	-7.58107		128.4	-193.787	-105.184	-78.5319	-35.7056		128.4	-3.57666	-2.62451	-2.63977	-1.83105		128.4	-27.9922
128.7	-367.737	-361.125	-348.663	-289.408		128.7	-20.7723	-21.6217	-29.2358	-33.3252		128.7	-130.768	-29.2969	-7.88371		128.7	-35.6038	1.48668		128.7	-30.5684	-30.5939	-24.2233		128.7	-21.108	-22.8882		128.7	-8.83738	-7.16553	-8.3313	-7.14111		128.7	-198.669	-105.998	-79.3457	-35.0952		128.7	-2.50854	-2.63977	-2.12479	-1.96838		128.7	-28.2822
129	-361.633	-359.599	-347.9	-286.865		129	-19.9382	-21.1487	-30.1107	-29.1951		129	-132.874	-29.9581	-8.08716		129	-36.9263	2.21119		129	-31.3314	-31.6238	-23.3841		129	-20.3196	-23.407		129	-9.27989	-7.3761	-7.77893	-7.04447		129	-200.5	-105.794	-78.5319	-35.553		129	-2.63977	-2.21252	-2.45285	-2.03705		129	-28.2974
129.3	-368.5	-357.564	-345.612	-287.882		129.3	-20.5282	-21.9879	-30.4565	-29.5207		129.3	-131.866	-30.009	-6.20524		129.3	-37.3332	0.723181		129.3	-29.0934	-29.5639	-23.2315		129.3	-19.811	-22.8271		129.3	-9.49605	-7.19604	-7.79419	-7.37508		129.3	-200.195	-104.98	-76.9043	-34.1797		129.3	-3.1311	-2.53296	-2.84195	-2.41852		129.3	-28.2288
129.6	-361.633	-362.142	-347.9	-289.408		129.6	-20.3247	-22.5677	-29.9886	-29.0731		129.6	-132.324	-29.2969	-7.83285		129.6	-35.7564	1.21881		129.6	-28.2288	-30.4794	-24.1089		129.6	-21.0317	-22.7661		129.6	-8.61359	-7.47375	-7.74231	-7.2581		129.6	-200.195	-106.608	-77.1077	-35.553		129.6	-2.84119	-3.23868	-2.60162	-2.82288		129.6	-27.7176
129.9	-368.5	-363.668	-350.952	-289.917		129.9	-20.9757	-22.3236	-28.8493	-28.5238		129.9	-133.484	-29.8564	-8.74837		129.9	-36.7737	1.44741		129.9	-30.2633	-30.6702	-23.3841		129.9	-20.4213	-24.4141		129.9	-8.67208	-7.00378	-7.88879	-7.06736		129.9	-197.144	-109.253	-79.9561	-34.1797		129.9	-3.12195	-2.81143	-2.98691	-2.71606		129.9	-28.923
130.2	-366.974	-362.651	-347.9	-288.9		130.2	-21.2809	-21.7133	-27.181	-27.4658		130.2	-132.172	-28.7374	-7.73112		130.2	-36.6211	0.340871		130.2	-29.9072	-30.4031	-24.0707		130.2	-20.4976	-23.5291		130.2	-9.2392	-7.47375	-7.72705	-7.03176		130.2	-197.754	-107.625	-77.9215	-32.8064		130.2	-2.90527	-2.26212	-2.6474	-1.8158		130.2	-27.916
130.5	-369.263	-360.107	-350.952	-285.339		130.5	-20.8435	-22.2168	-28.6051	-28.89		130.5	-133.087	-29.2969	-7.37508		130.5	-39.0625	1.10353		130.5	-29.1952	-30.2124	-23.6893		130.5	-20.9045	-22.8271		130.5	-8.97471	-8.05359	-7.96509	-7.16146		130.5	-201.416	-109.049	-79.3457	-35.2478		130.5	-3.44543	-2.35748	-2.73514	-2.67792		130.5	-28.9383
130.8	-366.211	-361.633	-348.663	-285.848		130.8	-20.4773	-22.6746	-29.1138	-29.4189		130.8	-131.836	-27.9744	-7.88371		130.8	-35.8073	1.94248		130.8	-28.9408	-30.1743	-23.88		130.8	-20.4722	-23.6816		130.8	-8.96454	-7.24792	-8.39844	-6.64012		130.8	-197.144	-104.98	-80.7699	-33.5693		130.8	-3.28979	-2.60544	-3.04794	-2.65503		130.8	-29.5029
131.1	-368.5	-360.616	-349.426	-288.391		131.1	-19.9382	-22.2321	-27.771	-28.9103		131.1	-132.385	-28.6357	-7.73112		131.1	-37.0789	0.835941		131.1	-29.2969	-30.7083	-24.2233		131.1	-21.464	-22.7051		131.1	-9.00268	-7.51038	-8.03528	-7.03684		131.1	-201.111	-108.032	-78.9388	-35.553		131.1	-3.00598	-2.60544	-2.81906	-2.34985		131.1	-28.0533
131.4	-367.737	-360.107	-346.374	-285.339		131.4	-19.9788	-22.2321	-28.7069	-29.9479		131.4	-133.087	-28.7374	-9.46045		131.4	-38.7065	0.988249		131.4	-31.4331	-30.4031	-24.0707		131.4	-21.1843	-24.1089		131.4	-9.21631	-7.33642	-7.8125	-7.18435		131.4	-202.026	-110.677	-77.3112	-34.9426		131.4	-3.13416	-2.9068	-2.44141	-1.8692		131.4	-28.3661
131.7	-369.263	-358.073	-353.241	-289.408		131.7	-21.1283	-22.4915	-27.5472	-32.8573		131.7	-134.857	-28.7882	-7.22249		131.7	-37.9944	0.415765		131.7	-30.4667	-30.0217	-23.0408		131.7	-20.4976	-23.7427		131.7	-9.09932	-7.39746	-7.50427	-7.7184		131.7	-202.637	-109.049	-78.5319	-34.3323		131.7	-2.93579	-2.42996	-2.21634	-2.12097		131.7	-27.5192
132	-366.974	-356.038	-348.663	-286.865		132	-20.6401	-22.6898	-27.3234	-34.1593		132	-134.308	-29.3477	-7.68026		132	-38.7573	0.453631		132	-28.9408	-30.4413	-22.1252		132	-21.1334	-22.8882		132	-8.9798	-7.39746	-8.07495	-7.22504		132	-202.942	-109.253	-77.3112	-35.2478		132	-2.74658	-3.06702	-2.70462	-2.42615		132	-28.0609
132.3	-368.5	-356.038	-347.137	-288.9		132.3	-20.752	-21.9727	-27.9948	-33.7728		132.3	-132.996	-30.5176	-7.78198		132.3	-37.9944	-1.18697		132.3	-30.2633	-30.2505	-23.7274		132.3	-21.1843	-24.0173		132.3	-8.89079	-7.55005	-7.96814	-7.58362		132.3	-195.618	-108.846	-77.1077	-34.6375		132.3	-3.04871	-2.9602	-2.59018	-1.93787		132.3	-28.8238
132.6	-370.026	-357.056	-348.663	-288.391		132.6	-21.3114	-20.8435	-29.1951	-35.4004		132.6	-133.057	-28.9917	-6.663		132.6	-37.6892	-0.0428393		132.6	-30.6193	-30.8228	-23.7656		132.6	-20.3705	-25.2686		132.6	-8.89842	-7.3883	-8.10852	-7.17672		132.6	-195.007	-109.863	-77.5146	-35.7056		132.6	-3.43933	-2.86484	-2.6474	-2.05231		132.6	-28.717
132.9	-372.314	-360.107	-350.189	-288.9		132.9	-21.8404	-21.9269	-28.1372	-31.1686		132.9	-134.003	-28.5848	-7.22249		132.9	-39.622	0.681673		132.9	-29.7038	-31.0516	-24.6429		132.9	-21.1334	-23.9563		132.9	-9.32312	-7.52563	-7.3822	-7.65483		132.9	-193.176	-110.067	-77.9215	-37.6892		132.9	-3.71399	-1.81961	-2.43378	-2.18201		132.9	-27.8549
133.2	-372.314	-356.547	-347.137	-288.391		133.2	-20.3451	-21.6064	-29.5614	-29.9072		133.2	-133.759	-29.8564	-7.37508		133.2	-38.8082	1.13916		133.2	-28.89	-31.5094	-23.7656		133.2	-21.9218	-23.3154		133.2	-9.1273	-7.47681	-7.66296	-7.10297		133.2	-194.092	-106.405	-79.3457	-37.2314		133.2	-2.98767	-2.27737	-2.31171	-2.76184		133.2	-29.1977
133.5	-366.974	-361.125	-350.952	-286.865		133.5	-20.2535	-20.8893	-28.9307	-29.3172		133.5	-134.583	-28.5848	-7.22249		133.5	-38.9099	0.0326145		133.5	-30.0598	-32.0816	-23.2315		133.5	-21.3877	-23.1934		133.5	-8.96962	-7.21435	-7.94983	-7.47935		133.5	-198.669	-110.881	-76.7008	-34.9426		133.5	-2.69775	-2.491	-2.6474	-2.5177		133.5	-28.6026
133.8	-365.448	-360.107	-351.715	-286.357		133.8	-20.7011	-22.0642	-28.7476	-32.8979		133.8	-132.782	-31.2297	-8.13802		133.8	-37.4349	2.3593		133.8	-29.6021	-32.1579	-24.7192		133.8	-20.5994	-22.8577		133.8	-9.2392	-7.40356	-8.35266	-7.76927		133.8	-194.092	-108.643	-77.3112	-35.4004		133.8	-2.40173	-2.19727	-2.80762	-2.08282		133.8	-29.2206
134.1	-367.737	-359.599	-354.767	-286.865		134.1	-20.1009	-21.4081	-28.0151	-29.9479		134.1	-131.744	-29.1952	-8.4432		134.1	-40.8427	1.21461		134.1	-28.3813	-31.5857	-24.0707		134.1	-20.9554	-23.468		134.1	-9.20359	-7.43103	-7.81555	-7.15637		134.1	-195.007	-109.66	-76.7008	-36.1633		134.1	-3.46069	-3.04413	-1.97983	-3.11279		134.1	-29.1061
134.4	-366.974	-358.073	-350.952	-287.882		134.4	-20.874	-21.8353	-29.4596	-31.4534		134.4	-131.226	-29.5512	-8.74837		134.4	-41.097	2.05356		134.4	-29.4495	-31.7383	-24.6429		134.4	-21.7692	-23.1628		134.4	-9.257	-7.6416	-7.75146	-7.459		134.4	-191.65	-111.084	-76.4974	-35.7056		134.4	-2.93579	-1.98364	-2.72751	-2.70843		134.4	-28.0533
134.7	-367.737	-360.616	-347.9	-285.848		134.7	-20.3349	-21.3776	-29.2358	-32.3486		134.7	-130.737	-30.009	-9.15527		134.7	-39.622	-0.0447998		134.7	-27.5167	-33.493	-23.7274		134.7	-21.3369	-24.3225		134.7	-9.13747	-7.6477	-7.83386	-7.48698		134.7	-195.312	-109.66	-76.7008	-34.0271		134.7	-3.28369	-3.02887	-2.56729	-2.44904		134.7	-28.3813
135	-370.789	-362.651	-343.323	-284.831		135	-20.2332	-20.9503	-31.0465	-30.3955		135	-131.866	-29.1443	-7.52767		135	-39.0625	0.488978		135	-30.2124	-33.0353	-23.8419		135	-21.8455	-22.7661		135	-9.15782	-7.32117	-7.44629	-7.22758		135	-196.838	-109.66	-76.9043	-36.6211		135	-3.46374	-2.23923	-2.39944	-2.09808		135	-27.4124
135.3	-370.789	-360.616	-346.374	-287.374		135.3	-19.989	-21.4233	-28.8493	-28.6662		135.3	-132.874	-30.2124	-6.86646		135.3	-37.9944	1.09905		135.3	-29.1443	-33.7219	-25.7111		135.3	-20.7774	-24.292		135.3	-8.97725	-7.37915	-7.57141	-6.83848		135.3	-202.942	-109.049	-76.7008	-35.4004		135.3	-2.18201	-2.61688	-2.66266	-2.29645		135.3	-27.6947
135.6	-367.737	-361.633	-345.612	-288.9		135.6	-21.0876	-22.2626	-29.7241	-28.7272		135.6	-131.531	-28.4831	-8.64665		135.6	-40.2323	0.030654		135.6	-28.0762	-33.1116	-25.2533		135.6	-21.286	-23.2849		135.6	-9.12475	-7.18689	-8.04138	-7.2759		135.6	-199.585	-108.846	-77.9215	-35.4004		135.6	-3.28979	-2.57492	-2.87628	-2.42615		135.6	-27.8168
135.9	-366.211	-361.125	-352.478	-284.322		135.9	-20.6401	-20.5688	-28.3203	-31.0669		135.9	-130.829	-29.246	-7.47681		135.9	-40.2323	-0.198508		135.9	-28.4322	-32.8445	-25.2914		135.9	-21.0063	-24.0479		135.9	-9.36381	-7.70264	-7.70874	-7.67263		135.9	-202.637	-110.677	-77.1077	-35.0952		135.9	-2.47498	-2.0752	-2.26212	-2.12097		135.9	-28.6407
136.2	-369.263	-361.125	-348.663	-284.831		136.2	-20.4671	-20.813	-30.9448	-30.0089		136.2	-131.5	-28.7374	-7.73112		136.2	-39.5711	0.449711		136.2	-30.1107	-32.0816	-25.4822		136.2	-21.0571	-23.9563		136.2	-9.16036	-7.08618	-7.62634	-7.64211		136.2	-198.059	-108.846	-77.3112	-35.8582		136.2	-3.44238	-2.62833	-2.62451	-2.70843		136.2	-28.3432
136.5	-368.5	-359.599	-350.189	-285.339		136.5	-20.3552	-22.4152	-29.9886	-31.4534		136.5	-131.561	-28.9917	-7.37508		136.5	-39.4694	2.0516		136.5	-30.009	-32.0816	-24.2615		136.5	-20.5739	-22.9797		136.5	-9.73256	-7.23572	-8.14514	-7.46155		136.5	-200.195	-109.456	-77.3112	-34.6375		136.5	-2.83813	-2.71988	-2.78473	-2.1286		136.5	-28.0075
136.8	-367.737	-361.125	-346.374	-285.339		136.8	-21.4132	-20.7214	-30.5786	-30.1107		136.8	-131.073	-28.4322	-8.18888		136.8	-41.6056	1.47912		136.8	-29.1952	-29.5258	-24.7192		136.8	-21.1589	-23.9258		136.8	-9.34092	-7.94678	-7.5531	-7.60142		136.8	-200.5	-109.049	-79.1423	-36.0107		136.8	-3.75671	-2.99835	-3.00217	-2.5177		136.8	-28.8467
137.1	-366.211	-360.107	-347.137	-286.357		137.1	-20.7418	-22.2473	-29.9072	-28.3813		137.1	-131.958	-29.6021	-6.45955		137.1	-39.978	0.105548		137.1	-29.7038	-29.7165	-25.1389		137.1	-20.8028	-24.0173		137.1	-8.82721	-7.2998	-8.11157	-7.20215		137.1	-200.5	-108.643	-76.9043	-35.553		137.1	-3.54004	-2.63596	-2.83813	-2.63214		137.1	-28.4119
137.4	-364.685	-362.651	-347.137	-288.391		137.4	-20.9961	-21.9269	-29.9072	-29.6834		137.4	-132.172	-29.5003	-7.57853		137.4	-39.8763	0.677472		137.4	-29.4495	-30.1743	-25.2914		137.4	-20.4468	-24.2004		137.4	-9.37398	-7.52563	-7.74231	-7.36745		137.4	-202.942	-109.456	-76.7008	-34.6375		137.4	-3.31421	-2.69318	-2.34985	-2.12097		137.4	-27.5269
137.7	-364.685	-364.685	-340.271	-288.391		137.7	-21.3114	-20.3247	-30.0089	-29.9683		137.7	-130.28	-29.5003	-7.47681		137.7	-40.5375	-0.200188		137.7	-29.7038	-28.9536	-23.6893		137.7	-20.3959	-23.8037		137.7	-9.50114	-7.51038	-7.56225	-7.81504		137.7	-202.942	-109.253	-76.7008	-35.2478		137.7	-2.76184	-2.73514	-2.84958	-2.0752		137.7	-27.771
138	-368.5	-366.211	-344.849	-286.357		138	-21.2809	-20.5383	-29.2969	-31.6772		138	-131.439	-29.6021	-7.73112		138	-40.4358	2.43167		138	-29.0426	-30.0598	-23.6893		138	-21.0063	-23.3765		138	-9.60795	-7.55615	-7.13501	-7.52767		138	-195.618	-110.474	-78.125	-35.553		138	-3.32947	-2.02179	-2.4147	-2.66266		138	-27.4658
138.3	-366.211	-363.159	-349.426	-286.865		138.3	-22.3897	-21.4081	-28.9103	-31.5348		138.3	-130.493	-28.3305	-8.13802		138.3	-39.6729	1.28698		138.3	-28.89	-29.7546	-23.6511		138.3	-20.8028	-24.4141		138.3	-9.61812	-7.13196	-8.27026	-7.44375		138.3	-195.312	-109.049	-75.6836	-34.79		138.3	-3.19214	-2.0752	-2.54822	-2.38037		138.3	-26.8631
138.6	-372.314	-365.702	-347.9	-289.408		138.6	-21.7082	-22.4762	-29.6631	-32.2876		138.6	-131.378	-29.5512	-7.42594		138.6	-37.9435	2.50741		138.6	-30.4159	-30.0598	-24.7955		138.6	-21.0826	-24.3835		138.6	-9.40704	-7.31811	-8.07495	-7.5353		138.6	-199.28	-109.863	-77.1077	-36.9263		138.6	-3.21045	-2.388	-2.26212	-1.90735		138.6	-28.0533
138.9	-364.685	-362.142	-351.715	-290.426		138.9	-20.7621	-22.0337	-28.89	-32.2062		138.9	-133.514	-29.9072	-7.83285		138.9	-39.4185	1.21013		138.9	-28.8391	-29.6021	-24.9863		138.9	-20.3959	-24.0784		138.9	-8.97471	-7.26623	-8.03223	-7.65483		138.9	-201.721	-105.387	-77.9215	-35.2478		138.9	-2.93579	-2.61307	-2.26974	-2.29645		138.9	-28.4042
139.2	-366.211	-363.159	-352.478	-290.426		139.2	-21.8404	-20.813	-27.6286	-28.7272		139.2	-131.592	-30.3141	-7.73112		139.2	-39.4185	2.08723		139.2	-29.6529	-29.1443	-23.5748		139.2	-21.5149	-24.9023		139.2	-9.64355	-7.58972	-8.18481	-8.27026		139.2	-197.754	-105.184	-77.3112	-36.0107		139.2	-2.73743	-2.87247	-2.21252	-2.35748		139.2	-27.8244
139.5	-365.448	-359.09	-350.189	-290.934		139.5	-21.047	-21.2097	-28.9103	-31.8807		139.5	-132.202	-30.009	-7.06991		139.5	-40.3849	2.58286		139.5	-30.365	-29.8691	-24.0707		139.5	-20.8028	-24.4751		139.5	-9.46299	-7.12891	-7.80945	-7.49206		139.5	-198.059	-109.049	-77.5146	-35.2478		139.5	-3.42407	-2.20871	-2.23923	-1.91498		139.5	-27.6718
139.8	-363.922	-358.073	-352.478	-288.9		139.8	-22.2575	-21.6217	-29.6427	-32.3283		139.8	-132.111	-31.3314	-7.01904		139.8	-38.4521	3.45996		139.8	-30.009	-30.899	-23.9563		139.8	-21.2097	-23.0408		139.8	-8.85264	-7.45544	-8.23364	-7.60142		139.8	-203.247	-105.794	-76.4974	-35.7056		139.8	-3.33252	-2.18582	-3.23105	-2.26593		139.8	-27.5497
140.1	-363.159	-362.651	-344.849	-289.408		140.1	-21.464	-22.0184	-29.5614	-31.4941		140.1	-131.439	-31.9417	-7.93457		140.1	-37.384	2.81118		140.1	-29.7546	-30.5176	-23.4604		140.1	-20.9045	-23.8037		140.1	-10.0861	-8.0719	-7.86438	-7.76418		140.1	-201.416	-110.474	-75.887	-33.8745		140.1	-2.40478	-2.42233	-2.53296	-2.06757		140.1	-28.2364
140.4	-360.107	-363.159	-350.952	-288.9		140.4	-21.6573	-20.0348	-27.5879	-31.4128		140.4	-131.409	-30.8736	-6.56128		140.4	-37.2823	2.62017		140.4	-30.721	-30.632	-23.0026		140.4	-20.8282	-23.8342		140.4	-9.75037	-7.44324	-7.80334	-7.42849		140.4	-199.89	-107.422	-76.7008	-32.8064		140.4	-3.10974	-2.63596	-2.55966	-1.87683		140.4	-27.1835
140.7	-366.211	-362.142	-350.952	-284.322		140.7	-23.0306	-21.9727	-30.07	-32.0028		140.7	-130.737	-30.4667	-7.27336		140.7	-37.8927	1.78065		140.7	-30.4159	-30.9753	-23.5367		140.7	-20.8028	-24.4446		140.7	-9.14001	-7.69348	-7.68127	-8.08461		140.7	-207.52	-109.049	-77.5146	-33.4167		140.7	-1.97144	-2.33459	-2.48337	-2.63214		140.7	-28.1982
141	-360.107	-362.651	-351.715	-285.848		141	-22.0337	-22.0032	-29.6427	-31.7383		141	-131.989	-28.7374	-8.34147		141	-39.7237	0.750405		141	-31.0262	-31.4331	-23.0789		141	-20.4976	-22.5525		141	-9.15527	-7.28149	-8.65784	-7.7184		141	-203.552	-108.236	-77.9215	-35.0952		141	-3.04871	-2.42615	-2.77328	-1.8158		141	-29.5486
141.3	-362.396	-362.142	-354.767	-290.426		141.3	-20.8944	-21.1029	-29.3579	-31.1483		141.3	-131.622	-29.8055	-9.46045		141.3	-38.8082	1.66565		141.3	-30.4667	-30.2887	-23.3078		141.3	-20.8028	-24.292		141.3	-9.96908	-7.8949	-8.31909	-7.59125		141.3	-205.078	-106.812	-76.9043	-35.2478		141.3	-2.67944	-2.8038	-2.86865	-2.71606		141.3	-29.5258
141.6	-360.87	-358.582	-354.004	-284.831		141.6	-21.5759	-21.5454	-28.5034	-32.2062		141.6	-132.416	-30.1615	-8.4432		141.6	-39.0625	0.482816		141.6	-28.9917	-30.2887	-23.9182		141.6	-20.2942	-23.3154		141.6	-9.58761	-7.22656	-8.10242	-7.62939		141.6	-202.332	-107.625	-76.0905	-34.4849		141.6	-2.85034	-2.38037	-3.07465	-2.05994		141.6	-29.0832
141.9	-359.344	-356.038	-351.715	-289.408		141.9	-21.0571	-21.2555	-29.7038	-29.5207		141.9	-130.89	-30.4159	-8.13802		141.9	-37.6383	-0.356697		141.9	-30.1107	-31.5475	-23.2315		141.9	-20.2942	-23.8342		141.9	-9.2748	-7.35168	-7.91016	-7.5353		141.9	-199.585	-108.439	-76.4974	-35.4004		141.9	-2.9602	-2.60162	-2.33841	-2.36511		141.9	-29.4342
142.2	-364.685	-359.599	-349.426	-289.408		142.2	-21.5454	-20.9961	-29.8869	-27.4658		142.2	-132.202	-31.5348	-8.23975		142.2	-38.2996	-0.662153		142.2	-29.9072	-31.2042	-23.5367		142.2	-20.2179	-23.3154		142.2	-9.33329	-7.08313	-8.8501	-7.62176		142.2	-201.416	-108.032	-75.2767	-34.1797		142.2	-2.79541	-2.78091	-2.05231	-1.67084		142.2	-28.9841
142.5	-365.448	-359.599	-348.663	-287.882		142.5	-21.1894	-21.1029	-28.422	-27.4251		142.5	-131.592	-30.2124	-7.27336		142.5	-37.9944	1.62639		142.5	-30.7719	-30.4031	-23.6511		142.5	-20.2688	-22.8577		142.5	-8.96962	-7.33642	-7.78503	-7.87862		142.5	-204.163	-107.015	-78.7354	-35.7056		142.5	-3.31726	-2.34222	-2.33841	-2.57111		142.5	-29.2435
142.8	-363.159	-360.616	-350.189	-285.848		142.8	-21.0673	-20.5231	-28.8696	-28.951		142.8	-132.08	-30.9753	-8.29061		142.8	-38.503	-1.42565		142.8	-30.4667	-29.7546	-24.4522		142.8	-20.7011	-23.1323		142.8	-9.1451	-8.03223	-8.37097	-7.42849		142.8	-196.838	-107.829	-79.1423	-34.9426		142.8	-2.67944	-2.34222	-2.98691	-2.388		142.8	-28.2593
143.1	-364.685	-360.107	-347.137	-287.374		143.1	-21.2301	-20.1874	-29.1545	-30.8024		143.1	-131.683	-31.7383	-6.91732		143.1	-41.3005	0.786592		143.1	-29.5512	-30.8609	-24.7192		143.1	-21.464	-24.2615		143.1	-9.07644	-7.70264	-8.17261	-7.58616		143.1	-200.195	-106.201	-76.9043	-34.1797		143.1	-3.33252	-2.72369	-3.05939	-2.48718		143.1	-28.5339
143.4	-362.396	-362.142	-351.715	-288.391		143.4	-21.0673	-20.3857	-29.3172	-31.3517		143.4	-131.714	-31.0771	-7.73112		143.4	-37.8418	0.290401		143.4	-29.5512	-31.7764	-23.9944		143.4	-21.3623	-23.4985		143.4	-8.86536	-7.41272	-8.53882	-7.5353		143.4	-199.89	-106.812	-77.9215	-35.0952		143.4	-2.64893	-2.5444	-2.78091	-2.79999		143.4	-28.3127
143.7	-363.159	-363.159	-353.241	-288.391		143.7	-20.7113	-20.7672	-28.3203	-29.2358		143.7	-130.676	-29.6529	-9.00269		143.7	-38.8591	0.55715		143.7	-29.6529	-30.7083	-24.6048		143.7	-22.2015	-23.6511		143.7	-9.08915	-7.27844	-8.3374	-7.38525		143.7	-199.89	-108.236	-76.4974	-36.1633		143.7	-2.93579	-2.97546	-2.60544	-3.22723		143.7	-29.5105
144	-359.344	-362.142	-352.478	-287.882		144	-21.932	-20.2026	-30.5379	-31.3314		144	-131.104	-30.721	-8.59578		144	-39.2659	0.060959		144	-29.9072	-29.7928	-24.7192		144	-22.227	-24.2615		144	-9.32058	-7.547	-8.27637	-7.22249		144	-201.416	-108.439	-76.2939	-34.3323		144	-2.74048	-2.16675	-2.78854	-2.41089		144	-29.0985
144.3	-363.922	-360.107	-352.478	-289.408		144.3	-21.759	-21.4996	-27.7506	-29.5817		144.3	-131.226	-28.6357	-7.57853		144.3	-37.8927	-0.358938		144.3	-29.8055	-31.3187	-23.7274		144.3	-22.1507	-23.1934		144.3	-9.41213	-7.54394	-7.85828	-7.01141		144.3	-201.721	-105.998	-75.4801	-34.3323		144.3	-3.15552	-2.73514	-2.74658	-1.72424		144.3	-29.007
144.6	-363.159	-357.564	-349.426	-288.391		144.6	-22.6339	-20.6757	-26.9979	-32.3893		144.6	-132.721	-29.1443	-7.78198		144.6	-38.2487	-0.130336		144.6	-31.0771	-30.0217	-23.3841		144.6	-20.7265	-23.9563		144.6	-9.00777	-7.60193	-8.38623	-7.46663		144.6	-202.026	-108.032	-76.4974	-40.8936		144.6	-3.24707	-2.36511	-2.81906	-2.52533		144.6	-28.9688
144.9	-366.974	-359.599	-347.137	-289.408		144.9	-21.8506	-21.4386	-28.7272	-29.1341		144.9	-133.759	-30.3141	-9.15527		144.9	-40.1815	-1.08429		144.9	-29.9072	-31.2424	-23.5367		144.9	-20.6248	-24.3225		144.9	-8.81704	-7.49512	-8.23975	-7.164		144.9	-204.163	-102.539	-76.4974	-43.7927		144.9	-2.92664	-2.44141	-2.70462	-2.5177		144.9	-28.9383
145.2	-366.211	-360.107	-347.137	-287.882		145.2	-22.1151	-21.0266	-28.0355	-29.9886		145.2	-134.613	-30.009	-8.08716		145.2	-39.5711	0.212427		145.2	-30.5684	-30.5176	-23.0789		145.2	-21.4132	-23.6511		145.2	-8.93656	-7.65686	-8.47778	-7.52513		145.2	-206.604	-106.608	-79.5492	-42.4194		145.2	-3.09753	-2.53296	-2.21634	-2.1286		145.2	-27.9236
145.5	-365.448	-361.633	-350.189	-288.9		145.5	-21.7489	-20.9961	-27.8727	-27.3234		145.5	-132.996	-29.6021	-8.79924		145.5	-38.4521	0.250293		145.5	-32.196	-30.632	-24.4141		145.5	-21.3623	-23.5901		145.5	-9.3867	-7.79724	-7.91931	-7.34711		145.5	-200.806	-104.98	-76.0905	-40.741		145.5	-2.6947	-2.36511	-3.0899	-2.14386		145.5	-27.7328
145.8	-365.448	-365.702	-347.137	-289.408		145.8	-21.5251	-21.2708	-27.4048	-29.4596		145.8	-133.789	-29.246	-7.27336		145.8	-38.4521	1.6996		145.8	-28.7882	-31.395	-25.7492		145.8	-20.0399	-23.7732		145.8	-9.29769	-7.46155	-8.32519	-7.59379		145.8	-200.5	-107.218	-76.0905	-41.3513		145.8	-3.23486	-2.79236	-2.7504	-3.49426		145.8	-29.1748
146.1	-363.159	-364.176	-350.952	-289.408		146.1	-21.7895	-20.752	-28.3813	-32.1045		146.1	-131.775	-29.1952	-7.22249		146.1	-39.622	-0.0172955		146.1	-29.0426	-30.4794	-24.6811		146.1	-20.93	-25.116		146.1	-9.36127	-7.96814	-8.29163	-7.11568		146.1	-202.332	-104.37	-76.2939	-38.9099		146.1	-3.03955	-2.09427	-2.69699	-1.58691		146.1	-27.8549
146.4	-361.633	-361.633	-350.952	-290.934		146.4	-21.0775	-20.8282	-28.2796	-30.8227		146.4	-131.409	-29.3477	-8.23975		146.4	-39.0625	-2.00122		146.4	-28.89	-30.8228	-25.1007		146.4	-20.6248	-24.9939		146.4	-9.24937	-7.32117	-8.82568	-6.95801		146.4	-201.416	-104.574	-75.6836	-36.1633		146.4	-2.90527	-2.28882	-2.79236	-2.11334		146.4	-29.335
146.7	-363.922	-362.651	-350.189	-287.882		146.7	-21.464	-21.225	-27.242	-31.4738		146.7	-132.965	-29.6021	-9.00269		146.7	-38.8082	1.58432		146.7	-28.89	-30.0217	-24.7955		146.7	-20.7011	-23.5291		146.7	-8.91622	-7.17773	-8.37097	-7.18943		146.7	-200.195	-107.422	-76.4974	-34.79		146.7	-3.38745	-2.24686	-2.75803	-2.21252		146.7	-28.3813
147	-363.159	-359.599	-348.663	-291.951		147	-21.3013	-21.347	-28.422	-30.1717		147	-133.484	-30.2633	-7.98543		147	-38.0452	0.439628		147	-29.246	-31.9672	-23.4985		147	-20.7265	-24.0173		147	-8.91876	-7.59277	-7.92236	-7.04702		147	-201.111	-104.574	-76.7008	-35.0952		147	-2.80151	-2.6474	-2.7504	-1.98364		147	-28.3356
147.3	-366.211	-361.125	-343.323	-289.408		147.3	-22.6542	-23.0255	-27.6896	-30.0903		147.3	-133.301	-29.8564	-8.23975		147.3	-37.8927	-0.0947097		147.3	-28.6357	-30.5557	-25.444		147.3	-21.3114	-23.3765		147.3	-9.27734	-7.94372	-7.53784	-7.41831		147.3	-200.806	-105.794	-74.056	-34.4849		147.3	-3.50037	-2.4147	-2.4147	-2.54059		147.3	-28.2898
147.6	-358.582	-362.651	-349.426	-291.443		147.6	-21.8201	-21.286	-29.9072	-31.1076		147.6	-133.636	-30.4667	-7.62939		147.6	-36.7228	-0.0186958		147.6	-28.9917	-32.1198	-24.91		147.6	-20.5994	-23.9563		147.6	-8.82975	-7.5531	-7.74231	-7.22249		147.6	-201.111	-105.184	-75.4801	-35.2478		147.6	-3.26843	-2.22397	-3.07083	-2.54822		147.6	-27.7405
147.9	-361.633	-361.633	-354.004	-290.426		147.9	-21.9218	-21.6064	-30.7821	-31.0669		147.9	-131.927	-29.246	-7.88371		147.9	-36.9771	-0.400446		147.9	-28.9917	-30.632	-24.7192		147.9	-20.7011	-23.9258		147.9	-9.28497	-7.3883	-7.79724	-7.35728		147.9	-203.247	-106.201	-73.6491	-34.9426		147.9	-2.62451	-2.72751	-2.57492	-2.35748		147.9	-28.595
148.2	-361.633	-363.159	-352.478	-289.408		148.2	-23.1527	-21.4386	-29.4393	-33.5693		148.2	-131.256	-29.5003	-8.29061		148.2	-38.5539	-0.744048		148.2	-28.9408	-32.4249	-23.88		148.2	-21.0826	-23.6511		148.2	-9.24174	-7.18079	-7.91016	-7.72349		148.2	-201.721	-103.76	-74.6663	-34.6375		148.2	-2.92969	-2.68555	-2.41089	-2.26593		148.2	-29.1977
148.5	-363.159	-362.142	-357.056	-293.986		148.5	-22.227	-22.7203	-28.5441	-32.8369		148.5	-133.636	-29.8564	-7.93457		148.5	-37.8927	-1.46912		148.5	-30.3141	-33.4167	-24.4522		148.5	-20.8282	-23.8037		148.5	-9.23157	-7.34558	-8.28247	-7.44883		148.5	-198.059	-105.998	-75.887	-34.6375		148.5	-2.99988	-2.99072	-3.24249	-2.39563		148.5	-30.2277
148.8	-363.159	-360.616	-351.715	-290.426		148.8	-23.2239	-22.4762	-29.3783	-30.131		148.8	-133.423	-30.2124	-8.39233		148.8	-35.909	0.0564779		148.8	-30.365	-32.9208	-23.1552		148.8	-21.6929	-23.2849		148.8	-8.83738	-6.90613	-8.17871	-6.8868		148.8	-203.247	-107.015	-74.2594	-35.4004		148.8	-2.95715	-2.46429	-3.08228	-2.70843		148.8	-29.3426
149.1	-361.633	-357.056	-348.663	-291.443		149.1	-22.7661	-23.8342	-29.7648	-30.599		149.1	-132.538	-30.6702	-9.35872		149.1	-39.1642	-0.248978		149.1	-31.0262	-31.0898	-23.6893		149.1	-21.2097	-23.7427		149.1	-9.4986	-7.69653	-7.38525	-7.26573		149.1	-202.637	-103.76	-76.4974	-34.9426		149.1	-2.96936	-2.37656	-2.60162	-2.51007		149.1	-27.3209
149.4	-365.448	-355.021	-352.478	-286.865		149.4	-22.4101	-22.3389	-28.1779	-31.8807		149.4	-133.789	-30.5176	-8.74837		149.4	-38.0961	0.39924		149.4	-32.5012	-30.6702	-23.1934		149.4	-21.1843	-23.1628		149.4	-9.34092	-7.08923	-7.53479	-7.46663		149.4	-198.669	-106.812	-75.4801	-34.79		149.4	-3.46069	-2.4147	-2.36893	-1.73187		149.4	-28.9078
149.7	-363.159	-356.547	-351.715	-289.408		149.7	-22.4711	-22.9492	-29.8462	-35.5428		149.7	-133.087	-31.3314	-8.79924		149.7	-38.4013	-0.974331		149.7	-30.5176	-28.3813	-22.049		149.7	-20.6502	-23.9258		149.7	-9.37652	-7.25708	-7.87353	-7.70823		149.7	-198.669	-104.777	-77.3112	-34.3323		149.7	-3.18909	-2.60162	-2.69318	-1.93787		149.7	-28.9001
150	-368.5	-357.056	-350.189	-287.374		150	-21.6166	-21.6522	-29.5003	-31.779		150	-132.568	-29.6529	-8.49406		150	-37.4349	1.08533		150	-31.0771	-29.6783	-24.4141		150	-22.1507	-21.759		150	-9.23665	-7.43408	-7.77893	-7.26827		150	-199.585	-104.574	-76.7008	-34.9426		150	-3.1311	-2.63214	-1.96075	-2.81525		150	-28.6941
150.3	-369.263	-360.616	-347.137	-288.9		150.3	-22.0846	-21.5759	-29.1545	-32.5317		150.3	-130.829	-29.246	-8.34147		150.3	-38.4013	-0.669715		150.3	-31.2805	-30.1361	-23.5748		150.3	-20.3959	-22.7356		150.3	-8.86027	-6.62231	-7.88879	-7.58362		150.3	-200.195	-109.456	-75.0732	-35.2478		150.3	-2.45361	-1.98364	-2.35748	-2.34985		150.3	-28.1906
150.6	-370.026	-359.09	-349.426	-287.374		150.6	-22.5728	-23.0408	-30.1717	-35.2376		150.6	-132.629	-29.7546	-9.81649		150.6	-37.1806	-0.441113		150.6	-30.5684	-30.8228	-24.5285		150.6	-20.4976	-24.231		150.6	-9.80123	-7.69043	-7.82165	-7.33693		150.6	-198.975	-105.387	-77.3112	-35.4004		150.6	-2.88086	-2.59018	-3.35312	-2.41852		150.6	-28.5416
150.9	-366.211	-360.107	-350.952	-287.882		150.9	-23.234	-22.8119	-28.8289	-32.9386		150.9	-130.951	-28.7374	-8.34147		150.9	-37.6892	-0.47954		150.9	-29.5512	-30.7083	-23.9944		150.9	-20.9808	-23.2544		150.9	-9.67916	-6.93054	-7.9071	-7.62176		150.9	-201.721	-106.608	-77.1077	-35.553		150.9	-2.63061	-2.03705	-2.45666	-2.388		150.9	-28.8162
151.2	-361.633	-359.599	-350.952	-284.322		151.2	-22.1964	-22.583	-30.2938	-32.3486		151.2	-131.989	-29.7038	-9.257		151.2	-37.384	-0.975731		151.2	-28.3305	-31.2042	-23.7656		151.2	-21.1589	-23.5596		151.2	-9.22648	-6.90918	-7.93152	-7.73875		151.2	-199.28	-106.201	-75.6836	-36.9263		151.2	-2.91443	-2.79617	-2.73132	-2.74658		151.2	-27.7634
151.5	-363.922	-361.633	-346.374	-289.408		151.5	-22.3287	-23.7732	-28.1169	-30.8431		151.5	-131.409	-29.8564	-10.2234		151.5	-36.1633	1.50354		151.5	-28.0762	-29.4113	-23.5748		151.5	-21.3114	-23.1018		151.5	-9.59778	-7.18079	-8.06274	-7.28353		151.5	-197.754	-105.794	-72.8353	-36.4685		151.5	-3.26843	-2.42233	-2.52914	-2.20489		151.5	-28.2974
151.8	-361.633	-354.004	-354.004	-289.917		151.8	-22.0032	-21.4233	-28.8696	-29.3986		151.8	-133.331	-30.8228	-7.98543		151.8	-36.4685	1.12179		151.8	-29.3477	-29.2969	-24.1852		151.8	-21.3623	-23.3765		151.8	-9.31803	-7.64465	-8.21533	-7.63957		151.8	-196.838	-105.387	-74.6663	-34.4849		151.8	-3.10974	-1.93787	-2.88773	-2.23541		151.8	-29.3121
152.1	-360.87	-361.633	-350.952	-290.934		152.1	-22.4202	-22.0795	-28.361	-31.6366		152.1	-132.904	-29.8564	-7.27336		152.1	-37.1806	-0.633248		152.1	-28.0762	-31.7764	-22.7356		152.1	-23.9817	-24.1394		152.1	-9.31803	-7.40967	-8.12378	-7.73366		152.1	-198.975	-105.794	-74.8698	-34.0271		152.1	-3.13721	-2.71225	-2.7504	-2.18964		152.1	-27.9388
152.4	-364.685	-358.073	-349.426	-289.917		152.4	-20.2942	-22.4609	-27.4251	-30.4565		152.4	-131.592	-31.2297	-10.4268		152.4	-38.3504	-0.671675		152.4	-28.7882	-30.098	-22.5449		152.4	-21.5912	-23.9563		152.4	-8.63393	-7.05871	-7.63245	-7.69297		152.4	-196.228	-103.353	-73.8525	-32.959		152.4	-3.10974	-2.53296	-2.76184	-2.55585		152.4	-28.9001
152.7	-359.344	-359.09	-352.478	-287.882		152.7	-22.0744	-23.6053	-29.5817	-31.0872		152.7	-133.514	-30.4667	-8.79924		152.7	-39.5711	0.472454		152.7	-28.5339	-29.8691	-24.2996		152.7	-21.9218	-22.9492		152.7	-9.33838	-7.60193	-7.75146	-7.45392		152.7	-196.838	-104.98	-76.0905	-34.9426		152.7	-2.6886	-2.84195	-2.28882	-2.84576		152.7	-28.0991
153	-363.922	-359.09	-347.9	-289.917		153	-22.4711	-23.3612	-29.6834	-30.7007		153	-133.453	-30.2124	-8.59578		153	-39.3168	0.586614		153	-28.0762	-31.4331	-23.4222		153	-21.0826	-23.8342		153	-10.2285	-7.11059	-8.1665	-7.20723		153	-201.416	-104.777	-76.0905	-35.8582		153	-2.8717	-2.54822	-2.73132	-2.32697		153	-29.6478
153.3	-366.211	-360.107	-348.663	-290.426		153.3	-22.349	-24.0936	-30.1514	-29.3376		153.3	-131.439	-30.009	-9.05355		153.3	-38.0452	-0.329193		153.3	-29.2969	-29.5258	-23.1171		153.3	-21.1843	-23.2239		153.3	-9.55709	-7.12585	-7.96509	-7.84556		153.3	-197.449	-107.422	-76.4974	-34.6375		153.3	-2.56653	-3.12042	-2.4147	-2.31934		153.3	-28.6102
153.6	-362.396	-361.633	-346.374	-287.882		153.6	-21.7794	-21.6827	-29.0527	-31.5348		153.6	-131.134	-30.721	-9.61304		153.6	-37.6892	0.586054		153.6	-29.6021	-30.2887	-22.7356		153.6	-20.9554	-24.2004		153.6	-9.56217	-7.51343	-8.09326	-7.4234		153.6	-200.5	-107.422	-76.4974	-36.0107		153.6	-3.302	-2.69318	-2.99454	-2.09808		153.6	-28.5416
153.9	-366.211	-359.599	-350.189	-290.426		153.9	-21.4233	-22.2473	-26.8962	-31.0262		153.9	-131.866	-29.3986	-8.59578		153.9	-38.4013	0.585774		153.9	-29.6529	-31.4331	-23.9182		153.9	-21.3369	-23.4375		153.9	-9.73002	-7.87353	-8.23669	-7.04702		153.9	-199.28	-104.98	-75.2767	-35.8582		153.9	-3.61328	-2.76566	-2.63977	-2.35748		153.9	-29.3655
154.2	-363.922	-359.09	-348.663	-287.882		154.2	-20.8028	-22.644	-29.2155	-30.1717		154.2	-131.836	-30.8736	-8.54492		154.2	-37.9944	1.27214		154.2	-30.5176	-31.2805	-25.0626		154.2	-20.93	-23.7732		154.2	-10.0759	-7.80334	-7.49817	-7.54038		154.2	-202.637	-105.998	-75.887	-34.6375		154.2	-3.14331	-2.08282	-2.54822	-2.25067		154.2	-28.9764
154.5	-362.396	-358.073	-350.189	-289.408		154.5	-20.752	-23.0865	-28.5441	-33.5693		154.5	-131.012	-30.3141	-8.18888		154.5	-35.7056	-0.0632844		154.5	-31.2297	-30.8609	-23.1552		154.5	-20.93	-24.231		154.5	-9.48079	-7.901	-7.76062	-7.28098		154.5	-200.806	-104.167	-73.4456	-35.4004		154.5	-2.78931	-2.39944	-2.53296	-2.44141		154.5	-28.9383
154.8	-363.159	-358.582	-348.663	-285.848		154.8	-22.1964	-23.3459	-29.9886	-32.9793		154.8	-131.958	-30.8736	-8.39233		154.8	-38.5539	-0.979092		154.8	-30.4667	-30.6702	-23.7656		154.8	-20.5739	-23.4375		154.8	-9.47571	-7.44324	-8.25806	-7.15383		154.8	-198.059	-104.98	-73.8525	-34.6375		154.8	-2.95715	-2.29645	-2.08664	-2.70843		154.8	-27.8778
155.1	-366.974	-360.107	-345.612	-286.865		155.1	-20.3756	-22.9797	-30.1921	-33.2235		155.1	-131.805	-31.0262	-7.47681		155.1	-36.6211	-1.8949		155.1	-30.9753	-32.8064	-24.0326		155.1	-20.8028	-23.7122		155.1	-9.61558	-7.19604	-7.79114	-6.96055		155.1	-199.585	-103.963	-76.4974	-35.4004		155.1	-2.92053	-2.11716	-2.7771	-2.05231		155.1	-29.0604
155.4	-370.026	-360.107	-347.137	-286.357		155.4	-21.342	-21.8201	-28.6051	-32.7555		155.4	-133.087	-31.0771	-8.54492		155.4	-37.5366	0.431786		155.4	-31.0771	-31.0516	-22.8119		155.4	-21.2097	-24.6582		155.4	-9.66136	-7.57751	-8.55102	-7.5353		155.4	-195.007	-103.149	-73.8525	-34.1797		155.4	-3.33557	-2.05612	-2.32315	-2.60162		155.4	-28.9993
155.7	-364.685	-358.582	-346.374	-284.831		155.7	-20.7418	-22.2321	-29.6834	-30.2327		155.7	-132.019	-31.484	-9.51131		155.7	-36.2651	-0.102552		155.7	-30.4667	-29.6021	-23.4985		155.7	-20.5485	-24.0479		155.7	-9.32058	-7.44324	-8.57849	-7.82267		155.7	-202.637	-104.98	-73.6491	-34.9426		155.7	-2.99072	-2.99072	-2.43378	-1.49536		155.7	-28.9688
156	-366.974	-359.599	-353.241	-285.848		156	-21.3013	-22.5067	-28.3203	-30.9652		156	-133.453	-31.8909	-8.0363		156	-36.4685	-1.09465		156	-31.9417	-29.7546	-23.2697		156	-21.0571	-23.8647		156	-9.60286	-7.46765	-8.6792	-6.9809		156	-202.332	-104.37	-77.1077	-36.6211		156	-3.46069	-3.04413	-2.44522	-2.37274		156	-29.1061
156.3	-361.633	-361.633	-349.426	-284.322		156.3	-21.2606	-22.5677	-28.1169	-31.2907		156.3	-132.324	-32.1452	-9.05355		156.3	-38.1978	-1.85787		156.3	-30.4159	-30.7083	-23.88		156.3	-21.3369	-24.6277		156.3	-9.5164	-8.14209	-8.74939	-7.11568		156.3	-198.364	-104.574	-75.6836	-34.6375		156.3	-3.24402	-2.00653	-2.51007	-2.69318		156.3	-28.9078
156.6	-364.685	-363.159	-350.952	-285.339		156.6	-20.8842	-21.3928	-28.0558	-32.4504		156.6	-133.942	-29.7546	-8.90096		156.6	-35.2478	-0.294127		156.6	-29.9581	-31.0135	-23.3459		156.6	-21.3623	-24.0784		156.6	-9.04338	-7.25098	-8.9386	-7.04956		156.6	-199.585	-103.963	-76.0905	-35.2478		156.6	-2.89307	-2.3613	-2.48337	-2.28882		156.6	-28.9841
156.9	-366.211	-358.582	-348.663	-285.848		156.9	-21.4844	-21.0571	-30.1107	-31.3924		156.9	-132.324	-30.6193	-7.93457		156.9	-36.1125	-1.62955		156.9	-30.721	-29.9835	-23.1171		156.9	-22.2015	-27.3743		156.9	-9.77325	-7.82165	-8.02612	-7.10042		156.9	-195.923	-104.777	-75.6836	-35.2478		156.9	-3.05481	-2.4147	-2.46429	-2.36511		156.9	-29.2129
157.2	-366.974	-357.564	-350.189	-284.831		157.2	-22.2371	-21.7285	-29.9276	-31.7179		157.2	-131.134	-31.9417	-9.81649		157.2	-34.5866	-0.790597		157.2	-29.5512	-29.7546	-23.7656		157.2	-21.0826	-26.4587		157.2	-9.9767	-7.80029	-8.05054	-7.34711		157.2	-202.026	-103.556	-74.6663	-35.2478		157.2	-2.98157	-2.89917	-2.9602	-1.5564		157.2	-29.4189
157.5	-363.159	-356.038	-352.478	-286.865		157.5	-20.6909	-21.9879	-28.9103	-31.6772		157.5	-131.47	-31.2805	-8.54492		157.5	-38.6556	0.429826		157.5	-29.7546	-30.3268	-23.5748		157.5	-21.4386	-26.4893		157.5	-9.57489	-7.29065	-8.3374	-7.50478		157.5	-204.773	-103.149	-75.887	-35.553		157.5	-2.88391	-2.52151	-2.70843	-2.20489		157.5	-29.7394
157.8	-365.448	-358.073	-350.189	-285.339		157.8	-21.4945	-23.6969	-29.1138	-32.7962		157.8	-129.486	-30.6193	-7.73112		157.8	-38.2996	1.45951		157.8	-29.5512	-30.899	-23.3841		157.8	-21.3114	-27.0081		157.8	-9.57998	-7.8125	-8.66394	-7.55819		157.8	-206.604	-103.76	-74.6663	-35.4004		157.8	-2.85339	-2.99072	-2.47955	-2.21252		157.8	-28.3813
158.1	-365.448	-360.107	-352.478	-287.374		158.1	-22.3185	-23.0865	-28.4424	-31.779		158.1	-132.507	-30.9245	-7.83285		158.1	-37.6892	0.467412		158.1	-29.5512	-30.098	-23.0026		158.1	-20.8282	-26.6724		158.1	-9.38161	-7.40051	-7.95898	-6.97835		158.1	-203.857	-103.76	-73.6491	-34.3323		158.1	-2.96631	-2.79236	-2.81525	-2.09808		158.1	-28.9307
158.4	-367.737	-355.53	-352.478	-285.339		158.4	-21.8811	-22.4304	-28.0965	-31.6569		158.4	-133.606	-30.8228	-9.05355		158.4	-37.5875	-1.13504		158.4	-31.0771	-32.0435	-22.0108		158.4	-21.2351	-27.5879		158.4	-9.3867	-7.901	-8.03223	-7.59125		158.4	-205.383	-105.387	-74.056	-35.553		158.4	-2.5177	-2.18582	-2.88773	-2.11334		158.4	-28.7323
158.7	-370.789	-358.582	-349.426	-286.865		158.7	-21.4844	-22.9187	-26.9775	-31.1483		158.7	-133.82	-29.0934	-8.95182		158.7	-37.0789	-1.51679		158.7	-30.9753	-31.662	-23.5367		158.7	-20.752	-27.4963		158.7	-9.22139	-7.41272	-8.12378	-7.4412		158.7	-202.026	-104.574	-76.4974	-34.6375		158.7	-2.98462	-2.47955	-2.54822	-2.44141		158.7	-28.7247
159	-369.263	-358.582	-347.9	-284.831		159	-21.7895	-22.6135	-28.1982	-32.3079		159	-133.942	-29.8055	-8.18888		159	-38.5539	-0.906719		159	-30.9245	-31.5857	-24.6811		159	-20.7774	-27.1606		159	-9.06626	-7.39746	-8.18787	-7.55564		159	-198.975	-102.743	-73.8525	-33.8745		159	-3.02734	-2.84195	-2.55585	-1.34277		159	-29.0833
159.3	-367.737	-358.073	-348.663	-285.339		159.3	-21.5556	-22.2168	-28.3407	-32.0231		159.3	-135.132	-30.6193	-7.83285		159.3	-37.9435	0.199263		159.3	-30.9245	-31.5857	-23.613		159.3	-20.8282	-27.8015		159.3	-9.62575	-7.77283	-7.73621	-7.10805		159.3	-200.195	-106.608	-75.6836	-35.7056		159.3	-3.34167	-2.20489	-2.44141	-2.20489		159.3	-28.6713
159.6	-370.026	-361.125	-348.663	-284.831		159.6	-21.4945	-21.9421	-28.8493	-32.1452		159.6	-133.026	-29.5512	-8.4432		159.6	-38.0961	-1.05987		159.6	-30.009	-31.1661	-23.4985		159.6	-20.8282	-25.8179		159.6	-10.3327	-7.9956	-7.95593	-6.97835		159.6	-200.5	-106.201	-74.8698	-35.553		159.6	-2.67334	-2.08282	-2.39181	-1.89209		159.6	-28.7781
159.9	-366.211	-360.107	-348.663	-286.357		159.9	-21.7997	-22.7203	-27.6896	-33.5083		159.9	-134.674	-30.2124	-8.18888		159.9	-38.147	-0.678677		159.9	-30.009	-30.9372	-24.6048		159.9	-21.0826	-27.4353		159.9	-8.98234	-7.47681	-7.83996	-7.53275		159.9	-201.416	-106.201	-74.6663	-33.8745		159.9	-3.1311	-2.9068	-2.58636	-2.67792		159.9	-27.7786
160.2	-366.211	-363.668	-354.767	-283.813		160.2	-22.0642	-22.2321	-28.8086	-33.5083		160.2	-132.05	-30.7719	-8.4432		160.2	-37.6892	0.885069		160.2	-30.2124	-30.4031	-23.1934		160.2	-21.5149	-27.3743		160.2	-9.49351	-7.29065	-7.88574	-7.1106		160.2	-203.247	-103.963	-75.4801	-36.4685		160.2	-3.06091	-2.55203	-2.68936	-2.36511		160.2	-28.2288
160.5	-370.026	-360.107	-350.189	-283.813		160.5	-21.4742	-22.9645	-29.0527	-34.2407		160.5	-131.897	-29.9581	-8.54492		160.5	-39.3677	-0.450355		160.5	-30.1107	-29.4495	-25.8255		160.5	-21.5403	-26.3977		160.5	-9.81649	-7.04956	-7.80029	-7.15891		160.5	-197.754	-105.184	-76.0905	-35.7056		160.5	-2.56653	-2.48337	-1.95694	-2.2583		160.5	-28.7247
160.8	-366.211	-366.211	-348.663	-283.305		160.8	-21.4132	-21.8811	-29.2562	-33.0607		160.8	-133.057	-28.7882	-8.23975		160.8	-38.2487	0.655627		160.8	-29.1443	-30.9372	-25.1007		160.8	-21.7438	-25.3601		160.8	-9.45282	-7.10449	-7.95898	-7.34965		160.8	-195.007	-107.625	-76.0905	-37.0789		160.8	-3.15247	-2.34222	-2.70081	-2.57111		160.8	-29.5029
161.1	-364.685	-364.685	-352.478	-281.779		161.1	-21.1792	-20.4315	-28.9917	-34.0576		161.1	-133.27	-29.5003	-8.08716		161.1	-38.3504	2.25752		161.1	-30.3141	-31.8146	-23.8037		161.1	-20.5994	-26.123		161.1	-8.95182	-7.78808	-8.11767	-7.37254		161.1	-199.28	-106.608	-75.887	-33.7219		161.1	-2.59705	-2.35748	-2.95639	-2.79236		161.1	-28.2593
161.4	-368.5	-362.142	-348.663	-283.305		161.4	-21.0775	-22.6135	-29.602	-31.7383		161.4	-131.744	-29.6529	-7.47681		161.4	-38.6556	0.578773		161.4	-30.2633	-31.929	-23.6893		161.4	-20.6757	-24.0784		161.4	-9.18579	-7.34863	-7.86743	-7.41068		161.4	-199.89	-104.777	-75.887	-32.6538		161.4	-2.91748	-2.48718	-2.75421	-1.89972		161.4	-27.1912
161.7	-364.685	-359.599	-353.241	-283.305		161.7	-21.3013	-22.2168	-29.0731	-32.0638		161.7	-132.599	-29.3477	-8.29061		161.7	-38.503	0.311464		161.7	-29.9581	-31.8146	-25.2914		161.7	-22.1761	-24.231		161.7	-9.78088	-7.60193	-7.50427	-7.47426		161.7	-198.975	-106.405	-77.3112	-35.4004		161.7	-3.3844	-2.27356	-2.9068	-2.86865		161.7	-28.2822
162	-364.685	-359.599	-350.952	-281.779		162	-21.8404	-21.1945	-27.5879	-31.0262		162	-132.233	-30.7719	-8.64665		162	-40.0798	0.921535		162	-30.1107	-30.2887	-23.8037		162	-22.5067	-23.6511		162	-9.57489	-7.26013	-7.83081	-7.3115		162	-197.144	-107.218	-75.0732	-33.4167		162	-3.25317	-2.33841	-2.62451	-2.41089		162	-28.1906
162.3	-366.974	-361.125	-351.715	-281.27		162.3	-20.9656	-22.2015	-27.5269	-33.2235		162.3	-133.026	-31.0262	-8.4432		162.3	-42.1651	-0.9098		162.3	-29.9581	-30.6702	-25.4822		162.3	-21.286	-23.3154		162.3	-8.95945	-7.31201	-7.32422	-7.45137		162.3	-202.026	-102.743	-75.0732	-34.1797		162.3	-2.66113	-2.46429	-2.84576	-2.38037		162.3	-27.1988
162.6	-363.922	-359.09	-353.241	-279.744		162.6	-21.403	-21.7133	-26.5503	-30.3345		162.6	-132.05	-28.6357	-7.52767		162.6	-40.5884	0.959122		162.6	-30.7719	-30.0598	-25.2533		162.6	-21.4132	-23.5291		162.6	-9.6817	-7.31811	-7.49206	-7.51495		162.6	-198.364	-104.574	-74.6663	-34.3323		162.6	-2.8717	-2.37274	-2.8038	-2.44904		162.6	-28.3508
162.9	-362.396	-359.599	-353.241	-282.796		162.9	-21.7489	-20.5841	-29.1951	-31.7383		162.9	-131.134	-29.9581	-8.49406		162.9	-38.7065	0.615519		162.9	-30.6193	-31.0516	-23.1934		162.9	-22.0744	-24.1394		162.9	-9.89024	-8.03528	-7.52869	-7.38017		162.9	-198.975	-101.929	-73.4456	-34.9426		162.9	-3.26538	-2.94495	-2.31552	-1.93024		162.9	-28.0457
163.2	-363.159	-357.564	-347.9	-287.882		163.2	-21.7285	-20.8893	-26.652	-31.5959		163.2	-132.507	-28.9408	-8.54492		163.2	-37.5875	-0.491023		163.2	-30.2124	-30.2887	-24.4522		163.2	-21.7183	-24.5972		163.2	-9.28243	-7.4646	-7.59582	-7.45392		163.2	-198.059	-105.591	-75.0732	-33.8745		163.2	-2.17285	-2.7504	-2.44522	-2.7771		163.2	-27.3743
163.5	-360.87	-359.599	-348.663	-287.882		163.5	-21.3725	-21.7285	-27.5675	-32.0841		163.5	-132.538	-29.3986	-7.88371		163.5	-37.9944	0.538665		163.5	-30.6193	-31.7383	-23.5367		163.5	-21.5403	-24.1699		163.5	-9.77325	-7.77283	-7.79419	-7.5531		163.5	-197.754	-105.794	-76.7008	-32.196		163.5	-2.40478	-2.62451	-2.76566	-2.63977		163.5	-27.1149
163.8	-362.396	-360.616	-350.952	-285.848		163.8	-22.0744	-21.1945	-28.9714	-33.4473		163.8	-132.751	-28.5339	-7.06991		163.8	-37.8418	0.309503		163.8	-29.8055	-29.4495	-24.4141		163.8	-21.3877	-24.1394		163.8	-10.3251	-7.66296	-7.49206	-7.50224		163.8	-194.397	-105.794	-75.6836	-34.79		163.8	-2.98157	-2.92969	-2.82288	-2.05994		163.8	-27.8473
164.1	-362.396	-358.582	-349.426	-285.339		164.1	-22.5118	-21.637	-29.5614	-32.6131		164.1	-130.981	-28.6865	-6.81559		164.1	-40.0289	1.30104		164.1	-28.6865	-30.632	-23.7274		164.1	-20.9808	-23.7732		164.1	-9.552	-7.3761	-8.03833	-7.83793		164.1	-197.449	-105.794	-75.2767	-34.4849		164.1	-2.58789	-2.77328	-2.89154	-2.73895		164.1	-29.2282
164.4	-358.582	-359.599	-354.004	-283.305		164.4	-21.4539	-20.9808	-29.4393	-32.7759		164.4	-132.477	-28.6357	-9.00269		164.4	-37.5875	0.0800612		164.4	-28.9408	-30.5939	-23.9182		164.4	-20.9045	-23.9258		164.4	-9.27226	-7.0282	-7.94067	-7.7947		164.4	-199.585	-105.184	-75.0732	-34.4849		164.4	-2.59399	-2.03323	-2.55585	-2.38037		164.4	-28.4195
164.7	-361.633	-356.547	-350.189	-286.357		164.7	-20.579	-21.5454	-28.951	-32.43		164.7	-132.233	-30.6193	-9.05355		164.7	-37.8927	1.03346		164.7	-30.4159	-30.9372	-24.0326		164.7	-20.0399	-23.9868		164.7	-9.77834	-7.06787	-7.56531	-7.78961		164.7	-196.838	-104.574	-74.8698	-34.9426		164.7	-2.81982	-2.88391	-2.32697	-2.48718		164.7	-27.6642
165	-364.685	-356.038	-351.715	-284.831		165	-21.8913	-21.8506	-27.2827	-31.5348		165	-133.453	-29.9072	-7.22249		165	-39.0116	0.232089		165	-28.7374	-32.2723	-24.7955		165	-21.286	-24.0784		165	-10.142	-7.85522	-8.07495	-7.85573		165	-200.806	-105.184	-76.2939	-35.7056		165	-3.41186	-3.17764	-2.45285	-2.30408		165	-27.5574
165.3	-362.396	-362.651	-350.189	-286.865		165.3	-21.0876	-22.0947	-26.5503	-31.4128		165.3	-132.843	-31.0262	-8.13802		165.3	-39.4694	-0.454837		165.3	-29.7038	-31.8527	-24.2615		165.3	-20.5485	-24.353		165.3	-9.05355	-7.17773	-7.65991	-7.63448		165.3	-201.111	-108.846	-74.6663	-35.0952		165.3	-3.15552	-1.91498	-2.49481	-2.79236		165.3	-28.6865
165.6	-365.448	-355.021	-350.189	-285.848		165.6	-21.6573	-20.8435	-29.7038	-32.1452		165.6	-135.132	-29.9072	-8.0363		165.6	-37.7401	2.02444		165.6	-30.7719	-32.5012	-24.6811		165.6	-21.3877	-23.6206		165.6	-9.87752	-7.54089	-7.76977	-6.76473		165.6	-195.618	-106.201	-75.4801	-34.79		165.6	-2.80151	-2.8038	-2.23541	-3.25012		165.6	-27.8397
165.9	-359.344	-355.53	-350.952	-288.391		165.9	-20.0602	-20.6604	-29.3579	-30.3752		165.9	-134.552	-30.2124	-7.88371		165.9	-37.7909	0.34569		165.9	-30.8228	-32.959	-24.3378		165.9	-20.6757	-23.7732		165.9	-9.45282	-7.18994	-7.93762	-7.78707		165.9	-197.754	-105.794	-75.4801	-35.8582		165.9	-2.78625	-2.22397	-2.72751	-2.02179		165.9	-28.5797
166.2	-360.107	-359.599	-346.374	-283.813		166.2	-20.579	-21.9421	-28.7069	-30.7617		166.2	-133.24	-30.365	-8.18888		166.2	-38.4013	-0.41753		166.2	-31.0262	-29.9454	-23.6511		166.2	-20.1416	-23.6206		166.2	-9.69696	-8.07495	-7.48901	-7.16909		166.2	-198.669	-108.439	-73.0387	-35.7056		166.2	-2.9541	-2.21634	-2.14004	-2.46429		166.2	-29.3655
166.5	-359.344	-355.021	-348.663	-285.339		166.5	-21.3725	-20.8435	-30.2327	-29.7648		166.5	-134.399	-30.6193	-7.88371		166.5	-36.9263	0.726599		166.5	-30.7719	-30.9753	-24.0707		166.5	-21.4132	-23.7427		166.5	-9.58761	-7.72095	-7.69043	-7.95746		166.5	-202.637	-109.049	-74.6663	-35.4004		166.5	-2.87476	-2.33078	-2.66647	-2.38037		166.5	-28.7476
166.8	-354.767	-356.547	-349.426	-286.357		166.8	-19.928	-20.874	-29.541	-28.6255		166.8	-134.796	-29.7038	-8.74837		166.8	-37.6383	-2.47803		166.8	-30.8228	-32.4249	-24.4141		166.8	-20.6757	-23.5596		166.8	-9.5342	-7.01904	-8.27331	-7.61159		166.8	-202.637	-106.201	-75.887	-36.0107		166.8	-3.12195	-2.75803	-2.66266	-2.73132		166.8	-27.9694
167.1	-361.633	-354.512	-348.663	-285.339		167.1	-19.9076	-21.8658	-29.3986	-30.8431		167.1	-134.888	-30.6702	-8.34147		167.1	-37.028	0.687892		167.1	-29.6529	-30.7846	-24.147		167.1	-20.0653	-23.4985		167.1	-9.57743	-7.81555	-8.04748	-8.17617		167.1	-200.806	-103.353	-75.887	-35.553		167.1	-3.125	-2.42615	-2.79617	-2.18201		167.1	-28.4805
167.4	-360.107	-354.004	-346.374	-286.357		167.4	-20.3654	-21.1487	-30.721	-32.0028		167.4	-134.399	-30.2124	-8.39233		167.4	-36.4176	0.115407		167.4	-30.6702	-31.3187	-25.1007		167.4	-19.4804	-23.9563		167.4	-9.25954	-7.3761	-7.74536	-7.75909		167.4	-199.89	-105.387	-78.125	-34.9426		167.4	-2.92664	-2.33459	-2.75421	-2.76184		167.4	-28.9307
167.7	-359.344	-356.038	-345.612	-286.357		167.7	-20.2738	-21.4386	-31.5145	-30.3548		167.7	-133.362	-31.2297	-7.88371		167.7	-37.9435	-1.94481		167.7	-32.0435	-30.0598	-24.147		167.7	-20.4976	-23.6511		167.7	-9.51894	-7.21435	-7.91626	-7.72858		167.7	-195.618	-105.998	-76.0905	-35.0952		167.7	-2.44141	-2.47192	-2.491	-2.69318		167.7	-29.3732
168	-363.922	-356.547	-354.004	-285.848		168	-20.5383	-22.5677	-30.4972	-30.721		168	-132.263	-31.9417	-8.95182		168	-37.7401	-0.724386		168	-30.6193	-31.0516	-24.7955		168	-20.167	-23.2544		168	-9.54692	-7.60193	-8.1604	-7.54038		168	-195.923	-106.201	-73.8525	-34.0271		168	-2.32239	-2.55966	-2.46811	-2.13623		168	-27.9465
168.3	-362.396	-360.107	-350.189	-289.917		168.3	-21.1792	-22.171	-28.9103	-30.07		168.3	-132.843	-30.2633	-8.08716		168.3	-40.7918	-2.28869		168.3	-29.5003	-31.662	-24.4141		168.3	-20.5994	-24.3835		168.3	-9.64864	-7.51953	-8.00476	-7.70823		168.3	-201.721	-105.591	-73.4456	-35.7056		168.3	-3.30505	-2.65121	-2.22015	-2.17438		168.3	-27.832
168.6	-365.448	-360.616	-353.241	-286.357		168.6	-21.2606	-20.0195	-28.3407	-30.6396		168.6	-131.531	-30.8228	-7.62939		168.6	-38.6047	-0.648652		168.6	-30.1107	-32.1579	-23.4985		168.6	-20.4976	-22.9797		168.6	-9.56726	-7.724	-7.69958	-7.59379		168.6	-195.923	-105.591	-75.887	-36.1633		168.6	-2.5238	-2.29645	-2.75803	-3.11279		168.6	-27.9846
168.9	-367.737	-359.599	-350.952	-286.357		168.9	-21.7794	-22.0795	-28.1169	-30.1717		168.9	-132.812	-31.3822	-8.08716		168.9	-37.9944	-0.267463		168.9	-30.6702	-29.7546	-24.6811		168.9	-20.3959	-23.5901		168.9	-9.48842	-7.77588	-8.00171	-8.12022		168.9	-200.5	-107.422	-75.6836	-34.1797		168.9	-3.15857	-2.93732	-2.54822	-1.93024		168.9	-27.5269
169.2	-365.448	-362.142	-349.426	-290.426		169.2	-20.8944	-20.7672	-29.7038	-30.7414		169.2	-133.698	-30.4667	-8.39233		169.2	-38.8591	-1.22142		169.2	-29.6021	-31.8146	-24.1852		169.2	-21.2606	-23.1934		169.2	-9.63338	-7.30591	-8.02002	-7.81504		169.2	-200.195	-105.184	-76.2939	-33.7219		169.2	-3.13415	-2.29645	-2.42615	-2.92969		169.2	-27.3972
169.5	-362.396	-357.056	-348.663	-292.969		169.5	-21.5759	-20.0043	-30.6396	-30.5583		169.5	-133.301	-28.89	-9.05355		169.5	-38.8082	0.266035		169.5	-29.7038	-32.6538	-23.9944		169.5	-20.2688	-23.5901		169.5	-8.92893	-7.05261	-7.43408	-7.97526		169.5	-197.144	-106.812	-75.4801	-34.1797		169.5	-3.03955	-2.77328	-2.24686	-2.2583		169.5	-26.0773
169.8	-363.159	-359.599	-349.426	-290.934		169.8	-21.3623	-21.4691	-28.5645	-31.0465		169.8	-131.683	-30.2633	-9.05355		169.8	-38.9608	-1.18383		169.8	-28.89	-31.3187	-25.5585		169.8	-20.4976	-23.2849		169.8	-10.1471	-7.17163	-7.65076	-7.0343		169.8	-200.5	-105.591	-72.2249	-36.7737		169.8	-3.00598	-2.41089	-2.5177	-1.6861		169.8	-28.8696
170.1	-363.922	-357.056	-347.137	-288.9		170.1	-21.1894	-20.3247	-29.541	-34.6476		170.1	-132.111	-30.4667	-8.23975		170.1	-38.1978	-1.79446		170.1	-31.1788	-30.9372	-24.5285		170.1	-21.0317	-24.0173		170.1	-9.09932	-7.65686	-8.11462	-7.45646		170.1	-197.449	-103.76	-74.2594	-32.8064		170.1	-2.72217	-3.04794	-2.66266	-2.7771		170.1	-28.5492
170.4	-369.263	-356.038	-344.849	-288.391		170.4	-20.5994	-20.8893	-30.4769	-31.3314		170.4	-134.216	-30.2633	-8.18888		170.4	-36.5702	-0.764774		170.4	-30.6193	-31.8146	-24.6048		170.4	-20.1162	-23.7732		170.4	-9.56726	-7.67822	-8.25195	-7.48952		170.4	-201.416	-104.98	-74.6663	-36.3159		170.4	-3.10669	-2.57111	-2.5444	-1.97601		170.4	-28.038
170.7	-366.211	-358.073	-344.849	-286.357		170.7	-21.2199	-21.1945	-28.2593	-32.0435		170.7	-133.148	-30.4667	-8.23975		170.7	-38.3504	-0.574319		170.7	-29.5003	-30.1743	-25.0244		170.7	-20.4468	-23.8647		170.7	-9.16799	-7.31506	-7.67822	-7.38271		170.7	-195.312	-104.167	-74.6663	-36.0107		170.7	-3.18298	-2.36893	-2.5444	-1.93787		170.7	-28.8162
171	-361.633	-359.09	-342.56	-286.357		171	-21.3623	-21.1792	-29.3172	-30.6193		171	-132.568	-30.4159	-8.0363		171	-39.1134	0.417222		171	-29.8564	-30.4413	-24.8337		171	-20.2179	-23.3154		171	-9.58761	-7.89795	-7.31201	-7.7769		171	-195.312	-107.829	-74.4629	-34.9426		171	-3.35693	-2.42233	-2.8038	-2.41852		171	-28.7018
171.3	-363.159	-362.651	-347.137	-288.9		171.3	-21.2911	-20.9961	-29.1138	-29.2155		171.3	-132.965	-28.9917	-9.10441		171.3	-38.6047	-0.00267435		171.3	-30.009	-29.7928	-24.91		171.3	-21.0063	-23.5291		171.3	-9.45282	-7.40051	-8.13293	-6.47227		171.3	-198.059	-107.015	-73.4456	-36.3159		171.3	-2.98157	-2.13242	-2.88391	-1.89209		171.3	-28.4882
171.6	-360.87	-360.616	-341.797	-284.831		171.6	-20.874	-21.5454	-28.3	-30.1107		171.6	-131.622	-29.246	-7.78198		171.6	-36.8245	-0.727747		171.6	-31.2297	-29.9835	-24.9481		171.6	-21.0063	-23.0408		171.6	-9.02812	-7.35168	-7.99866	-7.07499		171.6	-197.144	-105.387	-73.0387	-35.4004		171.6	-3.41186	-2.72369	-2.91061	-2.388		171.6	-28.5416
171.9	-361.633	-360.107	-348.663	-288.391		171.9	-20.7621	-20.6909	-28.9103	-32.0841		171.9	-131.989	-28.7882	-7.83285		171.9	-37.2314	-0.0795284		171.9	-29.0426	-31.7764	-25.1389		171.9	-21.1589	-24.7498		171.9	-9.06881	-7.58057	-7.98035	-7.23267		171.9	-195.312	-106.201	-75.2767	-35.4004		171.9	-3.44238	-3.07083	-2.30408	-2.16675		171.9	-29.2587
172.2	-366.211	-362.142	-354.767	-288.9		172.2	-21.5251	-23.0713	-26.0824	-30.6193		172.2	-131.775	-27.5167	-8.90096		172.2	-38.2487	-0.232396		172.2	-30.8228	-30.1743	-24.7955		172.2	-20.5485	-24.1394		172.2	-8.9035	-7.26013	-7.54089	-7.39034		172.2	-192.871	-106.608	-75.0732	-32.959		172.2	-2.78015	-2.11716	-2.89917	-3.0365		172.2	-29.5181
172.5	-370.789	-358.582	-349.426	-288.9		172.5	-22.3694	-21.9879	-27.9948	-28.7679		172.5	-132.538	-28.4322	-7.52767		172.5	-39.6729	0.0724993		172.5	-30.3141	-31.3568	-24.7192		172.5	-21.3877	-23.4985		172.5	-8.67462	-7.72095	-7.98035	-8.0897		172.5	-192.261	-103.149	-75.2767	-36.1633		172.5	-3.17078	-2.82669	-2.36511	-2.53296		172.5	-26.9165
172.8	-363.159	-358.582	-354.004	-288.391		172.8	-21.9218	-22.9187	-27.4862	-31.6366		172.8	-133.209	-28.0253	-8.79924		172.8	-39.4694	1.29292		172.8	-30.4159	-31.5475	-24.1089		172.8	-21.108	-24.7192		172.8	-9.07389	-7.95898	-7.75757	-7.46155		172.8	-195.312	-103.353	-78.9388	-35.4004		172.8	-3.14636	-3.18146	-2.42233	-2.1286		172.8	-28.9535
173.1	-365.448	-360.107	-351.715	-287.882		173.1	-21.8201	-21.0876	-27.0589	-29.8258		173.1	-133.423	-28.5339	-9.35872		173.1	-37.1297	0.18638		173.1	-30.4667	-31.1279	-24.91		173.1	-20.2179	-23.6816		173.1	-9.71476	-7.54089	-7.76672	-7.39543		173.1	-197.144	-104.777	-74.6663	-36.6211		173.1	-2.6886	-2.50244	-2.95258	-1.87683		173.1	-29.3579
173.4	-364.685	-360.616	-354.767	-289.917		173.4	-21.2504	-20.9961	-29.1545	-29.3579		173.4	-134.308	-29.0934	-8.49406		173.4	-36.7737	0.758305		173.4	-30.009	-30.1743	-25.177		173.4	-19.8619	-24.2004		173.4	-9.27734	-7.91931	-7.65076	-7.36999		173.4	-197.144	-104.167	-77.5146	-34.9426		173.4	-2.73132	-2.72369	-2.57492	-1.98364		173.4	-28.9383
173.7	-360.87	-359.09	-354.004	-288.391		173.7	-21.3114	-22.8271	-28.4017	-31.0465		173.7	-133.667	-28.6865	-8.29061		173.7	-38.0452	1.97873		173.7	-30.6193	-31.0135	-25.0244		173.7	-20.8282	-23.8953		173.7	-9.06626	-7.52258	-7.57446	-7.04956		173.7	-195.312	-105.998	-76.9043	-34.6375		173.7	-3.12195	-2.6207	-2.23541	-2.16675		173.7	-28.8238
174	-362.396	-357.564	-350.189	-290.426		174	-21.1487	-22.9034	-28.8086	-30.9245		174	-132.812	-28.9408	-8.13802		174	-37.7401	0.719598		174	-29.7546	-32.692	-25.0626		174	-19.7601	-23.8037		174	-9.34855	-7.87964	-7.47681	-7.21486		174	-198.669	-105.387	-77.9215	-33.4167		174	-3.09448	-2.35367	-2.49863	-2.04468		174	-28.4348
174.3	-360.87	-363.159	-346.374	-287.882		174.3	-21.759	-21.4691	-30.4769	-30.66		174.3	-133.24	-29.2969	-7.93457		174.3	-35.909	0.643023		174.3	-28.6865	-31.8527	-25.2151		174.3	-20.8537	-23.407		174.3	-9.34601	-6.9519	-7.80029	-6.97072		174.3	-200.5	-105.998	-78.7354	-35.8582		174.3	-2.57263	-1.90735	-2.85721	-2.60925		174.3	-29.0909
174.6	-363.159	-359.599	-349.426	-286.865		174.6	-20.5587	-22.2626	-31.3517	-33.2031		174.6	-134.613	-30.3141	-8.23975		174.6	-36.5194	1.8253		174.6	-30.009	-31.0516	-24.4522		174.6	-20.2179	-23.7427		174.6	-9.00268	-7.547	-7.69348	-7.39797		174.6	-196.533	-106.201	-76.4974	-33.4167		174.6	-2.67639	-2.91443	-3.21197	-2.08282		174.6	-26.7868
174.9	-362.396	-359.599	-346.374	-286.865		174.9	-21.2097	-22.2473	-30.1717	-27.3031		174.9	-131.927	-29.0426	-6.91732		174.9	-39.8763	0.222847		174.9	-28.9408	-30.899	-25.2151		174.9	-19.9382	-23.8037		174.9	-9.54946	-7.81555	-7.5592	-7.42849		174.9	-196.228	-104.98	-76.2939	-34.79		174.9	-2.86865	-2.72751	-2.92587	-1.52588		174.9	-28.9154
175.2	-364.685	-358.582	-349.426	-290.426		175.2	-21.9014	-21.7438	-29.7241	-29.0731		175.2	-131.989	-29.0934	-7.73112		175.2	-38.6047	0.222567		175.2	-30.2124	-29.9072	-24.9863		175.2	-20.0399	-23.4375		175.2	-9.50877	-6.9519	-7.39746	-7.36491		175.2	-200.5	-101.318	-75.4801	-32.959		175.2	-3.09143	-2.99454	-2.76566	-2.56348		175.2	-27.9007
175.5	-366.211	-359.09	-347.137	-287.882		175.5	-21.9727	-22.171	-30.2327	-26.4689		175.5	-131.134	-29.1952	-7.78198		175.5	-36.6211	-0.273624		175.5	-31.1279	-30.9372	-24.7192		175.5	-22.0235	-24.231		175.5	-9.44773	-7.99255	-7.69043	-7.68534		175.5	-201.111	-102.946	-74.056	-34.9426		175.5	-3.27759	-2.89154	-2.32697	-2.11334		175.5	-28.1906
175.8	-367.737	-360.107	-347.9	-290.934		175.8	-21.4233	-21.5912	-30.9041	-25.4313		175.8	-132.874	-29.1443	-7.68026		175.8	-40.2323	0.0312716		175.8	-30.4667	-30.7083	-25.4059		175.8	-20.7265	-23.8953		175.8	-9.30277	-8.22754	-8.00476	-6.7927		175.8	-196.228	-103.76	-74.4629	-34.4849		175.8	-3.12805	-2.69318	-2.92969	-1.51062		175.8	-28.1143
176.1	-363.159	-359.599	-352.478	-287.374		176.1	-20.8028	-22.1252	-31.5348	-28.6662		176.1	-131.653	-29.3477	-7.52767		176.1	-38.6047	-0.312331		176.1	-30.8736	-30.5557	-24.5667		176.1	-20.0144	-23.2239		176.1	-9.63338	-8.6029	-7.92541	-7.16146		176.1	-199.89	-104.98	-72.0215	-34.9426		176.1	-2.95715	-2.68173	-3.02124	-2.57111		176.1	-28.1982
176.4	-366.974	-362.651	-354.767	-286.865		176.4	-20.8333	-21.8506	-30.4972	-31.2297		176.4	-132.385	-29.8055	-8.90096		176.4	-38.503	-0.00743554		176.4	-31.3314	-31.662	-23.9182		176.4	-19.8619	-23.7427		176.4	-9.77325	-7.65076	-7.86743	-6.98852		176.4	-196.533	-106.405	-72.2249	-34.1797		176.4	-3.22571	-2.60925	-2.9068	-2.02179		176.4	-28.7933
176.7	-368.5	-361.633	-357.056	-289.408		176.7	-20.874	-22.7203	-28.5645	-28.951		176.7	-133.148	-28.3305	-7.47681		176.7	-37.6383	-0.389185		176.7	-32.5012	-29.6783	-25.2151		176.7	-20.2433	-23.5291		176.7	-9.64355	-7.70264	-8.16955	-6.82831		176.7	-200.5	-104.98	-73.8525	-35.8582		176.7	-2.40784	-3.24631	-2.36511	-2.33459		176.7	-28.2135
177	-366.974	-357.564	-352.478	-292.46		177	-21.7082	-22.4915	-28.9307	-30.2531		177	-132.202	-29.3986	-8.23975		177	-37.7401	0.182739		177	-30.8736	-31.4713	-25.9781		177	-21.4386	-23.6816		177	-9.24683	-7.43408	-7.92541	-7.19198		177	-202.942	-103.76	-74.6663	-34.79		177	-3.28674	-1.94168	-2.54059	-2.31171		177	-28.5339
177.3	-368.5	-359.09	-357.819	-290.934		177.3	-21.2301	-20.9961	-27.9948	-29.1545		177.3	-131.958	-29.6021	-7.68026		177.3	-38.2996	-0.199011		177.3	-30.9245	-29.9072	-23.6893		177.3	-21.5149	-23.6511		177.3	-9.53929	-7.90405	-7.82776	-6.81305		177.3	-201.721	-105.794	-76.0905	-34.9426		177.3	-2.78625	-2.86865	-2.6474	-2.85339		177.3	-28.45
177.6	-367.737	-358.582	-349.426	-288.391		177.6	-21.7997	-21.4081	-28.7882	-26.9775		177.6	-132.721	-31.0771	-7.73112		177.6	-36.5702	-0.122997		177.6	-31.0262	-32.0816	-24.91		177.6	-19.6075	-23.6206		177.6	-9.45536	-7.25403	-8.04443	-6.96564		177.6	-201.416	-103.556	-73.2422	-33.5693		177.6	-3.04565	-2.47955	-2.76566	-1.70135		177.6	-28.389
177.9	-362.396	-359.599	-348.663	-288.391		177.9	-20.8638	-22.3846	-27.9948	-26.9775		177.9	-133.24	-29.7546	-8.13802		177.9	-38.0452	0.0293111		177.9	-30.3141	-30.7846	-24.5285		177.9	-20.7011	-23.6206		177.9	-9.11204	-7.28454	-8.20923	-7.15129		177.9	-201.721	-104.574	-76.2939	-36.7737		177.9	-2.90832	-2.33459	-2.81143	-2.89917		177.9	-28.8086
178.2	-363.159	-355.53	-350.952	-288.391		178.2	-21.4132	-22.5983	-28.5848	-27.4251		178.2	-132.385	-29.5003	-9.71476		178.2	-37.7909	0.105325		178.2	-30.365	-30.8609	-24.0707		178.2	-21.3877	-24.3835		178.2	-9.09169	-7.49206	-7.79419	-6.81813		178.2	-207.52	-105.184	-76.9043	-33.8745		178.2	-2.6886	-1.9989	-3.28827	-2.46429		178.2	-28.038
178.5	-361.633	-355.021	-352.478	-284.831		178.5	-21.5454	-22.5372	-27.4862	-26.5503		178.5	-132.782	-30.0598	-8.8501		178.5	-39.2659	-2.37451		178.5	-30.4159	-31.1661	-22.583		178.5	-20.3451	-23.468		178.5	-9.83429	-7.08923	-7.95593	-7.27336		178.5	-202.942	-105.998	-73.6491	-36.9263		178.5	-2.68555	-2.35748	-2.91061	-2.57111		178.5	-28.0991
178.8	-360.87	-357.564	-351.715	-285.848		178.8	-22.1354	-22.6135	-28.2389	-27.7303		178.8	-132.538	-30.009	-8.08716		178.8	-38.2996	-1.26853		178.8	-30.9753	-31.5857	-24.5667		178.8	-21.0063	-23.2239		178.8	-9.08407	-7.60498	-7.43408	-6.85628		178.8	-200.195	-106.405	-77.5146	-35.553		178.8	-3.23791	-2.88391	-2.76947	-2.15912		178.8	-29.4418
179.1	-363.159	-358.073	-347.9	-287.882		179.1	-22.1354	-21.1639	-29.7445	-28.8493		179.1	-132.477	-30.4159	-9.30786		179.1	-38.2487	-1.07807		179.1	-30.6702	-30.5939	-24.8337		179.1	-20.8282	-22.7356		179.1	-9.39433	-7.67212	-7.76062	-6.89189		179.1	-197.754	-108.236	-74.8698	-35.553		179.1	-2.93274	-2.53677	-2.86102	-2.74658		179.1	-28.1067
179.4	-360.107	-358.582	-348.663	-287.882		179.4	-22.7051	-21.1334	-31.1483	-29.3172		179.4	-132.812	-30.6193	-8.49406		179.4	-40.1306	-0.696882		179.4	-30.7719	-32.692	-24.7192		179.4	-21.3114	-23.1934		179.4	-9.10187	-7.65381	-7.85522	-7.56836		179.4	-197.754	-105.387	-74.6663	-35.0952		179.4	-2.65198	-2.53296	-2.46429	-2.35748		179.4	-28.3203
179.7	-360.107	-358.582	-350.189	-284.831		179.7	-21.3216	-21.0724	-30.6193	-30.07		179.7	-132.233	-30.2124	-9.81649		179.7	-40.6901	-0.84975		179.7	-29.4495	-31.1661	-24.0326		179.7	-20.8282	-22.7966		179.7	-9.03575	-7.53174	-7.71484	-7.10551		179.7	-198.059	-105.794	-73.6491	-37.0789		179.7	-3.27148	-2.84576	-3.07846	-2.54822		179.7	-28.45
180	-365.448	-355.53	-344.849	-284.322		180	-22.0642	-21.347	-29.48	-30.3955		180	-132.111	-30.009	-7.88371		180	-42.5212	0.523261		180	-32.6538	-31.0516	-25.0244		180	-20.8537	-23.1934		180	-9.26463	-7.74841	-7.84607	-6.86391		180	-201.111	-105.794	-75.2767	-35.0952		180	-2.97546	-2.57111	-2.80762	-2.79236		180	-27.9846
180.3	-360.107	-358.073	-344.849	-280.762		180.3	-21.403	-20.6146	-28.9917	-30.131		180.3	-133.118	-29.5512	-7.93457		180.3	-41.453	-0.163664		180.3	-32.2978	-31.1279	-24.1089		180.3	-21.3623	-23.2544		180.3	-9.07135	-7.93762	-7.67822	-6.99361		180.3	-199.585	-101.929	-74.2594	-34.9426		180.3	-3.20435	-3.06702	-2.62451	-2.39563		180.3	-28.1601
180.6	-361.633	-357.564	-350.952	-282.796		180.6	-21.3725	-21.0419	-30.0903	-31.8197		180.6	-132.996	-29.1952	-8.59578		180.6	-40.6901	-0.240238		180.6	-30.1615	-31.395	-24.91		180.6	-20.6248	-23.1018		180.6	-8.71785	-6.89087	-7.30591	-7.22758		180.6	-202.332	-103.963	-74.6663	-33.5693		180.6	-2.81677	-2.22015	-2.30789	-2.09808		180.6	-28.9764
180.9	-364.685	-357.056	-345.612	-286.865		180.9	-21.7895	-21.637	-28.3203	-29.9479		180.9	-133.087	-30.3141	-8.49406		180.9	-41.6056	1.05648		180.9	-30.1615	-31.7001	-24.91		180.9	-20.5739	-23.7427		180.9	-9.24683	-7.02515	-7.8064	-7.12077		180.9	-198.059	-105.998	-75.6836	-34.79		180.9	-2.97852	-2.60544	-2.58255	-2.45666		180.9	-28.8086
181.2	-363.159	-356.547	-347.137	-286.357		181.2	-21.4945	-21.9269	-28.7882	-30.7414		181.2	-133.759	-29.0934	-8.49406		181.2	-42.0125	1.0562		181.2	-30.9245	-29.9835	-24.4522		181.2	-20.8791	-23.6511		181.2	-9.62829	-7.88269	-7.76977	-7.21232		181.2	-197.144	-103.76	-74.056	-34.6375		181.2	-3.0304	-2.51007	-2.74277	-2.37274		181.2	-27.7634
181.5	-364.685	-359.09	-346.374	-282.288		181.5	-21.3623	-23.3612	-29.8055	-26.9572		181.5	-131.409	-29.1952	-7.93457		181.5	-41.3513	1.20851		181.5	-31.484	-31.3187	-24.1852		181.5	-19.8364	-23.9258		181.5	-9.34346	-7.84607	-7.93152	-7.37508		181.5	-203.857	-104.37	-73.0387	-35.0952		181.5	-2.85645	-2.89535	-2.46429	-1.99127		181.5	-28.3432
181.8	-365.448	-361.125	-347.137	-283.305		181.8	-21.7489	-22.522	-27.8524	-30.8431		181.8	-133.026	-28.7374	-8.08716		181.8	-38.9099	-0.126918		181.8	-30.1107	-30.6702	-25.1007		181.8	-20.752	-22.8882		181.8	-9.26208	-7.08618	-7.87353	-7.61668		181.8	-198.975	-104.167	-72.2249	-33.8745		181.8	-2.90832	-2.60544	-3.09753	-2.11334		181.8	-29.0832
182.1	-365.448	-360.107	-350.189	-281.27		182.1	-20.9961	-22.1405	-28.4017	-28.89		182.1	-133.148	-28.3813	-8.0363		182.1	-37.7909	1.8183		182.1	-30.9245	-31.3187	-25.0244		182.1	-21.2351	-23.407		182.1	-9.04846	-7.24487	-7.99866	-7.09534		182.1	-200.195	-104.574	-73.0387	-34.9426		182.1	-2.76489	-2.31171	-2.44904	-3.01361		182.1	-29.747
182.4	-365.448	-360.616	-349.426	-285.339		182.4	-21.5861	-22.3541	-29.0527	-28.4627		182.4	-131.561	-29.6529	-7.12077		182.4	-40.4867	0.330286		182.4	-31.4331	-31.0135	-25.7492		182.4	-20.6248	-23.6206		182.4	-9.48334	-7.76977	-8.62427	-7.16146		182.4	-196.228	-104.574	-75.0732	-35.0952		182.4	-3.06702	-2.53296	-2.42233	-2.34222		182.4	-29.3808
182.7	-362.396	-357.564	-348.663	-284.322		182.7	-21.1385	-22.9034	-29.5817	-30.3955		182.7	-132.141	-28.9917	-7.78198		182.7	-39.4694	0.520741		182.7	-31.84	-30.4031	-25.5966		182.7	-20.7774	-23.4375		182.7	-9.19596	-7.40356	-8.05359	-7.22249		182.7	-198.364	-104.167	-70.8008	-35.4004		182.7	-2.64282	-2.83813	-2.76566	-2.63977		182.7	-29.6097
183	-363.159	-355.021	-345.612	-285.848		183	-21.3928	-22.0184	-29.7648	-27.242		183	-130.219	-28.1779	-8.08716		183	-40.2832	-0.623949		183	-29.0426	-31.4331	-24.7574		183	-20.6502	-23.4985		183	-8.96454	-6.75049	-7.77283	-7.54801		183	-194.092	-101.929	-73.2422	-36.7737		183	-2.79236	-2.2583	-2.83051	-2.41852		183	-28.0457
183.3	-363.922	-362.651	-347.137	-286.357		183.3	-21.7895	-22.7051	-30.6396	-28.3407		183.3	-129.333	-29.0426	-9.6639		183.3	-38.4521	0.0624168		183.3	-32.3486	-30.5176	-24.8718		183.3	-21.0317	-24.2615		183.3	-9.18833	-6.81457	-8.10242	-7.42086		183.3	-195.923	-104.574	-72.6318	-35.0952		183.3	-3.49731	-3.14331	-2.14767	-2.7771		183.3	-27.8091
183.6	-361.633	-356.547	-346.374	-288.391		183.6	-21.2708	-22.8577	-29.5003	-28.422		183.6	-128.601	-28.6357	-9.00269		183.6	-38.9608	0.214725		183.6	-29.1952	-30.632	-23.0789		183.6	-20.5485	-23.1628		183.6	-8.80686	-8.078	-8.5022	-7.48444		183.6	-199.28	-102.336	-75.2767	-35.2478		183.6	-2.17285	-2.32697	-2.32697	-2.40326		183.6	-28.3203
183.9	-360.107	-358.582	-347.137	-286.865		183.9	-20.8333	-21.6675	-28.3203	-27.2827		183.9	-129.608	-29.9581	-8.23975		183.9	-39.9272	0.252592		183.9	-29.3477	-30.9753	-22.9645		183.9	-21.0317	-23.5901		183.9	-8.95182	-7.72705	-7.87964	-7.57599		183.9	-202.332	-103.963	-73.0387	-34.0271		183.9	-3.18298	-2.48718	-3.19672	-3.11279		183.9	-28.3661
184.2	-364.685	-357.056	-348.663	-284.322		184.2	-21.3114	-22.1863	-28.3203	-30.1921		184.2	-131.134	-30.5176	-8.79924		184.2	-39.978	0.176018		184.2	-30.365	-29.7928	-23.9944		184.2	-20.5485	-22.7356		184.2	-9.12221	-7.18079	-7.95898	-7.69297		184.2	-200.806	-106.405	-72.4284	-34.4849		184.2	-3.18298	-2.07138	-2.27356	-1.91498		184.2	-29.4495
184.5	-361.633	-356.547	-347.9	-282.796		184.5	-20.3654	-22.8424	-28.0558	-28.7069		184.5	-130.707	-30.365	-8.54492		184.5	-38.6047	-0.282026		184.5	-30.2124	-30.7083	-24.147		184.5	-21.1589	-24.4446		184.5	-9.71222	-7.29675	-8.29468	-6.77744		184.5	-196.228	-109.253	-70.3939	-33.4167		184.5	-2.86255	-3.01361	-2.70843	-2.59399		184.5	-29.1748
184.8	-363.922	-360.616	-349.426	-282.796		184.8	-21.0571	-22.3694	-28.8493	-28.6458		184.8	-129.944	-30.8228	-7.78198		184.8	-40.8936	-1.54116		184.8	-30.3141	-30.5557	-23.4985		184.8	-21.6675	-23.7427		184.8	-9.1807	-7.31201	-8.55408	-7.15129		184.8	-198.059	-105.998	-70.5973	-33.5693		184.8	-2.76794	-2.46048	-2.44522	-1.96838		184.8	-28.5339
185.1	-363.159	-357.056	-350.189	-283.305		185.1	-21.5352	-22.0489	-27.4251	-26.001		185.1	-132.294	-29.4495	-8.23975		185.1	-39.8254	-0.320733		185.1	-30.7719	-30.5557	-23.1171		185.1	-21.7183	-23.0103		185.1	-9.61049	-7.70264	-8.30383	-7.29116		185.1	-199.585	-108.032	-73.4456	-34.1797		185.1	-2.68555	-2.46811	-2.23541	-1.86157		185.1	-27.3514
185.4	-369.263	-362.142	-350.189	-286.865		185.4	-21.6777	-22.5067	-27.1403	-27.7913		185.4	-134.552	-30.0598	-8.4432		185.4	-39.1134	0.289338		185.4	-30.2633	-30.9753	-24.5667		185.4	-21.1589	-23.5596		185.4	-9.08152	-7.57141	-8.02612	-7.03939		185.4	-198.669	-109.049	-72.8353	-34.4849		185.4	-3.34473	-2.11334	-2.67792	-2.31171		185.4	-28.8544
185.7	-363.922	-357.056	-350.952	-285.848		185.7	-21.5251	-21.6064	-28.1372	-28.0355		185.7	-132.721	-30.1107	-8.4432		185.7	-38.7573	-0.512028		185.7	-31.3314	-32.0053	-23.2315		185.7	-20.7265	-23.5901		185.7	-9.47571	-7.86133	-8.2428	-6.91477		185.7	-198.975	-105.591	-75.6836	-33.5693		185.7	-3.40271	-2.9068	-2.23923	-2.26593		185.7	-27.7557
186	-367.737	-355.021	-349.426	-289.917		186	-21.0368	-22.9187	-29.5614	-28.7069		186	-131.622	-29.6021	-8.79924		186	-38.5539	-3.25889		186	-29.5512	-31.4713	-23.0026		186	-21.108	-23.1934		186	-9.04083	-7.33337	-8.39844	-7.16146		186	-198.364	-105.794	-72.4284	-34.4849		186	-2.76489	-2.65121	-2.79999	-3.15094		186	-27.6184
186.3	-367.737	-359.09	-353.241	-284.831		186.3	-21.6471	-21.8201	-29.5003	-29.3579		186.3	-132.507	-29.6021	-8.79924		186.3	-37.5366	-2.80141		186.3	-29.5003	-31.7383	-23.5367		186.3	-22.2524	-23.5901		186.3	-9.20105	-7.36694	-7.85217	-7.15891		186.3	-198.364	-110.474	-71.2077	-34.0271		186.3	-2.7832	-2.70843	-2.58255	-2.10571		186.3	-28.6255
186.6	-369.263	-358.073	-357.819	-286.357		186.6	-22.2575	-22.11	-28.6051	-29.5614		186.6	-132.874	-28.5848	-7.37508		186.6	-39.4694	-0.932485		186.6	-29.8564	-31.2805	-23.0789		186.6	-21.9472	-22.9492		186.6	-9.17816	-7.83081	-7.87048	-7.3115		186.6	-193.787	-106.812	-74.2594	-33.7219		186.6	-2.76184	-2.88773	-2.75421	-2.31171		186.6	-27.9236
186.9	-364.685	-361.633	-354.767	-285.848		186.9	-22.6135	-21.2402	-30.0496	-28.7679		186.9	-133.698	-29.0426	-8.59578		186.9	-39.5203	-2.61123		186.9	-30.1107	-31.395	-23.2315		186.9	-21.3877	-23.8037		186.9	-9.87244	-7.60193	-8.01392	-7.13094		186.9	-192.261	-109.049	-74.2594	-34.6375		186.9	-2.71912	-2.79236	-2.9068	-1.64795		186.9	-27.7481
187.2	-363.922	-360.616	-352.478	-286.865		187.2	-21.5861	-20.1569	-29.541	-30.0903		187.2	-130.432	-28.8391	-8.39233		187.2	-39.5203	-3.18372		187.2	-29.0934	-31.4331	-23.1934		187.2	-21.6166	-23.9258		187.2	-9.54692	-7.33032	-7.97119	-6.72913		187.2	-198.059	-107.218	-73.6491	-34.0271		187.2	-3.36609	-2.58636	-2.50626	-2.65503		187.2	-27.6718
187.5	-368.5	-362.142	-349.426	-286.865		187.5	-20.9859	-20.6757	-30.9652	-29.7852		187.5	-132.507	-29.7546	-9.20614		187.5	-39.2151	-0.704444		187.5	-30.0598	-30.365	-23.3841		187.5	-21.108	-24.2004		187.5	-9.98433	-7.51953	-7.95593	-7.4234		187.5	-195.923	-106.608	-71.0042	-35.4004		187.5	-3.19519	-2.41852	-2.44904	-2.08282		187.5	-27.7405
187.8	-366.974	-358.073	-353.241	-287.374		187.8	-21.5963	-21.225	-30.2734	-30.1514		187.8	-131.958	-28.127	-8.13802		187.8	-37.4349	-2.03987		187.8	-29.8055	-30.8228	-22.85		187.8	-20.7011	-23.6816		187.8	-9.40959	-7.50427	-7.74841	-7.02413		187.8	-195.923	-105.794	-73.6491	-35.2478		187.8	-2.63061	-3.05557	-2.82288	-1.89972		187.8	-28.9307
188.1	-365.448	-358.073	-352.478	-286.865		188.1	-21.6573	-20.2942	-30.1921	-30.7821		188.1	-130.188	-30.8736	-8.95182		188.1	-39.622	1.12605		188.1	-29.4495	-31.1661	-23.5748		188.1	-20.8537	-23.3765		188.1	-9.45028	-7.2937	-7.68738	-6.80542		188.1	-197.144	-108.236	-74.6663	-34.6375		188.1	-3.07617	-2.48337	-1.90735	-1.78528		188.1	-27.9312
188.4	-366.974	-358.582	-352.478	-285.848		188.4	-21.637	-21.4539	-28.1779	-29.0934		188.4	-131.958	-29.4495	-8.90096		188.4	-38.4521	0.24839		188.4	-29.5003	-30.9372	-23.7274		188.4	-19.7856	-24.7498		188.4	-9.48079	-7.20825	-7.55615	-6.74693		188.4	-197.754	-107.422	-74.6663	-35.2478		188.4	-2.74048	-2.66266	-2.53677	-1.6861		188.4	-27.71
188.7	-363.159	-360.107	-356.293	-286.357		188.7	-21.8811	-21.5454	-28.0762	-29.7038		188.7	-132.08	-28.7374	-9.46045		188.7	-37.5366	1.92658		188.7	-28.7374	-30.5939	-23.0026		188.7	-21.3623	-22.9492		188.7	-10.0403	-7.1228	-8.23669	-6.83339		188.7	-200.195	-107.829	-77.3112	-35.0952		188.7	-2.71606	-2.02942	-2.1553	-2.22778		188.7	-28.3203
189	-366.211	-355.53	-352.478	-283.305		189	-21.2606	-21.2097	-29.2562	-29.6631		189	-131.256	-29.246	-7.37508		189	-39.1134	-0.171786		189	-30.5176	-30.1743	-24.8718		189	-20.7774	-23.1628		189	-9.7936	-7.1991	-7.42493	-6.95038		189	-201.416	-109.253	-75.4801	-37.6892		189	-2.93579	-2.76947	-2.69318	-2.53296		189	-27.626
189.3	-360.87	-359.09	-353.241	-285.339		189.3	-22.0642	-22.0032	-30.8024	-31.6569		189.3	-131.409	-29.2969	-9.51131		189.3	-36.672	0.209403		189.3	-31.1788	-30.5557	-24.147		189.3	-20.752	-22.9492		189.3	-9.84446	-7.40051	-7.59888	-7.02159		189.3	-196.228	-107.015	-72.8353	-32.8064		189.3	-3.39661	-2.31934	-2.33841	-1.98364		189.3	-27.1378
189.6	-360.107	-362.142	-355.53	-285.339		189.6	-21.5454	-21.3013	-28.6662	-29.8665		189.6	-130.188	-29.9581	-7.83285		189.6	-38.3504	0.170976		189.6	-30.1615	-31.3568	-24.8337		189.6	-21.286	-23.3154		189.6	-9.59523	-7.39441	-7.76672	-6.76982		189.6	-195.312	-106.812	-73.2422	-34.79		189.6	-2.97241	-2.22015	-3.04413	-2.34222		189.6	-27.7863
189.9	-361.633	-361.125	-351.715	-288.9		189.9	-22.3796	-22.0184	-30.9041	-27.5675		189.9	-130.585	-30.3141	-8.0363		189.9	-41.7582	2.26878		189.9	-31.0262	-30.6702	-24.2996		189.9	-21.7183	-23.1934		189.9	-10.0276	-7.39136	-7.74841	-6.54856		189.9	-200.5	-105.794	-73.8525	-35.0952		189.9	-2.89307	-2.89535	-2.78854	-2.60162		189.9	-27.0004
190.2	-364.685	-356.038	-350.952	-285.339		190.2	-22.1863	-23.2239	-29.5817	-30.1107		190.2	-131.561	-28.6865	-8.59578		190.2	-40.8936	0.818915		190.2	-31.6874	-32.3105	-23.7274		190.2	-21.0317	-23.6206		190.2	-9.51131	-7.51038	-7.80945	-7.36491		190.2	-195.923	-107.015	-74.056	-35.0952		190.2	-2.89612	-2.16675	-2.29263	-1.96075		190.2	-27.8168
190.5	-370.026	-357.564	-350.189	-291.443		190.5	-21.1792	-21.6675	-31.0669	-26.5096		190.5	-131.104	-29.2969	-8.13802		190.5	-40.4358	-2.30942		190.5	-29.4495	-30.6702	-23.2315		190.5	-21.464	-23.9258		190.5	-9.85209	-7.56531	-7.21435	-7.23775		190.5	-197.144	-107.015	-73.0387	-33.1116		190.5	-2.95105	-1.9989	-2.85339	-1.92261		190.5	-27.214
190.8	-362.396	-356.547	-351.715	-286.357		190.8	-21.9218	-21.3318	-29.48	-26.652		190.8	-131.226	-29.6021	-8.64665		190.8	-38.8082	-2.42414		190.8	-31.0262	-32.0816	-23.6511		190.8	-21.7692	-23.2239		190.8	-9.7936	-6.98852	-7.39441	-6.86137		190.8	-199.585	-103.149	-74.6663	-36.3159		190.8	-2.6001	-2.39563	-3.17764	-1.96838		190.8	-28.0762
191.1	-363.922	-359.599	-352.478	-285.848		191.1	-21.3013	-21.8658	-30.0293	-25.0651		191.1	-132.019	-29.7038	-7.88371		191.1	-37.6892	-0.51707		191.1	-30.721	-31.4331	-23.9944		191.1	-21.6929	-24.7803		191.1	-9.83938	-7.1228	-8.01086	-6.67318		191.1	-205.994	-103.149	-74.8698	-36.3159		191.1	-2.88391	-2.83051	-2.52533	-2.72369		191.1	-27.359
191.4	-370.026	-360.616	-353.241	-285.339		191.4	-21.403	-21.1792	-29.5003	-26.6317		191.4	-133.057	-30.4667	-8.18888		191.4	-38.1978	-0.822525		191.4	-29.5512	-31.2042	-24.0707		191.4	-20.6757	-23.2239		191.4	-9.47316	-7.70874	-7.24182	-6.78253		191.4	-201.721	-104.777	-75.4801	-35.7056		191.4	-2.89307	-2.56729	-2.92969	-1.87683		191.4	-27.1225
191.7	-362.396	-359.599	-353.241	-290.426		191.7	-21.5861	-20.2026	-28.422	-28.9307		191.7	-133.118	-30.7719	-7.93457		191.7	-40.6392	-1.35686		191.7	-30.9753	-31.8909	-23.4985		191.7	-20.3451	-23.5596		191.7	-9.88769	-7.39441	-8.2489	-6.869		191.7	-203.247	-105.387	-73.4456	-35.553		191.7	-2.79541	-2.31171	-2.52533	-2.15912		191.7	-27.3056
192	-363.922	-361.125	-354.004	-286.865		192	-21.108	-21.0724	-28.7069	-28.1169		192	-134.003	-29.3477	-8.79924		192	-40.4867	0.321324		192	-30.0598	-31.7383	-23.9563		192	-21.7692	-22.8577		192	-9.87498	-7.26623	-8.00781	-6.62231		192	-200.5	-107.422	-74.6663	-34.1797		192	-3.49426	-2.65121	-2.94495	-1.71661		192	-26.7105
192.3	-363.159	-359.599	-354.004	-287.374		192.3	-21.5352	-22.5067	-29.1545	-27.4658		192.3	-131.439	-30.7719	-8.95182		192.3	-42.8263	-2.53998		192.3	-30.1107	-30.5176	-25.2533		192.3	-21.6166	-23.7427		192.3	-9.19088	-7.29675	-7.9071	-6.82576		192.3	-202.942	-105.184	-74.8698	-35.2478		192.3	-2.88391	-2.45666	-2.86102	-1.9455		192.3	-27.2598
192.6	-366.974	-356.547	-360.107	-287.374		192.6	-20.0602	-22.171	-29.0527	-29.7038		192.6	-132.08	-31.2297	-7.17163		192.6	-40.0798	-1.54844		192.6	-29.6529	-31.2424	-24.4141		192.6	-20.6757	-23.5596		192.6	-9.49097	-7.16553	-7.5531	-6.80542		192.6	-198.364	-105.184	-74.8698	-35.0952		192.6	-2.49329	-2.62833	-2.2316	-2.92206		192.6	-27.0767
192.9	-364.685	-363.159	-355.53	-288.9		192.9	-22.8271	-21.0571	-29.1748	-30.131		192.9	-131.104	-28.9917	-6.91732		192.9	-40.8427	-1.24354		192.9	-31.6366	-32.2342	-23.9563		192.9	-21.8455	-22.7356		192.9	-9.5342	-7.62939	-7.19299	-7.04193		192.9	-203.857	-104.37	-73.2422	-35.553		192.9	-3.40576	-2.39563	-2.6741	-2.54059		192.9	-27.0691
193.2	-366.974	-360.107	-352.478	-285.848		193.2	-21.8201	-21.4233	-29.5614	-31.8807		193.2	-132.172	-31.1279	-8.34147		193.2	-42.0125	-1.549		193.2	-29.8055	-31.4331	-24.2996		193.2	-21.108	-23.6816		193.2	-9.61049	-7.51953	-7.75452	-6.83085		193.2	-197.144	-103.963	-73.6491	-35.0952		193.2	-3.29285	-1.96075	-2.87628	-1.53351		193.2	-27.9312
193.5	-370.026	-358.073	-350.189	-285.848		193.5	-21.6675	-20.9808	-30.0903	-30.1514		193.5	-132.874	-30.2124	-8.49406		193.5	-39.5711	-0.862633		193.5	-29.9072	-32.196	-24.8337		193.5	-20.5994	-23.5291		193.5	-10.1573	-7.04956	-7.78503	-7.10551		193.5	-202.637	-103.556	-73.6491	-38.4521		193.5	-3.125	-2.78091	-2.84195	-2.55585		193.5	-28.3508
193.8	-367.737	-355.53	-350.952	-287.882		193.8	-20.6095	-21.759	-30.7007	-30.0089		193.8	-131.836	-30.1615	-8.23975		193.8	-40.2832	-1.62585		193.8	-29.7546	-31.4331	-22.85		193.8	-20.7265	-22.8577		193.8	-9.86735	-6.8512	-7.60803	-6.65283		193.8	-197.754	-104.167	-74.056	-35.0952		193.8	-3.02734	-2.69699	-2.32697	-2.99072		193.8	-27.565
194.1	-363.922	-357.564	-348.663	-288.391		194.1	-20.5383	-20.9808	-29.3172	-27.7303		194.1	-131.897	-31.3314	-7.32422		194.1	-40.4867	0.281216		194.1	-30.2633	-31.3187	-25.444		194.1	-22.2015	-23.1628		194.1	-9.57235	-7.0282	-7.77283	-6.47481		194.1	-200.806	-102.946	-74.056	-34.79		194.1	-3.26538	-2.68555	-2.12097	-2.02942		194.1	-28.1525
194.4	-366.974	-358.073	-354.004	-285.339		194.4	-20.9656	-21.9116	-28.4831	-28.2389		194.4	-130.89	-29.9072	-8.34147		194.4	-39.2659	-1.24494		194.4	-29.2969	-30.4794	-24.9481		194.4	-19.989	-23.4985		194.4	-9.37907	-7.79114	-8.02307	-6.84611		194.4	-197.754	-104.98	-74.2594	-34.4849		194.4	-2.62756	-2.58636	-2.84195	-2.13623		194.4	-28.6713
194.7	-366.974	-355.53	-353.241	-289.408		194.7	-20.3857	-23.4985	-30.8838	-28.4831		194.7	-132.355	-31.0262	-8.4432		194.7	-40.9444	-0.177108		194.7	-30.2633	-30.9372	-23.5748		194.7	-19.7856	-23.8342		194.7	-9.34092	-7.17468	-7.5531	-7.48444		194.7	-200.806	-104.37	-72.6318	-37.5366		194.7	-3.07617	-2.46429	-2.97928	-2.06757		194.7	-27.565
195	-368.5	-354.004	-354.767	-287.882		195	-22.0235	-22.583	-28.7272	-28.5441		195	-130.768	-30.3141	-8.49406		195	-40.3341	0.127788		195	-30.365	-31.5475	-24.9481		195	-20.3196	-23.468		195	-9.03066	-7.17468	-7.33948	-7.25047		195	-198.364	-106.608	-72.0215	-36.4685		195	-3.0426	-2.18201	-2.70462	-2.27356		195	-28.3813
195.3	-364.685	-357.056	-353.241	-288.391		195.3	-20.7316	-21.8658	-28.8696	-28.361		195.3	-130.157	-28.9917	-9.05355		195.3	-41.2496	-0.597285		195.3	-30.5176	-32.5012	-23.9563		195.3	-21.3369	-23.5596		195.3	-9.60032	-7.41882	-8.1665	-7.18689		195.3	-200.806	-105.591	-74.056	-35.553		195.3	-2.60925	-2.23541	-2.13242	-2.28882		195.3	-27.5269
195.6	-363.159	-357.056	-354.004	-289.408		195.6	-21.7895	-22.522	-27.9338	-30.9448		195.6	-132.599	-29.4495	-9.35872		195.6	-41.7074	-1.51309		195.6	-31.1788	-30.4031	-24.0707		195.6	-20.2942	-23.3459		195.6	-9.63847	-7.40967	-7.68433	-6.64012		195.6	-199.585	-105.794	-71.2077	-38.4521		195.6	-2.78931	-2.13242	-3.21197	-2.17438		195.6	-27.1835
195.9	-362.396	-355.021	-354.767	-287.882		195.9	-22.0846	-23.3002	-30.8228	-28.951		195.9	-133.423	-30.8228	-7.68026		195.9	-41.5548	0.0125069		195.9	-30.3141	-31.5857	-23.6511		195.9	-20.4213	-24.2004		195.9	-9.67153	-7.47375	-7.31201	-6.86137		195.9	-197.754	-107.625	-72.2249	-39.5203		195.9	-3.07922	-3.0098	-2.45666	-2.37274		195.9	-28.5263
196.2	-363.159	-355.53	-352.478	-288.391		196.2	-21.7997	-22.522	-29.6224	-27.1403		196.2	-131.744	-29.0934	-7.83285		196.2	-40.3341	0.241109		196.2	-29.8055	-30.2124	-24.6048		196.2	-20.8791	-23.5596		196.2	-10.0225	-7.42798	-7.44629	-6.7927		196.2	-199.89	-103.963	-73.0387	-39.3677		196.2	-2.67334	-3.1662	-2.48337	-2.22778		196.2	-28.5873
196.5	-358.582	-356.038	-352.478	-289.408		196.5	-22.0744	-21.3623	-29.2969	-28.9714		196.5	-131.104	-32.3486	-9.00269		196.5	-43.5384	0.202682		196.5	-31.0771	-31.0135	-24.6811		196.5	-20.9045	-24.4446		196.5	-9.23411	-7.32117	-7.1228	-7.37508		196.5	-198.059	-104.167	-72.8353	-37.6892		196.5	-2.84424	-2.34222	-3.10135	-3.1662		196.5	-27.1835
196.8	-355.53	-359.599	-354.004	-286.865		196.8	-21.169	-21.698	-29.6224	-28.1575		196.8	-129.852	-30.5176	-9.40959		196.8	-44.4539	1.76643		196.8	-31.484	-31.1661	-23.6893		196.8	-20.4722	-24.3225		196.8	-9.25954	-7.63855	-6.96411	-7.41323		196.8	-198.364	-107.422	-72.6318	-38.7573		196.8	-2.49939	-2.45666	-2.8038	-2.08282		196.8	-27.8549
197.1	-358.582	-359.09	-348.663	-288.9		197.1	-21.3013	-21.0876	-29.541	-28.8289		197.1	-130.89	-29.7546	-7.37508		197.1	-45.2169	-1.13302		197.1	-29.9072	-30.5939	-23.6511		197.1	-20.9045	-23.2544		197.1	-9.48334	-7.49817	-7.15942	-7.12585		197.1	-201.416	-107.218	-74.6663	-36.3159		197.1	-2.97546	-2.04086	-2.59399	-2.66266		197.1	-27.4429
197.4	-358.582	-361.633	-355.53	-290.426		197.4	-22.5016	-20.6604	-28.2186	-30.3752		197.4	-133.209	-29.8564	-8.59578		197.4	-42.6737	-0.294069		197.4	-29.246	-31.2042	-23.3841		197.4	-21.3369	-23.9868		197.4	-9.37398	-7.93152	-8.03528	-6.97327		197.4	-202.637	-107.015	-74.2594	-39.2151		197.4	-2.57263	-3.07083	-2.60162	-2.28882		197.4	-29.6631
197.7	-358.582	-359.599	-352.478	-288.9		197.7	-22.6847	-21.347	-30.0496	-29.0324		197.7	-132.294	-31.2805	-8.34147		197.7	-42.0634	-1.5532		197.7	-28.2288	-30.365	-24.7574		197.7	-20.752	-23.4375		197.7	-9.847	-7.71789	-7.41577	-6.97072		197.7	-199.585	-106.608	-72.8353	-38.147		197.7	-3.02429	-1.80054	-2.4147	-2.28882		197.7	-28.4882
198	-369.263	-361.125	-357.056	-288.391		198	-21.5454	-20.9808	-30.5583	-27.7303		198	-131.958	-30.4667	-8.64665		198	-42.3177	-0.637952		198	-28.7374	-32.6157	-28.9154		198	-20.5485	-23.4375		198	-9.81649	-7.79724	-7.83386	-6.663		198	-196.533	-107.422	-71.6146	-41.9617		198	-2.82898	-2.62833	-2.70081	-2.89917		198	-28.8086
198.3	-360.87	-359.09	-353.241	-290.426		198.3	-21.4539	-20.6757	-32.4707	-28.0558		198.3	-133.24	-29.3986	-9.10441		198.3	-42.5212	-3.15593		198.3	-29.9072	-31.0516	-25.4059		198.3	-20.7774	-24.231		198.3	-9.03066	-7.35779	-7.20215	-7.01904		198.3	-203.552	-105.998	-72.2249	-41.6565		198.3	-3.38135	-2.46429	-2.46048	-2.43378		198.3	-27.9922
198.6	-359.344	-356.038	-357.056	-288.9		198.6	-20.9045	-21.3318	-31.25	-27.7913		198.6	-132.08	-29.1952	-8.90096		198.6	-42.2668	-2.46957		198.6	-29.6021	-31.8909	-24.2996		198.6	-20.8028	-23.2849		198.6	-9.86735	-7.27539	-7.61719	-6.56128		198.6	-206.604	-106.201	-71.818	-42.4194		198.6	-3.15552	-2.60925	-3.15475	-2.57111		198.6	-28.1754
198.9	-363.922	-356.547	-350.189	-291.951		198.9	-21.3216	-23.1171	-31.7586	-25.9399		198.9	-133.057	-30.8228	-7.98543		198.9	-39.622	-1.17285		198.9	-30.0598	-32.6538	-24.91		198.9	-21.0063	-23.3765		198.9	-9.66644	-7.03125	-7.8125	-6.96309		198.9	-199.585	-106.201	-70.3939	-43.335		198.9	-2.78931	-2.42233	-2.78091	-2.54822		198.9	-27.7557
199.2	-363.922	-354.512	-354.004	-287.882		199.2	-20.8435	-22.5067	-31.0872	-28.6255		199.2	-132.782	-29.8564	-8.34147		199.2	-40.9953	0.390896		199.2	-28.2796	-30.4413	-24.6811		199.2	-21.0063	-23.9868		199.2	-9.94619	-7.49817	-7.82165	-7.0521		199.2	-200.195	-105.184	-76.7008	-44.0979		199.2	-3.15552	-2.25449	-2.16293	-1.86157		199.2	-27.6947
199.5	-362.396	-359.09	-351.715	-289.408		199.5	-21.464	-20.1111	-29.3579	-30.0089		199.5	-132.629	-29.0934	-9.56217		199.5	-38.4521	-0.448618		199.5	-28.7882	-30.632	-22.7737		199.5	-20.5739	-22.9187		199.5	-9.52403	-7.19299	-7.25403	-6.73675		199.5	-200.5	-105.591	-71.6146	-41.6565		199.5	-3.07312	-2.06757	-2.46429	-2.43378		199.5	-27.0386
199.8	-363.922	-355.53	-353.241	-286.357		199.8	-21.0775	-21.9879	-29.8055	-30.9855		199.8	-132.935	-29.7546	-7.42594		199.8	-40.0289	1.22957		199.8	-29.4495	-29.7165	-22.9645		199.8	-20.1925	-24.1394		199.8	-9.36381	-7.36999	-7.67212	-7.0521		199.8	-201.111	-104.167	-73.4456	-42.572		199.8	-3.42102	-2.6474	-2.6741	-2.05231		199.8	-27.3285
200.1	-363.159	-355.021	-353.241	-286.357		200.1	-21.3013	-21.6522	-30.8024	-29.9479		200.1	-134.338	-30.721	-8.18888		200.1	-39.2659	0.695231		200.1	-29.5003	-31.5475	-24.4904		200.1	-20.8028	-24.4446		200.1	-9.39178	-7.20215	-7.70874	-7.09025		200.1	-198.364	-102.132	-74.2594	-41.3513		200.1	-3.00903	-2.52151	-2.87247	-2.28882		200.1	-27.0767
200.4	-360.87	-359.09	-356.293	-288.391		200.4	-21.1995	-21.0266	-28.3407	-30.6803		200.4	-133.27	-30.5684	-8.95182		200.4	-40.7918	0.351629		200.4	-30.4159	-31.7764	-23.613		200.4	-21.0826	-24.5667		200.4	-10.1166	-7.39136	-7.65991	-7.19198		200.4	-203.552	-102.336	-73.2422	-41.0461		200.4	-2.74353	-2.26212	-3.0632	-3.11279		200.4	-28.511
200.7	-358.582	-356.547	-356.293	-288.391		200.7	-21.9828	-21.8506	-30.9652	-31.1483		200.7	-133.27	-31.2297	-9.00269		200.7	-39.7746	1.19058		200.7	-28.89	-30.3268	-23.4604		200.7	-20.9808	-24.231		200.7	-10.3124	-7.57446	-7.44018	-7.16654		200.7	-199.89	-103.76	-75.887	-41.6565		200.7	-2.948	-2.44522	-2.42996	-2.79236		200.7	-29.068
201	-360.107	-352.987	-347.9	-287.882		201	-21.759	-22.2015	-28.5645	-27.9134		201	-132.843	-30.3141	-8.0363		201	-39.8254	-1.17481		201	-30.365	-32.8827	-23.3078		201	-20.752	-23.5596		201	-9.49605	-7.81555	-7.26623	-7.34456		201	-198.975	-105.591	-75.0732	-41.3513		201	-2.64893	-2.14004	-2.15912	-1.82343		201	-28.2669
201.3	-363.159	-354.004	-355.53	-290.426		201.3	-21.7285	-22.5372	-29.6631	-30.4565		201.3	-133.881	-30.7719	-7.68026		201.3	-41.3513	0.541523		201.3	-29.9581	-32.2342	-23.4222		201.3	-20.7011	-23.8953		201.3	-9.69187	-7.09228	-7.54089	-6.91732		201.3	-205.078	-104.167	-76.0905	-39.978		201.3	-3.07312	-3.04794	-2.9068	-2.16675		201.3	-27.7252
201.6	-368.5	-354.004	-348.663	-291.951		201.6	-21.2504	-20.9198	-29.8258	-31.0872		201.6	-133.667	-31.7383	-9.257		201.6	-40.5884	-0.450578		201.6	-29.1443	-30.9753	-24.1089		201.6	-21.108	-24.0173		201.6	-10.1267	-6.98852	-7.55615	-7.15637		201.6	-201.111	-104.167	-73.6491	-42.2668		201.6	-2.92969	-2.26974	-1.62125	-2.62451		201.6	-27.7328
201.9	-366.974	-356.547	-350.189	-289.408		201.9	-20.9961	-20.9656	-27.7913	-29.5817		201.9	-134.766	-30.4159	-7.52767		201.9	-41.6565	-0.527152		201.9	-29.9072	-31.7764	-22.7737		201.9	-21.5403	-24.1089		201.9	-10.0327	-7.4707	-7.80945	-6.85883		201.9	-200.195	-103.76	-73.4456	-42.572		201.9	-3.11584	-2.30408	-2.75421	-2.44141		201.9	-28.1982
202.2	-370.789	-357.564	-350.189	-293.986		202.2	-21.464	-21.1487	-29.9276	-29.6427		202.2	-133.972	-31.4331	-7.93457		202.2	-41.2496	-1.67184		202.2	-29.2969	-31.662	-23.8037		202.2	-20.9045	-23.6816		202.2	-9.67407	-7.1167	-7.7301	-6.9809		202.2	-202.026	-104.37	-75.887	-42.1143		202.2	-2.8717	-2.70081	-1.9455	-2.50244		202.2	-27.3895
202.5	-366.211	-353.495	-350.189	-289.408		202.5	-21.4945	-21.4539	-29.7445	-29.602		202.5	-131.744	-31.0262	-7.88371		202.5	-42.0634	-0.832888		202.5	-29.6529	-31.2805	-23.3459		202.5	-21.4132	-25.0549		202.5	-9.7936	-6.95801	-8.11462	-6.90206		202.5	-203.247	-103.556	-76.2939	-44.0979		202.5	-2.84119	-2.12479	-2.65503	-2.31171		202.5	-28.3813
202.8	-366.974	-355.53	-349.426	-285.339		202.8	-20.4976	-21.1945	-29.9683	-30.721		202.8	-131.866	-29.3986	-8.4432		202.8	-41.1987	-1.44352		202.8	-29.9581	-31.5857	-22.85		202.8	-20.9045	-23.9868		202.8	-9.95382	-6.95801	-7.8949	-6.91477		202.8	-196.228	-105.591	-75.2767	-39.8254		202.8	-2.66724	-2.87628	-2.38419	-3.0899		202.8	-28.3585
203.1	-370.789	-355.53	-350.189	-285.848		203.1	-20.5892	-20.7062	-30.721	-28.9103		203.1	-132.477	-30.1107	-7.83285		203.1	-40.3341	-1.06233		203.1	-30.009	-30.9753	-23.1552		203.1	-20.7011	-23.7427		203.1	-9.9767	-7.3883	-7.67822	-7.29879		203.1	-196.838	-103.76	-73.6491	-38.4521		203.1	-2.56348	-2.9068	-2.48718	-1.71661		203.1	-27.3514
203.4	-370.026	-358.582	-350.952	-284.322		203.4	-20.1721	-21.9269	-30.8228	-29.1545		203.4	-132.05	-29.4495	-10.0708		203.4	-40.3341	-2.24517		203.4	-28.3813	-29.9835	-24.1852		203.4	-20.6248	-24.7498		203.4	-10.2997	-7.67517	-8.12988	-7.32422		203.4	-199.585	-105.184	-75.0732	-41.0461		203.4	-2.74048	-2.46811	-2.78854	-1.88446		203.4	-28.2059
203.7	-369.263	-358.073	-353.241	-286.357		203.7	-20.223	-21.1945	-30.4158	-27.8524		203.7	-134.216	-30.009	-8.54492		203.7	-40.741	-2.16915		203.7	-28.127	-30.2505	-23.8419		203.7	-20.8028	-24.9634		203.7	-10.0225	-7.39136	-7.96509	-7.34456		203.7	-200.5	-104.574	-72.6318	-40.8936		203.7	-2.95715	-3.05176	-2.74277	-2.50244		203.7	-27.4582
204	-366.211	-358.073	-350.952	-288.9		204	-20.4061	-21.9269	-30.3345	-27.71		204	-133.82	-29.0426	-8.13802		204	-42.5212	-0.796141		204	-27.5675	-30.899	-22.7356		204	-21.1843	-24.5667		204	-9.79614	-7.35168	-7.70264	-7.04447		204	-198.364	-105.998	-72.2249	-41.0461		204	-3.66516	-2.86865	-2.71225	-2.32697		204	-27.0615
204.3	-361.633	-357.564	-350.952	-284.322		204.3	-20.4569	-22.522	-29.1138	-28.6458		204.3	-134.644	-30.5176	-7.57853		204.3	-40.2323	-0.834568		204.3	-28.4322	-30.1361	-23.8419		204.3	-20.4213	-24.6582		204.3	-9.41722	-7.45239	-7.77893	-7.16909		204.3	-205.383	-103.149	-73.4456	-41.1987		204.3	-3.67432	-2.71225	-2.6741	-2.45666		204.3	-26.5427
204.6	-371.551	-357.564	-351.715	-284.322		204.6	-21.6166	-22.522	-30.3141	-27.771		204.6	-134.888	-29.1952	-9.15527		204.6	-40.7918	-2.85664		204.6	-28.5848	-30.9372	-23.0026		204.6	-20.93	-24.4446		204.6	-9.83429	-7.13501	-7.86133	-6.97072		204.6	-199.28	-106.812	-72.8353	-39.2151		204.6	-2.86255	-1.80435	-2.75803	-2.1286		204.6	-27.6871
204.9	-364.685	-358.582	-350.952	-285.848		204.9	-21.637	-21.637	-30.9041	-30.07		204.9	-133.27	-30.4159	-6.96818		204.9	-38.0961	-3.20024		204.9	-27.9236	-29.9454	-23.3459		204.9	-20.2942	-23.407		204.9	-10.0581	-7.55005	-7.60193	-6.55111		204.9	-197.449	-104.167	-75.6836	-39.0625		204.9	-3.08533	-2.71988	-2.65503	-2.30408		204.9	-27.2598
205.2	-369.263	-357.056	-350.952	-286.357		205.2	-22.0439	-22.0337	-30.9245	-28.7476		205.2	-132.996	-30.6193	-8.79924		205.2	-39.9272	-2.01796		205.2	-30.1615	-32.196	-23.5367		205.2	-20.4722	-23.8037		205.2	-9.36381	-7.2937	-7.94067	-7.24792		205.2	-198.975	-106.201	-74.056	-37.5366		205.2	-2.67944	-2.51007	-2.44522	-2.41089		205.2	-27.5345
205.5	-367.737	-358.582	-350.189	-287.882		205.5	-19.7856	-22.6898	-31.0669	-28.3813		205.5	-131.805	-29.1443	-8.34147		205.5	-40.741	-1.75122		205.5	-29.8055	-30.4794	-22.8119		205.5	-20.0144	-23.407		205.5	-9.44519	-7.08313	-8.12378	-7.36745		205.5	-195.923	-104.574	-75.0732	-34.4849		205.5	-2.78931	-2.83051	-2.70081	-2.28882		205.5	-27.832
205.8	-366.974	-353.495	-355.53	-285.848		205.8	-20.8028	-22.9034	-29.5207	-27.6082		205.8	-132.69	-29.8055	-9.35872		205.8	-39.6729	-1.7515		205.8	-28.89	-31.8146	-24.5285		205.8	-20.8028	-24.4141		205.8	-9.81649	-7.59277	-7.8064	-7.32676		205.8	-199.28	-103.149	-72.8353	-36.7737		205.8	-3.21655	-2.97165	-2.285	-2.80762		205.8	-27.2598
206.1	-366.211	-358.073	-354.004	-285.848		206.1	-20.8435	-23.3154	-28.5848	-26.9775		206.1	-133.728	-30.9753	-7.47681		206.1	-42.216	-0.874396		206.1	-29.3986	-31.3568	-23.2315		206.1	-21.1843	-23.0713		206.1	-9.51131	-7.41272	-8.12988	-7.12331		206.1	-205.994	-101.115	-72.8353	-36.0107		206.1	-3.17078	-2.91824	-2.41089	-2.388		206.1	-28.1525
206.4	-363.159	-357.056	-347.137	-285.848		206.4	-21.2199	-22.7051	-27.2013	-27.9744		206.4	-133.484	-30.9753	-7.42594		206.4	-42.9281	-1.94279		206.4	-28.2288	-30.7083	-24.2996		206.4	-21.7438	-22.8577		206.4	-9.85463	-7.83996	-7.3883	-7.00378		206.4	-195.923	-104.98	-73.4456	-37.384		206.4	-3.01819	-2.44522	-2.39563	-2.49481		206.4	-27.2217
206.7	-370.026	-356.038	-354.004	-286.865		206.7	-21.1995	-23.2086	-27.5472	-29.8055		206.7	-134.888	-30.2124	-8.18888		206.7	-42.9789	-1.59975		206.7	-28.6357	-31.4331	-24.2233		206.7	-20.3451	-24.0173		206.7	-9.5164	-7.16553	-7.89795	-7.24029		206.7	-195.007	-104.167	-73.8525	-35.7056		206.7	-3.04871	-2.08282	-2.80762	-1.60217		206.7	-27.2598
207	-368.5	-358.582	-352.478	-289.917		207	-20.4773	-21.4844	-28.4627	-27.5879		207	-132.05	-29.6021	-7.83285		207	-41.7074	-0.264885		207	-29.9072	-31.8146	-23.5367		207	-20.8282	-23.7427		207	-9.57235	-7.70264	-7.33337	-7.31659		207	-200.5	-102.132	-71.0042	-35.553		207	-3.23181	-2.22015	-2.39181	-2.79236		207	-27.4277
207.3	-365.448	-358.582	-350.952	-286.357		207.3	-21.1283	-22.171	-27.9134	-27.5269		207.3	-131.989	-30.721	-8.08716		207.3	-43.6401	-2.55398		207.3	-28.8391	-31.3568	-23.4985		207.3	-21.2351	-23.5291		207.3	-8.98743	-7.1167	-7.8949	-6.95038		207.3	-201.111	-104.777	-69.5801	-35.7056		207.3	-3.06396	-2.76184	-3.10898	-2.26593		207.3	-28.5568
207.6	-368.5	-357.564	-354.767	-282.796		207.6	-22.0947	-22.8119	-28.3203	-28.7069		207.6	-131.042	-30.2633	-8.18888		207.6	-41.7582	-0.990237		207.6	-29.2969	-31.4331	-23.0026		207.6	-20.3959	-23.9258		207.6	-9.54946	-6.8573	-8.5144	-7.16146		207.6	-198.364	-105.184	-69.987	-35.553		207.6	-2.44141	-2.52914	-2.79999	-1.80054		207.6	-27.1912
207.9	-364.685	-357.564	-354.004	-285.339		207.9	-22.288	-22.6898	-29.0527	-28.0762		207.9	-131.958	-30.3141	-8.34147		207.9	-39.6729	-0.303872		207.9	-29.9581	-32.3486	-24.2996		207.9	-21.1589	-24.3225		207.9	-9.5698	-7.13196	-7.91321	-7.24792		207.9	-195.923	-105.591	-73.0387	-36.4685		207.9	-3.3844	-3.49045	-2.61688	-2.87628		207.9	-27.4887
208.2	-363.159	-359.599	-357.056	-290.426		208.2	-22.054	-22.3541	-28.4424	-26.8555		208.2	-131.348	-29.8564	-7.47681		208.2	-40.8427	-0.227858		208.2	-29.9072	-31.1661	-24.2233		208.2	-21.3369	-23.9258		208.2	-9.83429	-7.37915	-7.36694	-6.89697		208.2	-199.28	-106.608	-71.6146	-35.8582		208.2	-2.80457	-2.35748	-2.35367	-1.82343		208.2	-26.741
208.5	-360.87	-355.021	-358.582	-286.865		208.5	-23.6715	-22.5677	-29.1341	-27.832		208.5	-132.202	-30.0598	-7.42594		208.5	-40.8427	-0.991077		208.5	-30.3141	-31.2805	-23.8419		208.5	-20.3959	-24.4446		208.5	-9.76817	-7.79419	-7.33642	-6.76982		208.5	-197.754	-105.794	-73.4456	-35.2478		208.5	-3.10059	-2.38037	-2.52151	-2.28119		208.5	-28.0304
208.8	-364.685	-356.038	-354.004	-286.865		208.8	-22.878	-22.522	-30.5583	-28.1169		208.8	-131.012	-30.365	-8.29061		208.8	-40.9444	-0.571741		208.8	-28.127	-30.2505	-23.4222		208.8	-21.1589	-23.3765		208.8	-9.64101	-7.26623	-7.30286	-6.99107		208.8	-193.787	-105.998	-71.4111	-36.6211		208.8	-3.23791	-2.97546	-2.00272	-2.08282		208.8	-27.9465
209.1	-365.448	-359.599	-350.952	-287.374		209.1	-23.0713	-22.4457	-30.1921	-28.0762		209.1	-132.507	-30.721	-7.98543		209.1	-41.2496	-1.06793		209.1	-28.6865	-30.9372	-23.5367		209.1	-21.0063	-24.6277		209.1	-9.45536	-7.12891	-7.95593	-7.15383		209.1	-198.364	-103.556	-71.2077	-36.9263		209.1	-2.96936	-2.30789	-2.47574	-1.96838		209.1	-26.6037
209.4	-365.448	-360.616	-350.952	-287.882		209.4	-22.1252	-22.3999	-30.4769	-26.001		209.4	-133.331	-30.6702	-7.62939		209.4	-39.9272	-0.190831		209.4	-28.8391	-31.8146	-23.4985		209.4	-20.8028	-24.353		209.4	-9.94364	-7.57141	-7.88574	-7.12331		209.4	-199.28	-101.929	-69.3766	-34.4849		209.4	-3.23486	-2.72369	-2.77328	-2.09045		209.4	-27.9007
209.7	-365.448	-356.038	-357.056	-287.374		209.7	-21.5963	-21.3318	-30.3141	-28.6255		209.7	-133.148	-29.8564	-7.17163		209.7	-41.0461	0.533681		209.7	-29.6529	-31.5475	-23.1934		209.7	-20.93	-24.2615		209.7	-9.93347	-7.49512	-7.30286	-7.19198		209.7	-196.838	-104.167	-69.1732	-35.4004		209.7	-3.09753	-2.49863	-2.59399	-2.34985		209.7	-27.6947
210	-361.633	-356.547	-360.107	-285.848		210	-22.1151	-22.4762	-32.2062	-27.4455		210	-133.789	-30.5176	-7.42594		210	-40.741	0.647842		210	-29.6021	-32.3868	-23.0408		210	-20.9808	-25.2075		210	-9.15782	-7.03735	-7.56836	-7.41323		210	-201.721	-103.963	-70.3939	-37.0789		210	-2.70386	-2.89535	-2.31934	-2.84576		210	-28.3508
210.3	-366.211	-351.969	-355.53	-285.848		210.3	-21.2606	-23.0255	-31.4331	-28.3		210.3	-133.301	-31.0771	-7.27336		210.3	-41.9108	-1.14535		210.3	-30.9245	-30.3268	-23.3078		210.3	-22.0744	-23.468		210.3	-9.79614	-6.86035	-7.40662	-7.23012		210.3	-200.5	-104.574	-70.8008	-34.6375		210.3	-2.85339	-2.79999	-2.61307	-2.83813		210.3	-28.9764
210.6	-365.448	-355.53	-357.056	-283.305		210.6	-21.7183	-22.2931	-30.3345	-27.0793		210.6	-132.477	-31.2297	-7.22249		210.6	-41.0461	0.0369304		210.6	-30.6702	-31.8527	-23.7656		210.6	-22.0998	-23.9868		210.6	-9.35364	-7.54394	-7.7301	-6.84611		210.6	-203.857	-102.946	-70.3939	-36.0107		210.6	-3.05176	-1.9722	-2.91443	-2.70081		210.6	-27.9007
210.9	-368.5	-358.073	-353.241	-285.848		210.9	-22.4508	-23.2239	-32.8369	-28.361		210.9	-132.66	-31.0262	-8.49406		210.9	-41.7074	0.456267		210.9	-30.7719	-31.2805	-23.1171		210.9	-21.4132	-23.8647		210.9	-9.38161	-7.22351	-7.57446	-6.8868		210.9	-203.857	-102.743	-70.8008	-34.79		210.9	-3.47595	-2.26593	-2.5444	-2.57111		210.9	-28.0151
211.2	-368.5	-358.582	-354.767	-287.374		211.2	-22.5627	-21.9727	-30.5583	-30.599		211.2	-132.965	-30.1615	-7.83285		211.2	-40.8936	0.532281		211.2	-30.9753	-31.7764	-23.9563		211.2	-22.1507	-23.6511		211.2	-9.89787	-7.45239	-7.72095	-7.21741		211.2	-207.214	-103.149	-72.0215	-37.384		211.2	-3.32031	-2.40326	-2.35748	-2.48718		211.2	-28.0838
211.5	-366.974	-361.125	-354.767	-283.813		211.5	-22.1456	-21.7285	-32.3893	-28.89		211.5	-133.484	-30.0598	-7.83285		211.5	-42.8772	-1.22276		211.5	-31.6874	-33.2642	-23.7274		211.5	-20.0653	-25.4517		211.5	-9.23411	-7.4585	-7.75452	-6.74693		211.5	-202.942	-101.929	-70.5973	-38.2996		211.5	-2.96326	-2.11334	-2.57874	-2.32697		211.5	-28.6865
211.8	-366.211	-357.564	-354.767	-286.357		211.8	-23.0611	-22.5067	-30.1514	-29.012		211.8	-132.996	-29.8055	-8.34147		211.8	-40.9953	0.455427		211.8	-30.5176	-35.4385	-22.85		211.8	-21.464	-23.1018		211.8	-9.58252	-7.3883	-7.52563	-6.92495		211.8	-202.637	-102.336	-68.9697	-35.4004		211.8	-2.92664	-2.75421	-2.23541	-2.50244		211.8	-28.2516
212.1	-366.974	-358.073	-349.426	-284.831		212.1	-21.3826	-22.1405	-29.0527	-30.4362		212.1	-131.989	-29.8055	-7.83285		212.1	-40.9953	0.149971		212.1	-31.1279	-34.7519	-23.1934		212.1	-22.4559	-24.6887		212.1	-8.91876	-7.28149	-7.21435	-7.11314		212.1	-205.688	-107.015	-72.0215	-34.6375		212.1	-2.46277	-2.53677	-2.47192	-1.82343		212.1	-27.3819
212.4	-365.448	-359.599	-349.426	-285.848		212.4	-22.1659	-22.4762	-30.3955	-29.3783		212.4	-132.751	-29.8564	-7.52767		212.4	-41.8091	0.111544		212.4	-31.7891	-34.0271	-23.1934		212.4	-21.0571	-22.8577		212.4	-9.11713	-7.6416	-7.56225	-7.84047		212.4	-200.806	-104.574	-70.1904	-36.3159		212.4	-2.55737	-2.14386	-2.65884	-2.48718		212.4	-28.2516
212.7	-363.159	-354.512	-350.189	-285.848		212.7	-22.3897	-21.2097	-31.4941	-29.6427		212.7	-131.775	-29.8564	-7.12077		212.7	-40.2323	0.263852		212.7	-30.8736	-34.4086	-22.2778		212.7	-20.6248	-24.0173		212.7	-9.54437	-7.70874	-7.65381	-6.54348		212.7	-201.111	-101.522	-69.3766	-36.4685		212.7	-2.88391	-2.48718	-2.52914	-3.01361		212.7	-28.7628
213	-363.159	-355.021	-347.137	-289.917		213	-21.9523	-22.0337	-31.2297	-29.0934		213	-133.148	-30.3141	-7.57853		213	-43.3858	0.0728369		213	-28.1779	-34.2941	-23.8419		213	-20.9808	-24.3835		213	-9.44773	-7.44018	-7.39746	-6.9987		213	-198.975	-104.167	-69.987	-36.0107		213	-2.73437	-2.35367	-2.44522	-2.56348		213	-28.8162
213.3	-364.685	-356.547	-346.374	-285.848		213.3	-21.698	-21.7285	-31.4128	-30.7007		213.3	-132.263	-29.6021	-7.98543		213.3	-41.5039	-0.00373715		213.3	-30.5176	-33.3405	-25.1007		213.3	-21.3369	-24.353		213.3	-9.52403	-7.26013	-7.1991	-7.23775		213.3	-201.416	-102.946	-70.5973	-37.8418		213.3	-3.17993	-2.28882	-2.25067	-2.83051		213.3	-28.5263
213.6	-362.396	-354.512	-344.849	-283.305		213.6	-22.2168	-21.225	-32.1859	-30.1107		213.6	-132.538	-28.3813	-8.39233		213.6	-41.5039	0.263012		213.6	-29.1443	-33.3405	-24.91		213.6	-20.93	-24.2615		213.6	-9.63084	-7.28454	-7.93152	-7.23775		213.6	-202.942	-100.911	-70.5973	-37.8418		213.6	-2.57263	-2.47955	-2.20489	-2.47955		213.6	-27.3819
213.9	-361.633	-356.038	-348.663	-285.848		213.9	-22.6644	-21.6827	-31.189	-30.8024		213.9	-133.759	-29.5512	-8.29061		213.9	-39.1642	0.987524		213.9	-29.8055	-33.1116	-26.0162		213.9	-20.7774	-24.1699		213.9	-9.33075	-7.23267	-7.90405	-7.61922		213.9	-197.449	-101.929	-70.5973	-37.384		213.9	-3.16162	-1.98364	-2.58636	-2.52533		213.9	-27.4048
214.2	-362.396	-354.004	-354.767	-288.9		214.2	-22.4508	-23.1171	-29.0934	-30.0903		214.2	-133.881	-30.5684	-7.98543		214.2	-39.3168	0.453186		214.2	-29.246	-30.8609	-25.2151		214.2	-20.7265	-23.7122		214.2	-10.0098	-7.08618	-7.6355	-7.62685		214.2	-204.468	-104.167	-72.2249	-36.0107		214.2	-2.73437	-2.41852	-2.26593	-3.00598		214.2	-27.9083
214.5	-362.396	-355.021	-354.767	-288.391		214.5	-21.9218	-22.0337	-32.2673	-33.8949		214.5	-132.385	-30.5176	-8.54492		214.5	-38.9608	2.3984		214.5	-29.5003	-32.6538	-24.7955		214.5	-21.3623	-24.1394		214.5	-9.52657	-6.71692	-7.80334	-6.98852		214.5	-199.89	-99.2839	-73.2422	-36.4685		214.5	-3.44543	-3.04794	-2.68555	-2.57111		214.5	-27.8702
214.8	-367.737	-358.582	-350.189	-286.357		214.8	-22.1049	-20.9198	-33.7117	-31.6162		214.8	-132.172	-32.0435	-7.93457		214.8	-40.1815	-0.996959		214.8	-28.127	-32.3105	-24.7192		214.8	-20.8791	-23.9868		214.8	-9.44265	-7.36694	-7.69348	-7.76418		214.8	-205.688	-101.725	-69.7835	-35.8582		214.8	-3.04565	-2.99835	-2.61688	-2.60925		214.8	-28.4805
215.1	-363.922	-357.056	-350.189	-284.831		215.1	-21.6166	-20.9961	-32.8573	-35.1766		215.1	-132.751	-31.2297	-8.79924		215.1	-39.5711	-1.18797		215.1	-27.6184	-32.196	-25.177		215.1	-20.6757	-23.0103		215.1	-9.73002	-7.00378	-8.09936	-7.33439		215.1	-199.28	-102.946	-71.6146	-35.4004		215.1	-2.70081	-2.18964	-2.46048	-2.55585		215.1	-28.0991
215.4	-369.263	-358.582	-350.952	-286.357		215.4	-21.5963	-21.6217	-31.5959	-29.5003		215.4	-134.369	-30.6193	-6.81559		215.4	-39.3168	-1.11196		215.4	-29.4495	-32.8064	-24.7955		215.4	-19.5821	-23.6511		215.4	-9.65118	-7.04956	-7.40967	-7.26318		215.4	-199.89	-101.725	-71.818	-36.7737		215.4	-3.2196	-2.13623	-2.85721	-2.73895		215.4	-28.4348
215.7	-369.263	-363.668	-351.715	-285.339		215.7	-20.6706	-21.4691	-32.5317	-34.2		215.7	-133.606	-30.721	-9.00269		215.7	-39.9272	-0.540035		215.7	-29.1952	-32.8827	-26.1688		215.7	-21.0317	-22.8882		215.7	-9.67407	-7.67517	-8.15735	-7.02159		215.7	-200.195	-104.574	-72.0215	-37.0789		215.7	-3.0304	-2.73895	-2.55585	-2.41852		215.7	-27.8397
216	-363.922	-357.564	-352.478	-285.339		216	-21.8404	-23.0103	-31.0669	-31.189		216	-132.782	-31.1788	-7.88371		216	-38.8591	-1.4177		216	-30.5684	-32.196	-25.7492		216	-20.8282	-24.3835		216	-9.41722	-7.48596	-7.91626	-7.03939		216	-198.364	-104.98	-70.1904	-38.4521		216	-3.65906	-2.91824	-2.69318	-2.35748		216	-28.9612
216.3	-365.448	-356.547	-351.715	-286.865		216.3	-22.288	-21.347	-30.2938	-30.5379		216.3	-134.705	-30.5176	-7.62939		216.3	-39.6729	0.641961		216.3	-28.5848	-31.7001	-25.4059		216.3	-20.4468	-23.8342		216.3	-9.4223	-7.32727	-8.30994	-7.42849		216.3	-198.669	-104.574	-71.818	-38.2996		216.3	-2.69165	-2.10953	-2.70081	-2.50244		216.3	-27.9541
216.6	-364.685	-356.038	-351.715	-287.374		216.6	-21.7997	-21.0114	-29.8869	-30.7821		216.6	-135.101	-31.6874	-7.93457		216.6	-38.9099	1.67165		216.6	-31.0262	-33.226	-23.1934		216.6	-21.0826	-25.3296		216.6	-9.25445	-7.07092	-7.69348	-7.25047		216.6	-202.332	-101.725	-69.7835	-37.2314		216.6	-2.81982	-2.7504	-2.34604	-2.63977		216.6	-27.4811
216.9	-363.922	-358.582	-350.189	-288.391		216.9	-22.3083	-19.8212	-30.8431	-28.9103		216.9	-134.43	-31.84	-9.00269		216.9	-38.7065	0.755841		216.9	-30.721	-33.0353	-21.9727		216.9	-22.5321	-24.8413		216.9	-9.1629	-7.26013	-7.79419	-7.23267		216.9	-201.111	-104.777	-71.4111	-35.2478		216.9	-2.72522	-2.36511	-2.38419	-2.57111		216.9	-29.2129
217.2	-364.685	-356.038	-350.189	-285.339		217.2	-21.2606	-21.9574	-32.5928	-28.2593		217.2	-133.27	-30.5684	-8.0363		217.2	-36.9771	0.984443		217.2	-30.8736	-33.1497	-22.2778		217.2	-21.4132	-23.0713		217.2	-9.3104	-7.69043	-7.547	-7.70569		217.2	-198.975	-103.556	-71.6146	-34.9426		217.2	-3.302	-2.12097	-2.39181	-2.09045		217.2	-29.4647
217.5	-362.396	-355.53	-350.952	-288.9		217.5	-21.9218	-22.0642	-29.9479	-27.5065		217.5	-133.148	-31.3314	-7.37508		217.5	-38.6047	0.450106		217.5	-30.2124	-31.7001	-22.9263		217.5	-20.8028	-24.0784		217.5	-9.48842	-7.57141	-7.52869	-7.60905		217.5	-199.89	-104.167	-71.6146	-36.4685		217.5	-3.20129	-2.22778	-2.7771	-1.91498		217.5	-27.6031
217.8	-363.159	-355.021	-350.952	-284.322		217.8	-22.0235	-21.0266	-29.8869	-28.361		217.8	-132.08	-29.7038	-8.59578		217.8	-38.2487	0.373532		217.8	-30.2124	-33.989	-22.583		217.8	-20.167	-24.353		217.8	-9.47062	-7.31506	-8.04748	-7.36745		217.8	-198.364	-103.556	-70.1904	-38.147		217.8	-2.31323	-2.1553	-2.52533	-3.46374		217.8	-28.656
218.1	-360.107	-354.512	-348.663	-286.865		218.1	-21.4539	-21.1182	-29.4596	-28.2389		218.1	-133.057	-31.4331	-7.27336		218.1	-39.8763	-0.389688		218.1	-30.009	-32.692	-22.3541		218.1	-20.9808	-24.4141		218.1	-9.37652	-7.3761	-8.02612	-7.37762		218.1	-199.585	-104.167	-69.1732	-36.1633		218.1	-3.39661	-2.94876	-2.43759	-2.41852		218.1	-28.9459
218.4	-366.211	-356.038	-352.478	-288.391		218.4	-20.9147	-20.813	-27.8727	-29.2155		218.4	-132.66	-29.9581	-7.62939		218.4	-37.1297	0.372971		218.4	-30.1107	-34.4467	-22.5449		218.4	-20.3959	-23.6206		218.4	-9.51385	-7.91931	-7.87353	-6.98598		218.4	-199.89	-101.725	-70.1904	-36.4685		218.4	-3.14941	-2.32315	-2.31171	-1.89972		218.4	-29.2969
218.7	-365.448	-355.53	-351.715	-287.882		218.7	-21.5861	-21.637	-28.8696	-28.3813		218.7	-134.155	-31.7383	-7.32422		218.7	-36.9263	1.02119		218.7	-31.0771	-31.7764	-23.7274		218.7	-20.1162	-25.1465		218.7	-9.4223	-7.06177	-8.10547	-7.39543		218.7	-201.416	-102.336	-71.6146	-33.8745		218.7	-3.45764	-2.55203	-2.6207	-2.34222		218.7	-27.771
219	-364.685	-359.599	-347.9	-287.882		219	-22.0235	-20.8893	-30.1514	-27.8931		219	-135.62	-29.6021	-8.08716		219	-37.384	1.89829		219	-30.8228	-31.7001	-22.3923		219	-20.93	-24.9634		219	-9.22648	-7.56531	-8.35266	-7.46663		219	-200.5	-103.963	-69.7835	-34.4849		219	-2.80457	-2.32697	-2.26974	-2.73132		219	-27.9617
219.3	-363.922	-359.09	-348.663	-286.357		219.3	-21.637	-20.0195	-28.89	-30.721		219.3	-134.155	-29.5512	-7.12077		219.3	-39.0625	-0.772278		219.3	-31.0771	-30.1743	-23.3841		219.3	-21.0571	-24.4446		219.3	-9.28752	-7.5531	-8.27026	-7.33185		219.3	-197.754	-102.336	-71.4111	-36.1633		219.3	-2.91443	-2.15912	-3.04413	-2.29645		219.3	-28.5187
219.6	-368.5	-356.038	-354.767	-285.848		219.6	-21.5149	-21.8353	-29.9479	-28.6865		219.6	-135.284	-28.6357	-8.79924		219.6	-39.0116	0.486292		219.6	-31.7891	-32.0435	-23.6893		219.6	-19.8873	-23.4985		219.6	-9.39687	-7.60803	-8.02612	-7.72603		219.6	-202.332	-104.37	-69.7835	-34.6375		219.6	-2.56042	-2.81143	-2.62451	-2.19727		219.6	-28.8315
219.9	-367.737	-358.073	-350.952	-286.357		219.9	-21.7285	-19.7754	-29.1341	-29.7445		219.9	-134.796	-31.6874	-8.08716		219.9	-38.0961	-0.353221		219.9	-29.7546	-31.3187	-22.583		219.9	-20.6502	-23.9258		219.9	-9.16036	-7.00989	-7.91626	-7.50732		219.9	-200.195	-103.963	-70.8008	-36.4685		219.9	-2.85339	-2.08664	-2.67792	-2.54059		219.9	-27.8549
220.2	-366.211	-358.073	-355.53	-285.339		220.2	-21.047	-20.34	-30.3141	-31.779		220.2	-134.369	-29.4495	-9.257		220.2	-37.6383	-0.200914		220.2	-31.1279	-32.2723	-22.583		220.2	-21.5658	-24.5056		220.2	-8.89333	-7.71484	-8.11462	-7.52513		220.2	-198.669	-102.539	-72.4284	-35.553		220.2	-3.13416	-3.00217	-3.36456	-2.10571		220.2	-28.7399
220.5	-371.551	-356.547	-353.241	-283.813		220.5	-21.2402	-22.2168	-30.0293	-29.602		220.5	-133.698	-30.365	-8.59578		220.5	-39.1642	-0.506369		220.5	-30.4159	-31.4331	-22.6212		220.5	-21.1843	-23.8342		220.5	-9.06118	-7.44018	-8.18787	-7.2937		220.5	-200.195	-102.336	-71.4111	-35.553		220.5	-3.19519	-2.31934	-2.79999	-2.76184		220.5	-28.3508
220.8	-368.5	-358.582	-347.9	-284.322		220.8	-22.8882	-22.0642	-29.2155	-31.311		220.8	-132.568	-29.2969	-8.79924		220.8	-39.6729	1.05738		220.8	-31.4331	-31.7001	-23.2697		220.8	-20.3451	-23.3459		220.8	-9.29006	-7.51648	-7.86438	-7.43866		220.8	-199.585	-102.946	-71.0042	-36.0107		220.8	-3.08228	-2.33841	-2.91443	-1.93024		220.8	-27.3514
221.1	-369.263	-361.633	-351.715	-287.374		221.1	-21.4539	-20.9198	-29.4596	-29.0324		221.1	-133.759	-30.1615	-7.98543		221.1	-41.4022	0.828214		221.1	-30.4667	-31.929	-23.3459		221.1	-20.5231	-23.5596		221.1	-9.09169	-7.15942	-8.11157	-6.92749		221.1	-199.28	-102.946	-69.1732	-34.79		221.1	-3.01514	-2.59018	-2.79236	-2.85339		221.1	-28.7094
221.4	-373.077	-360.107	-354.004	-287.374		221.4	-20.9249	-19.5923	-29.0934	-28.7272		221.4	-131.683	-29.9072	-7.83285		221.4	-41.453	-0.583504		221.4	-31.6366	-32.0435	-22.8119		221.4	-21.108	-23.8342		221.4	-9.36381	-7.63245	-7.75757	-7.35219		221.4	-197.144	-105.184	-70.1904	-37.2314		221.4	-2.84424	-2.40707	-2.92206	-2.2583		221.4	-28.3966
221.7	-367.737	-358.073	-348.663	-285.848		221.7	-21.4539	-21.5454	-29.7241	-29.1748		221.7	-131.927	-31.1279	-7.93457		221.7	-38.3504	0.675066		221.7	-30.6193	-31.3187	-23.4985		221.7	-20.6757	-24.0784		221.7	-9.45791	-7.69653	-7.50427	-7.53275		221.7	-199.28	-103.353	-69.3766	-33.4167		221.7	-3.27759	-2.33841	-2.44904	-2.25067		221.7	-28.7476
222	-366.211	-356.038	-348.663	-285.848		222	-21.3013	-20.2789	-31.1279	-29.9683		222	-132.874	-31.3822	-9.10441		222	-39.5711	-0.851093		222	-31.1788	-31.2424	-23.9563		222	-20.4722	-23.6206		222	-9.48588	-7.22046	-7.66296	-7.3115		222	-200.806	-100.505	-71.0042	-34.1797		222	-3.40881	-2.32697	-2.81525	-2.53296		222	-28.2745
222.3	-363.922	-360.107	-345.612	-287.882		222.3	-21.1487	-20.2332	-29.8462	-29.2358		222.3	-134.888	-31.0771	-7.01904		222.3	-40.6901	1.17042		222.3	-30.4159	-32.692	-23.9563		222.3	-20.4468	-23.5596		222.3	-9.6817	-7.12585	-8.19702	-7.24029		222.3	-202.026	-104.37	-72.0215	-35.2478		222.3	-3.1189	-1.87302	-2.69318	-2.54822		222.3	-28.3661
222.6	-368.5	-357.564	-352.478	-287.374		222.6	-21.7183	-19.8517	-29.5207	-27.5879		222.6	-133.698	-31.5857	-8.64665		222.6	-40.2832	0.0638746		222.6	-30.9753	-33.1116	-22.7356		222.6	-22.0998	-23.7122		222.6	-9.45028	-7.18079	-7.74536	-7.57344		222.6	-199.89	-103.76	-69.5801	-35.8582		222.6	-3.32642	-2.57874	-2.38419	-2.53296		222.6	-27.7557
222.9	-369.263	-358.073	-350.189	-285.848		222.9	-22.5932	-21.1487	-31.3314	-31.9214		222.9	-133.82	-30.365	-7.73112		222.9	-38.9608	-0.203434		222.9	-32.3486	-31.5094	-24.4522		222.9	-21.4386	-22.7356		222.9	-10.1471	-7.12585	-7.97119	-6.87154		222.9	-199.89	-103.556	-72.2249	-34.3323		222.9	-2.6886	-2.55203	-2.71988	-2.58636		222.9	-27.9846
223.2	-369.263	-358.073	-350.189	-285.339		223.2	-20.7214	-20.874	-30.3345	-28.6051		223.2	-134.003	-31.0771	-8.18888		223.2	-40.3341	0.902548		223.2	-31.0262	-31.4713	-23.0789		223.2	-20.8028	-23.5901		223.2	-9.45282	-7.99866	-8.08105	-7.00378		223.2	-199.89	-104.98	-71.6146	-35.4004		223.2	-2.73437	-2.47955	-2.65884	-2.72369		223.2	-28.0075
223.5	-369.263	-354.512	-350.189	-287.882		223.5	-21.7794	-20.9656	-29.541	-29.9886		223.5	-132.141	-30.5684	-7.73112		223.5	-37.6383	0.787827		223.5	-31.0771	-29.7165	-23.0408		223.5	-19.7093	-24.231		223.5	-9.15782	-7.74231	-8.13599	-7.10042		223.5	-199.585	-103.963	-70.8008	-34.79		223.5	-3.14331	-2.26212	-2.70462	-2.53296		223.5	-28.8315
223.8	-366.974	-354.004	-351.715	-288.9		223.8	-21.5454	-22.583	-30.2734	-30.66		223.8	-132.935	-31.3314	-7.52767		223.8	-41.3513	0.100901		223.8	-31.2297	-30.7465	-24.147		223.8	-21.5658	-23.7427		223.8	-9.15273	-7.65076	-7.93457	-7.37254		223.8	-196.838	-101.115	-73.4456	-35.7056		223.8	-3.16772	-2.49481	-2.54822	-2.22015		223.8	-28.8239
224.1	-369.263	-354.512	-351.715	-291.443		224.1	-22.0846	-21.6827	-30.8634	-31.0669		224.1	-131.226	-30.0598	-8.90096		224.1	-40.1306	2.04612		224.1	-31.3822	-30.7083	-23.9182		224.1	-20.0399	-23.468		224.1	-9.29515	-7.17163	-7.9895	-7.59125		224.1	-199.28	-103.76	-71.2077	-34.0271		224.1	-2.63061	-2.33078	-2.36511	-2.59399		224.1	-27.71
224.4	-370.026	-362.142	-347.137	-290.426		224.4	-20.4061	-21.7895	-30.2124	-30.2124		224.4	-133.728	-29.7038	-8.13802		224.4	-39.7237	1.2829		224.4	-30.9245	-30.7846	-24.0326		224.4	-20.3705	-23.0408		224.4	-9.67153	-7.31506	-8.4137	-7.13348		224.4	-197.449	-104.37	-72.0215	-35.0952		224.4	-2.74658	-2.44141	-3.11279	-2.51007		224.4	-28.6026
224.7	-370.789	-359.09	-349.426	-289.917		224.7	-20.3959	-19.516	-28.8086	-29.4189		224.7	-132.69	-29.2969	-8.08716		224.7	-40.741	1.85482		224.7	-31.6366	-30.5939	-23.4604		224.7	-20.167	-23.9258		224.7	-9.06881	-7.86133	-7.5592	-7.39034		224.7	-197.754	-104.98	-69.987	-32.6538		224.7	-2.45361	-2.64358	-2.65884	-2.0752		224.7	-28.9536
225	-366.974	-359.599	-347.137	-288.9		225	-20.518	-20.5078	-28.5848	-28.3813		225	-132.538	-27.9744	-7.57853		225	-39.7746	1.77825		225	-31.6874	-30.9753	-23.4985		225	-21.3114	-24.1089		225	-8.66953	-7.26318	-7.91016	-6.83848		225	-196.533	-103.76	-70.1904	-35.4004		225	-3.27454	-1.99509	-2.61688	-2.56348		225	-28.7628
225.3	-366.974	-358.582	-349.426	-288.391		225.3	-21.1487	-20.5231	-31.5959	-31.5348		225.3	-132.782	-30.4667	-8.79924		225.3	-38.4521	1.20576		225.3	-30.6702	-31.1279	-24.4141		225.3	-20.7265	-23.1018		225.3	-9.19851	-7.77893	-7.6416	-7.13603		225.3	-195.923	-103.76	-72.4284	-34.79		225.3	-3.3844	-2.46811	-2.5444	-2.28119		225.3	-26.6342
225.6	-364.685	-356.547	-347.9	-291.443		225.6	-20.6502	-19.2108	-30.9448	-30.3955		225.6	-133.392	-30.4667	-7.17163		225.6	-40.9444	-1.42666		225.6	-30.4159	-30.4794	-25.4822		225.6	-21.0826	-22.0337		225.6	-9.5342	-6.96716	-8.32214	-7.30133		225.6	-198.669	-104.167	-70.8008	-36.9263		225.6	-3.59802	-2.61688	-2.33459	-2.84576		225.6	-28.389
225.9	-367.737	-359.599	-348.663	-289.408		225.9	-20.5994	-19.0735	-29.5817	-30.2124		225.9	-132.751	-29.1443	-8.08716		225.9	-38.5539	-0.435117		225.9	-31.84	-32.3486	-26.6266		225.9	-20.752	-23.9563		225.9	-9.33329	-7.22046	-7.74231	-6.87408		225.9	-197.754	-104.574	-72.8353	-33.4167		225.9	-2.8717	-2.42233	-2.30408	-2.83051		225.9	-27.3132
226.2	-365.448	-357.564	-354.767	-290.934		226.2	-21.4539	-20.5688	-31.0059	-30.721		226.2	-131.836	-28.89	-7.98543		226.2	-39.8763	0.213102		226.2	-31.7383	-32.5394	-25.5966		226.2	-20.7265	-23.1018		226.2	-8.96962	-7.33948	-8.17871	-7.29116		226.2	-196.838	-104.98	-68.9697	-34.79		226.2	-2.948	-1.95694	-2.60162	-2.02179		226.2	-28.4271
226.5	-368.5	-357.564	-348.663	-287.374		226.5	-22.349	-21.0571	-30.5786	-29.2358		226.5	-133.301	-30.8228	-7.98543		226.5	-40.6392	1.43352		226.5	-32.2978	-31.395	-24.1089		226.5	-21.1334	-23.5596		226.5	-9.01286	-7.26013	-8.2428	-6.96818		226.5	-200.195	-105.998	-73.0387	-35.4004		226.5	-2.67639	-2.35748	-2.43759	-1.51062		226.5	-27.4277
226.8	-371.551	-356.038	-347.9	-289.917		226.8	-20.0399	-20.1721	-32.5317	-29.6427		226.8	-133.118	-30.3141	-9.6639		226.8	-40.1306	1.92916		226.8	-30.2633	-31.7383	-24.3378		226.8	-20.8028	-24.353		226.8	-8.89587	-7.3822	-8.1543	-7.00378		226.8	-202.026	-104.37	-71.818	-36.3159		226.8	-2.93274	-2.57492	-2.68555	-2.65503		226.8	-28.6407
227.1	-370.026	-355.53	-352.478	-288.9		227.1	-21.7794	-20.5231	-30.8431	-30.4565		227.1	-132.05	-28.1779	-8.0363		227.1	-41.2496	-0.0547673		227.1	-31.5348	-31.8909	-23.8419		227.1	-20.93	-23.9868		227.1	-9.64101	-7.00073	-8.05359	-6.97835		227.1	-199.28	-104.37	-69.5801	-35.8582		227.1	-3.16162	-2.33078	-2.75421	-3.2196		227.1	-28.3051
227.4	-369.263	-354.512	-347.9	-286.865		227.4	-20.9249	-20.5536	-31.0262	-33.1421		227.4	-132.172	-30.2124	-8.4432		227.4	-39.1642	0.936774		227.4	-31.5348	-33.1879	-24.4904		227.4	-21.3623	-23.9258		227.4	-9.13238	-6.82068	-8.15735	-7.29116		227.4	-195.618	-102.336	-72.8353	-36.9263		227.4	-2.67639	-2.51389	-2.28882	-2.5177		227.4	-27.5955
227.7	-370.789	-358.073	-350.189	-285.848		227.7	-21.0063	-21.3623	-31.0669	-33.2031		227.7	-132.812	-31.6366	-8.8501		227.7	-39.1642	0.516877		227.7	-31.1788	-32.8064	-24.2996		227.7	-20.4722	-22.4915		227.7	-8.96454	-6.82373	-7.89184	-7.13094		227.7	-196.228	-104.98	-68.7663	-35.4004		227.7	-3.14636	-2.45285	-2.92969	-1.56403		227.7	-28.389
228	-369.263	-361.633	-350.952	-283.305		228	-21.5861	-20.1263	-29.6631	-32.2469		228	-133.667	-29.0426	-7.57853		228	-40.2323	-0.551518		228	-30.8736	-30.5176	-23.8037		228	-20.5485	-23.468		228	-9.19851	-7.74231	-8.27026	-7.37508		228	-194.702	-104.574	-68.5628	-35.4004		228	-3.10059	-2.69318	-2.54059	-1.77765		228	-27.7557
228.3	-367.737	-362.142	-348.663	-286.865		228.3	-22.9696	-20.5688	-31.3314	-30.9652		228.3	-132.111	-29.9581	-8.8501		228.3	-41.9108	-0.0558876		228.3	-30.6702	-30.6702	-23.2697		228.3	-20.9554	-23.5596		228.3	-9.20614	-7.10449	-7.85217	-7.09025		228.3	-196.533	-102.539	-68.9697	-34.4849		228.3	-3.30505	-2.30026	-2.15149	-2.70081		228.3	-26.947
228.6	-362.396	-356.547	-352.478	-287.882		228.6	-22.3694	-20.9503	-32.5317	-31.311		228.6	-132.446	-29.5512	-8.18888		228.6	-38.7573	-0.28505		228.6	-29.4495	-31.7001	-24.3759		228.6	-20.4213	-23.8037		228.6	-9.31295	-7.05566	-8.20007	-7.34202		228.6	-200.195	-105.591	-69.1732	-35.0952		228.6	-3.03345	-2.67029	-2.22015	-2.28882		228.6	-27.9083
228.9	-364.685	-356.547	-347.137	-285.848		228.9	-21.1589	-21.1334	-30.3141	-31.2297		228.9	-133.118	-30.8228	-7.68026		228.9	-38.9608	0.0579932		228.9	-29.9072	-31.929	-24.2615		228.9	-21.0317	-22.8271		228.9	-9.29769	-7.16553	-7.49206	-6.73421		228.9	-199.28	-103.353	-70.1904	-35.8582		228.9	-2.26746	-1.62888	-2.50626	-2.62451		228.9	-28.6789
229.2	-366.974	-354.004	-349.426	-285.848		229.2	-22.1659	-21.1334	-29.8055	-32.959		229.2	-134.003	-29.6021	-8.49406		229.2	-39.4185	1.431		229.2	-30.009	-30.899	-25.4059		229.2	-21.3877	-24.3225		229.2	-9.13747	-7.79724	-8.078	-7.04193		229.2	-198.059	-105.184	-69.3766	-34.6375		229.2	-2.88696	-2.10571	-2.55585	-3.10516		229.2	-28.9307
229.5	-365.448	-355.021	-353.241	-288.9		229.5	-22.0439	-21.225	-31.5552	-32.5724		229.5	-132.324	-29.2969	-8.13802		229.5	-39.3677	0.705932		229.5	-31.1788	-32.6157	-24.8718		229.5	-21.0826	-22.9187		229.5	-9.27989	-7.52563	-7.87353	-7.15383		229.5	-201.416	-103.149	-71.6146	-34.79		229.5	-2.81372	-2.6207	-2.47574	-2.53296		229.5	-27.5726
229.8	-367.737	-357.056	-350.952	-283.305		229.8	-21.637	-20.752	-29.9683	-30.721		229.8	-132.416	-29.7038	-8.4432		229.8	-39.5711	1.77377		229.8	-31.2805	-30.1361	-23.8037		229.8	-20.9045	-23.4985		229.8	-9.59015	-7.18079	-7.72705	-7.39543		229.8	-196.533	-104.37	-69.7835	-36.6211		229.8	-2.56042	-2.73895	-2.78091	-3.05939		229.8	-28.5187
230.1	-363.159	-357.056	-348.663	-286.865		230.1	-21.6573	-20.9045	-30.1921	-29.9886		230.1	-133.423	-28.5339	-8.13802		230.1	-41.5548	0.667224		230.1	-30.8228	-30.9753	-25.4059		230.1	-21.1843	-23.6816		230.1	-9.3689	-7.23267	-7.9895	-7.33185		230.1	-196.533	-105.387	-72.0215	-36.7737		230.1	-3.12805	-2.31171	-2.70462	-2.28119		230.1	-28.6941
230.4	-365.448	-359.09	-347.9	-287.374		230.4	-21.5149	-22.0947	-29.602	-30.4362		230.4	-133.82	-29.6021	-7.88371		230.4	-41.9108	-0.172289		230.4	-29.5512	-30.5557	-24.4904		230.4	-21.2606	-23.4375		230.4	-9.53166	-7.45544	-8.46558	-7.30387		230.4	-199.28	-105.184	-70.3939	-36.3159		230.4	-3.04565	-3.05939	-2.6207	-2.388		230.4	-28.3356
230.7	-364.685	-360.616	-348.663	-286.865		230.7	-21.4945	-22.2473	-28.0965	-31.1279		230.7	-133.301	-30.1615	-7.88371		230.7	-39.0625	-1.54586		230.7	-29.1952	-30.1361	-24.6048		230.7	-21.2606	-24.6582		230.7	-9.3689	-6.86035	-8.44726	-7.24538		230.7	-200.195	-104.98	-69.5801	-37.0789		230.7	-3.39661	-2.35367	-2.59781	-2.44141		230.7	-27.4506
231	-363.922	-361.125	-347.137	-285.848		231	-21.7997	-22.1405	-28.1982	-31.9417		231	-133.759	-29.3477	-6.96818		231	-36.4176	-0.0584082		231	-29.5003	-30.4031	-24.9481		231	-20.3196	-22.9492		231	-9.67661	-7.25708	-8.38318	-6.85628		231	-200.195	-105.998	-71.0042	-35.7056		231	-2.96936	-2.27356	-2.36511	-2.0752		231	-28.5416
231.3	-363.159	-356.038	-348.663	-284.831		231.3	-20.2128	-22.5525	-31.3721	-31.0669		231.3	-133.087	-31.484	-8.79924		231.3	-39.8254	0.475369		231.3	-31.0262	-30.5176	-25.2533		231.3	-20.3196	-24.0479		231.3	-8.7738	-7.20825	-8.62427	-7.00378		231.3	-200.5	-108.643	-71.0042	-33.8745		231.3	-2.84424	-2.75421	-2.41852	-2.25067		231.3	-28.4042
231.6	-365.448	-356.547	-348.663	-285.339		231.6	-21.3318	-23.5443	-30.4565	-32.0435		231.6	-131.927	-29.6529	-7.93457		231.6	-37.5366	-1.08894		231.6	-31.4331	-30.7846	-24.147		231.6	-20.0144	-23.4375		231.6	-9.50622	-7.31201	-7.77283	-7.7769		231.6	-196.228	-108.846	-71.818	-33.5693		231.6	-3.31116	-2.31552	-2.63596	-2.24304		231.6	-28.9688
231.9	-358.582	-354.512	-352.478	-288.391		231.9	-21.9421	-22.644	-28.9103	-31.3721		231.9	-132.538	-29.6021	-7.22249		231.9	-39.978	-0.860335		231.9	-30.9753	-30.5557	-24.9863		231.9	-21.9727	-24.4141		231.9	-8.96962	-7.43103	-8.74023	-7.10805		231.9	-198.059	-104.777	-71.2077	-34.79		231.9	-3.29285	-2.43759	-2.81143	-1.85394		231.9	-29.9683
232.2	-362.396	-359.599	-347.137	-284.831		232.2	-20.9249	-22.0184	-31.311	-33.5286		232.2	-132.294	-29.4495	-8.4432		232.2	-38.147	-0.0976755		232.2	-32.0435	-32.1198	-25.8636		232.2	-21.3623	-23.2239		232.2	-9.09932	-7.37305	-8.5144	-7.4056		232.2	-197.449	-105.794	-71.6146	-32.6538		232.2	-3.35998	-2.75803	-2.17438	-2.74658		232.2	-29.5563
232.5	-363.159	-362.651	-351.715	-285.848		232.5	-21.7082	-22.4152	-29.8055	-32.8166		232.5	-132.507	-30.7719	-7.47681		232.5	-38.2487	1.65681		232.5	-30.009	-31.7383	-25.5966		232.5	-20.93	-22.9492		232.5	-9.60032	-7.68127	-8.38318	-7.31659		232.5	-196.228	-106.405	-72.4284	-34.4849		232.5	-3.24707	-2.47192	-2.31934	-2.26593		232.5	-29.0756
232.8	-363.922	-361.125	-349.426	-283.813		232.8	-22.1761	-23.1934	-29.8258	-33.7524		232.8	-129.578	-30.3141	-8.74837		232.8	-41.1987	-1.62411		232.8	-30.1615	-31.7383	-23.9182		232.8	-20.7265	-23.5596		232.8	-9.45791	-7.08618	-8.73718	-7.22504		232.8	-195.923	-107.015	-70.5973	-35.4004		232.8	-2.89001	-2.31552	-2.22397	-2.31934		232.8	-28.2974
233.1	-364.685	-359.599	-351.715	-282.796		233.1	-21.9116	-23.0713	-28.2389	-30.8227		233.1	-131.805	-30.2124	-7.47681		233.1	-39.978	-0.594426		233.1	-30.4667	-31.4713	-23.0408		233.1	-19.8364	-24.0479		233.1	-8.90605	-7.88879	-8.30078	-7.23267		233.1	-197.449	-107.625	-70.1904	-33.8745		233.1	-3.20129	-3.23868	-2.42996	-2.75421		233.1	-28.4348
233.4	-366.211	-360.616	-352.478	-283.813		233.4	-21.5454	-22.7814	-28.7272	-32.1859		233.4	-132.08	-30.5176	-7.47681		233.4	-40.6901	-1.20506		233.4	-30.009	-32.0435	-22.8119		233.4	-21.5149	-23.3765		233.4	-9.48334	-7.24487	-8.88061	-7.0521		233.4	-196.838	-105.591	-68.9697	-34.0271		233.4	-2.81677	-2.71225	-2.29263	-2.01416		233.4	-27.8168
233.7	-363.922	-362.651	-354.004	-283.305		233.7	-21.6268	-22.4457	-28.4627	-31.4941		233.7	-132.477	-29.6021	-8.74837		233.7	-40.5884	-0.67128		233.7	-30.9245	-32.2723	-22.9645		233.7	-20.7265	-23.6816		233.7	-9.22139	-6.96411	-8.75549	-7.80233		233.7	-201.721	-106.201	-70.1904	-35.4004		233.7	-3.03955	-2.54822	-3.04413	-2.96783		233.7	-28.5492
234	-362.396	-357.564	-352.478	-284.831		234	-21.0063	-22.522	-28.9917	-30.8431		234	-133.789	-30.721	-8.69751		234	-41.5548	0.778024		234	-30.365	-30.365	-23.0789		234	-20.6248	-22.9797		234	-9.27989	-7.8949	-7.58362	-7.59379		234	-197.144	-107.015	-70.5973	-35.7056		234	-2.74658	-2.03705	-2.7771	-3.1662		234	-27.9465
234.3	-363.922	-359.599	-349.426	-287.882		234.3	-20.9351	-22.5067	-29.4393	-30.8024		234.3	-131.683	-29.5003	-8.39233		234.3	-40.3341	0.129246		234.3	-31.5348	-30.1743	-23.8037		234.3	-20.4468	-22.9797		234.3	-9.15019	-7.51648	-8.43201	-7.02159		234.3	-200.195	-105.591	-70.5973	-34.3323		234.3	-2.70996	-2.39563	-2.44904	-2.58636		234.3	-27.9617
234.6	-366.211	-356.547	-352.478	-288.9		234.6	-21.4844	-21.7285	-29.7241	-29.541		234.6	-131.989	-29.8564	-8.39233		234.6	-39.0625	0.739317		234.6	-31.4331	-31.4331	-24.2615		234.6	-20.6248	-23.8647		234.6	-9.52911	-7.06482	-8.45642	-6.89443		234.6	-198.364	-104.37	-69.5801	-34.0271		234.6	-3.18909	-2.81906	-2.70843	-2.16675		234.6	-27.8854
234.9	-370.026	-360.616	-354.767	-286.357		234.9	-21.5149	-21.7895	-28.7476	-29.4393		234.9	-130.249	-31.2297	-6.91732		234.9	-39.4694	2.91341		234.9	-30.6193	-31.7383	-22.8119		234.9	-20.93	-23.5596		234.9	-8.75346	-7.25403	-8.22143	-7.08008		234.9	-195.007	-104.167	-71.6146	-35.0952		234.9	-2.85034	-2.19345	-2.63596	-2.388		234.9	-28.183
235.2	-367.737	-362.651	-348.663	-284.831		235.2	-21.6878	-23.2849	-28.2593	-30.3752		235.2	-130.829	-30.5684	-7.27336		235.2	-39.6729	1.4254		235.2	-32.5521	-31.8527	-24.7955		235.2	-20.3959	-23.3459		235.2	-9.03575	-7.33948	-8.48999	-7.39034		235.2	-194.092	-103.76	-66.3249	-36.0107		235.2	-2.74353	-2.04849	-2.55203	-2.15149		235.2	-28.5034
235.5	-366.974	-363.668	-347.137	-288.391		235.5	-21.2606	-21.1182	-29.5207	-31.189		235.5	-129.242	-29.5003	-8.29061		235.5	-41.2496	0.738477		235.5	-33.0098	-31.4713	-22.8882		235.5	-21.7946	-24.0479		235.5	-9.57998	-7.69043	-8.26416	-7.17672		235.5	-194.092	-103.149	-70.3939	-32.8064		235.5	-3.43933	-2.46811	-2.91061	-2.02942		235.5	-28.4653
235.8	-363.922	-360.616	-351.715	-284.322		235.8	-21.3928	-22.934	-30.3955	-30.8431		235.8	-129.852	-29.3477	-8.13802		235.8	-40.2832	-0.5588		235.8	-30.9245	-32.0816	-24.2996		235.8	-20.9808	-23.3459		235.8	-9.04846	-7.88574	-9.03625	-7.45392		235.8	-196.838	-107.218	-70.8008	-35.0952		235.8	-2.89307	-2.12479	-3.09753	-2.56348		235.8	-28.4805
236.1	-366.211	-360.107	-348.663	-288.391		236.1	-21.4945	-22.1863	-28.5848	-30.7414		236.1	-132.202	-29.3477	-9.51131		236.1	-39.3168	1.15753		236.1	-31.2297	-30.9372	-24.91		236.1	-21.464	-23.7122		236.1	-9.41976	-7.31201	-8.44726	-7.7184		236.1	-197.754	-103.76	-72.6318	-32.0435		236.1	-2.99072	-2.65884	-3.12042	-2.53296		236.1	-28.244
236.4	-364.685	-358.582	-350.189	-286.357		236.4	-21.2606	-21.8964	-29.2155	-30.721		236.4	-132.233	-30.009	-10.0708		236.4	-38.6556	1.34799		236.4	-30.9245	-31.3187	-24.2996		236.4	-21.1589	-22.8882		236.4	-9.30277	-7.4707	-8.42895	-7.35728		236.4	-198.669	-106.608	-74.4629	-33.1116		236.4	-2.64282	-2.57111	-2.40707	-2.82288		236.4	-28.1448
236.7	-368.5	-358.582	-349.426	-290.934		236.7	-20.4468	-22.3999	-29.4393	-30.4362		236.7	-131.531	-29.6529	-8.69751		236.7	-37.8418	0.0888583		236.7	-30.5684	-33.226	-25.2151		236.7	-22.0235	-23.4375		236.7	-9.34855	-7.01294	-8.36487	-6.76727		236.7	-193.787	-106.608	-71.0042	-35.0952		236.7	-2.97546	-2.88391	-2.79236	-1.9455		236.7	-28.1677
237	-370.026	-363.159	-353.241	-290.934		237	-20.8232	-22.2015	-27.6286	-30.3345		237	-131.622	-29.9072	-7.32422		237	-37.384	1.53816		237	-29.6021	-31.3568	-23.9182		237	-20.5739	-23.1018		237	-9.61558	-7.58057	-8.45337	-7.22504		237	-195.312	-102.336	-72.8353	-34.79		237	-2.75879	-2.44904	-2.76566	-2.79236		237	-28.7323
237.3	-370.789	-357.564	-350.189	-287.882		237.3	-21.1182	-21.1792	-28.9714	-33.8745		237.3	-131.47	-30.6702	-7.93457		237.3	-39.2659	1.42344		237.3	-29.0934	-31.929	-23.0026		237.3	-21.4895	-23.0408		237.3	-9.22902	-7.49206	-8.63953	-7.49715		237.3	-199.585	-103.556	-68.7663	-32.959		237.3	-3.44543	-2.27356	-2.31552	-2.41089		237.3	-28.5645
237.6	-373.077	-360.107	-351.715	-286.865		237.6	-20.9859	-21.8964	-28.7679	-31.5348		237.6	-130.92	-31.2297	-7.17163		237.6	-41.097	0.3169		237.6	-31.84	-31.7383	-23.9563		237.6	-21.1843	-23.1628		237.6	-9.49351	-7.36084	-8.5022	-7.19452		237.6	-197.754	-103.76	-68.7663	-34.9426		237.6	-3.32947	-2.32315	-2.00272	-2.47955		237.6	-28.0685
237.9	-369.263	-357.564	-348.663	-287.374		237.9	-20.6706	-19.7144	-27.242	-31.6976		237.9	-133.209	-30.3141	-7.93457		237.9	-40.0798	0.0495911		237.9	-31.5857	-32.196	-23.6893		237.9	-20.8537	-23.407		237.9	-9.4223	-7.2998	-7.94983	-7.28353		237.9	-196.533	-104.574	-69.3766	-34.1797		237.9	-2.95105	-1.9455	-2.70081	-2.60925		237.9	-27.6947
238.2	-368.5	-360.616	-347.9	-291.443		238.2	-19.6533	-21.759	-29.1341	-28.6255		238.2	-132.69	-31.2805	-7.52767		238.2	-40.8427	1.19372		238.2	-30.0598	-32.0435	-24.7574		238.2	-21.108	-22.8882		238.2	-9.42993	-7.76367	-7.95593	-7.47426		238.2	-195.007	-101.929	-68.9697	-34.1797		238.2	-3.07007	-2.42233	-2.52533	-2.58636		238.2	-28.1754
238.5	-366.974	-360.616	-349.426	-290.934		238.5	-20.9351	-21.1029	-29.48	-30.7821		238.5	-132.66	-31.3822	-8.59578		238.5	-41.8599	-1.05723		238.5	-29.9072	-31.7764	-23.7274		238.5	-21.642	-23.3154		238.5	-9.32312	-7.73621	-7.97119	-7.26573		238.5	-200.806	-103.76	-69.5801	-34.79		238.5	-3.67432	-2.69318	-2.46048	-2.15149		238.5	-27.9312
238.8	-370.789	-359.599	-351.715	-289.917		238.8	-20.4061	-20.1111	-30.4565	-29.602		238.8	-132.019	-29.3477	-7.98543		238.8	-39.4185	0.163192		238.8	-28.7374	-33.1879	-23.8419		238.8	-21.0317	-22.522		238.8	-9.62829	-6.88171	-8.19702	-7.35728		238.8	-199.28	-105.591	-71.2077	-33.2642		238.8	-2.67029	-2.35748	-2.50244	-2.86865		238.8	-29.2206
239.1	-370.789	-358.073	-350.189	-289.408		239.1	-20.2433	-20.7062	-30.0089	-30.1717		239.1	-131.5	-29.6021	-9.20614		239.1	-39.4185	0.696969		239.1	-29.3477	-32.7301	-24.147		239.1	-21.0063	-22.5525		239.1	-9.57998	-7.49206	-8.26111	-7.05719		239.1	-197.449	-104.574	-69.1732	-35.7056		239.1	-2.84119	-2.59781	-2.61307	-2.37274		239.1	-28.0075
239.4	-368.5	-360.107	-354.004	-291.951		239.4	-20.6502	-20.7825	-31.6366	-29.012		239.4	-130.585	-30.3141	-8.54492		239.4	-40.3341	-0.981778		239.4	-28.9408	-31.662	-24.6429		239.4	-20.7774	-23.7427		239.4	-9.22648	-7.76977	-8.27026	-7.26318		239.4	-198.059	-104.98	-71.0042	-34.9426		239.4	-3.0426	-2.39563	-2.16675	-2.05231		239.4	-28.8162
239.7	-370.789	-359.599	-350.952	-291.443		239.7	-20.9452	-20.7977	-30.8431	-30.2531		239.7	-130.737	-31.6874	-7.98543		239.7	-38.7065	2.10785		239.7	-30.1107	-31.6238	-25.177		239.7	-20.2688	-22.9797		239.7	-9.0154	-7.63245	-9.07593	-7.02667		239.7	-196.838	-102.946	-69.987	-34.3323		239.7	-2.55432	-2.36893	-3.03268	-2.96783		239.7	-28.4805
240	-363.922	-359.09	-353.241	-288.9		240	-21.1792	-20.7367	-34.4238	-28.4424		240	-129.089	-30.4159	-9.05355		240	-39.3168	3.17568		240	-31.5348	-31.2424	-23.3078		240	-21.5149	-22.3999		240	-9.52657	-7.52563	-8.61206	-7.26318		240	-197.449	-103.556	-70.5973	-35.7056		240	-3.00598	-1.95312	-2.52914	-2.47955		240	-27.1759
240.3	-371.551	-362.142	-350.189	-285.339		240.3	-20.6197	-21.2402	-34.3628	-26.9979		240.3	-130.341	-31.5348	-8.64665		240.3	-39.8254	0.924731		240.3	-30.9753	-31.4713	-25.0626		240.3	-20.3451	-24.0784		240.3	-9.8292	-7.56836	-8.5144	-6.82322		240.3	-196.228	-105.184	-70.1904	-32.8064		240.3	-3.02429	-2.27356	-1.76239	-2.08282		240.3	-27.3743
240.6	-370.026	-360.107	-353.241	-288.9		240.6	-21.342	-21.4233	-36.1328	-29.4393		240.6	-130.676	-30.6702	-7.73112		240.6	-41.1987	0.237805		240.6	-31.1788	-31.8146	-24.4141		240.6	-21.6675	-22.7966		240.6	-9.45536	-7.04956	-7.87964	-7.3115		240.6	-196.533	-103.353	-71.818	-35.0952		240.6	-2.56958	-1.9989	-2.57874	-2.02179		240.6	-27.5345
240.9	-366.974	-362.651	-353.241	-290.426		240.9	-21.7997	-21.1945	-32.491	-32.369		240.9	-132.233	-30.6702	-7.73112		240.9	-41.4022	1.26749		240.9	-32.5012	-30.9753	-23.6893		240.9	-21.4132	-23.2544		240.9	-9.11204	-7.54394	-8.67615	-7.52258		240.9	-190.43	-103.149	-70.3939	-33.4167		240.9	-2.73743	-2.81525	-1.98364	-3.12805		240.9	-26.6724
241.2	-371.551	-359.09	-351.715	-290.426		241.2	-20.8944	-21.4539	-31.1279	-31.0262		241.2	-131.989	-28.4322	-8.0363		241.2	-38.7065	0.962038		241.2	-32.0435	-31.1661	-24.1852		241.2	-21.1843	-23.5901		241.2	-9.42993	-7.08313	-8.2428	-7.31913		241.2	-193.787	-106.405	-73.0387	-35.0952		241.2	-2.88391	-3.05176	-2.15149	-2.47955		241.2	-28.8849
241.5	-362.396	-359.599	-355.53	-288.9		241.5	-20.3044	-21.1639	-30.4769	-30.1514		241.5	-132.965	-28.9917	-7.22249		241.5	-38.4521	1.38137		241.5	-31.1788	-32.7301	-24.4141		241.5	-21.4132	-23.6206		241.5	-9.28752	-7.49512	-7.74231	-7.58616		241.5	-194.092	-106.608	-71.6146	-36.0107		241.5	-2.24609	-2.28882	-2.79236	-1.60217		241.5	-27.6566
241.8	-363.159	-362.651	-353.241	-287.882		241.8	-20.8435	-22.0489	-29.7445	-29.1545		241.8	-134.125	-27.0589	-8.34147		241.8	-40.9444	2.22033		241.8	-31.8909	-33.1879	-23.6893		241.8	-21.108	-23.8037		241.8	-9.59778	-7.47986	-7.85217	-7.40306		241.8	-197.144	-104.777	-71.2077	-34.3323		241.8	-2.70996	-2.47955	-2.71988	-2.71606		241.8	-28.1448
242.1	-362.396	-363.668	-355.53	-285.848		242.1	-20.6197	-22.2168	-30.5786	-32.6538		242.1	-132.66	-29.9072	-7.88371		242.1	-39.5711	2.25819		242.1	-29.8055	-33.1879	-23.3841		242.1	-21.2097	-22.6746		242.1	-9.89278	-7.54394	-7.77588	-7.41831		242.1	-196.838	-105.184	-71.0042	-36.0107		242.1	-2.71912	-2.66266	-1.83487	-2.15149		242.1	-27.8397
242.4	-367.737	-365.194	-350.952	-285.339		242.4	-21.3725	-21.4081	-30.0293	-32.2672		242.4	-132.538	-30.2633	-7.93457		242.4	-41.1479	2.21977		242.4	-29.5512	-31.2424	-24.9481		242.4	-20.9554	-23.7427		242.4	-9.45028	-7.39746	-8.54187	-7.15383		242.4	-194.397	-102.946	-71.818	-34.0271		242.4	-2.771	-2.47192	-2.33078	-1.9455		242.4	-28.3203
242.7	-363.159	-359.599	-350.952	-287.882		242.7	-20.3959	-21.2097	-30.5786	-29.1951		242.7	-130.463	-29.8564	-8.13802		242.7	-40.7918	2.98243		242.7	-31.2805	-32.3486	-24.7955		242.7	-21.3114	-22.3389		242.7	-9.33838	-7.58667	-8.04443	-7.39543		242.7	-195.312	-104.37	-70.5973	-35.553		242.7	-2.99377	-1.98364	-2.63977	-2.22015		242.7	-27.8702
243	-362.396	-360.616	-357.819	-288.9		243	-21.5556	-21.0114	-29.5614	-30.0496		243	-131.134	-29.1952	-7.42594		243	-40.7918	2.52438		243	-29.7546	-31.3187	-24.4904		243	-20.0907	-22.4915		243	-9.50622	-7.45239	-8.10547	-7.45137		243	-197.754	-101.929	-70.5973	-36.7737		243	-2.93579	-2.78091	-2.71225	-2.72369		243	-28.9841
243.3	-362.396	-359.09	-350.952	-286.865		243.3	-20.6604	-20.5231	-30.7414	-30.4565		243.3	-132.599	-29.1443	-8.13802		243.3	-41.0461	2.75298		243.3	-30.6702	-31.4713	-23.1934		243.3	-20.4722	-23.9258		243.3	-10.0123	-7.36389	-8.0719	-6.97835		243.3	-201.721	-105.387	-70.5973	-35.2478		243.3	-2.74658	-2.84576	-2.32315	-2.63214		243.3	-27.9388
243.6	-363.159	-359.599	-350.952	-290.426		243.6	-21.2708	-22.9034	-28.7882	-28.8696		243.6	-131.531	-29.6529	-7.57853		243.6	-40.8936	2.37124		243.6	-31.484	-31.2042	-24.0326		243.6	-20.5739	-22.1558		243.6	-9.26463	-7.47375	-7.83081	-7.59888		243.6	-198.364	-104.98	-68.7663	-36.1633		243.6	-2.92969	-2.34604	-2.2316	-1.9989		243.6	-28.656
243.9	-362.396	-360.616	-352.478	-288.9		243.9	-20.9656	-22.4915	-28.5645	-29.2562		243.9	-131.622	-28.9408	-7.73112		243.9	-40.8427	1.95134		243.9	-31.2297	-32.6157	-23.1171		243.9	-20.93	-23.1018		243.9	-9.83683	-7.57446	-7.79114	-7.34965		243.9	-199.28	-103.353	-69.5801	-35.8582		243.9	-2.93884	-2.25449	-2.4147	-2.13623		243.9	-29.1214
244.2	-363.159	-362.142	-350.952	-289.917		244.2	-20.9554	-21.8811	-30.599	-27.5065		244.2	-131.165	-29.6529	-7.83285		244.2	-40.2832	0.196297		244.2	-29.7038	-30.899	-23.3459		244.2	-20.752	-22.4304		244.2	-9.81903	-7.71179	-8.27026	-6.88171		244.2	-199.28	-102.539	-68.1559	-37.0789		244.2	-2.93884	-2.53296	-3.02124	-2.39563		244.2	-27.5345
244.5	-364.685	-364.176	-351.715	-288.9		244.5	-21.5352	-22.3083	-30.4158	-31.0465		244.5	-131.5	-30.009	-7.42594		244.5	-39.8763	0.730075		244.5	-30.6193	-30.9753	-23.7656		244.5	-19.9127	-23.468		244.5	-10.0784	-7.48291	-7.76367	-6.87408		244.5	-201.111	-104.98	-69.5801	-34.79		244.5	-3.15552	-2.49863	-2.26212	-1.86157		244.5	-28.4271
244.8	-361.633	-362.651	-352.478	-285.339		244.8	-21.1385	-20.7367	-29.9479	-29.4596		244.8	-132.324	-28.4322	-8.79924		244.8	-39.5203	2.56085		244.8	-30.8736	-31.0898	-24.2996		244.8	-20.5485	-23.9563		244.8	-9.38924	-7.44629	-7.62939	-6.7571		244.8	-200.195	-103.963	-70.3939	-35.0952		244.8	-3.14636	-1.92261	-2.22015	-2.48718		244.8	-28.1982
245.1	-365.448	-358.582	-352.478	-286.865		245.1	-21.0164	-20.2332	-30.6396	-28.2186		245.1	-131.714	-29.8564	-7.62939		245.1	-40.6901	1.79763		245.1	-30.3141	-30.9372	-23.4222		245.1	-20.93	-23.0713		245.1	-9.35618	-7.01904	-7.85217	-7.29624		245.1	-201.111	-105.591	-69.3766	-36.0107		245.1	-3.03955	-2.80762	-2.75803	-2.11334		245.1	-28.7552
245.4	-363.922	-357.564	-348.663	-288.391		245.4	-21.5149	-19.455	-29.1748	-29.7852		245.4	-131.989	-30.0598	-8.13802		245.4	-40.9953	0.729235		245.4	-28.9408	-30.5939	-24.0326		245.4	-21.4386	-23.2849		245.4	-9.67153	-7.03735	-7.65991	-6.85883		245.4	-195.923	-105.591	-69.5801	-37.2314		245.4	-2.89001	-2.52914	-2.0752	-2.93732		245.4	-29.2053
245.7	-363.922	-357.564	-350.952	-288.391		245.7	-20.8944	-20.8588	-29.1748	-33.3862		245.7	-132.904	-28.2288	-8.34147		245.7	-40.5375	1.07228		245.7	-30.8736	-30.2124	-23.4222		245.7	-20.0907	-23.5596		245.7	-9.67153	-7.41272	-8.37707	-7.39288		245.7	-200.806	-105.591	-71.818	-35.0952		245.7	-2.81372	-2.04849	-2.57874	-3.22723		245.7	-29.6936
246	-363.159	-359.09	-350.952	-288.9		246	-20.9757	-20.4163	-30.2734	-32.0231		246	-132.294	-28.4831	-8.95182		246	-42.0634	1.14829		246	-31.8909	-29.1443	-23.9944		246	-20.93	-23.4985		246	-9.60286	-7.60193	-8.2489	-6.91732		246	-195.923	-107.625	-69.3766	-37.0789		246	-2.91748	-2.30408	-2.50244	-2.01416		246	-29.0909
246.3	-364.685	-357.056	-350.189	-288.391		246.3	-20.8028	-20.2637	-29.7241	-30.5786		246.3	-130.402	-29.5512	-7.88371		246.3	-42.1651	1.68207		246.3	-31.7891	-30.3268	-23.9944		246.3	-21.0063	-23.5291		246.3	-9.20359	-7.7301	-8.02917	-7.08516		246.3	-198.364	-102.743	-69.5801	-34.9426		246.3	-3.00903	-2.75803	-2.94495	-2.73895		246.3	-28.7552
246.6	-363.159	-360.107	-349.426	-290.934		246.6	-20.6604	-20.8435	-30.2327	-32.0638		246.6	-132.629	-29.3477	-8.49406		246.6	-40.0289	2.10141		246.6	-30.6193	-31.395	-24.7192		246.6	-20.0907	-23.6816		246.6	-9.33838	-6.93359	-7.74841	-7.24284		246.6	-196.838	-106.608	-66.9352	-35.2478		246.6	-3.14026	-2.17819	-2.65884	-3.13568		246.6	-29.2664
246.9	-365.448	-360.616	-348.663	-288.391		246.9	-21.6064	-21.1945	-28.4424	-29.2358		246.9	-130.92	-29.3477	-9.35872		246.9	-40.9444	1.68151		246.9	-30.7719	-30.3268	-24.1089		246.9	-20.9808	-22.6135		246.9	-9.60286	-7.28149	-8.17871	-7.68026		246.9	-198.669	-106.405	-71.0042	-34.9426		246.9	-2.50244	-2.98691	-2.50626	-3.14331		246.9	-28.7399
247.2	-361.633	-361.633	-349.426	-289.408		247.2	-22.4304	-19.3634	-29.8258	-26.9775		247.2	-131.744	-28.4831	-8.34147		247.2	-40.5884	1.91011		247.2	-28.6865	-30.7465	-24.2233		247.2	-20.6757	-22.8577		247.2	-9.00268	-7.34253	-8.67004	-7.04702		247.2	-198.059	-105.591	-69.1732	-34.9426		247.2	-2.91748	-2.17056	-2.56348	-2.01416		247.2	-28.2364
247.5	-362.396	-362.142	-350.952	-287.882		247.5	-22.1659	-19.8822	-29.1545	-28.1372		247.5	-132.202	-30.2633	-7.93457		247.5	-40.9444	0.612833		247.5	-30.1615	-31.7764	-24.4522		247.5	-20.8028	-22.9797		247.5	-9.35872	-7.55005	-8.39538	-7.47426		247.5	-199.89	-105.591	-70.1904	-35.0952		247.5	-2.82593	-1.7128	-2.98691	-2.24304		247.5	-29.1367
247.8	-364.685	-360.616	-351.715	-286.357		247.8	-21.7794	-19.7601	-29.7852	-29.2562		247.8	-131.439	-30.2124	-8.0363		247.8	-41.3513	1.07032		247.8	-29.0934	-30.7465	-24.1089		247.8	-20.5231	-22.9492		247.8	-9.36127	-7.39136	-7.83386	-7.24284		247.8	-200.195	-104.574	-69.5801	-33.4167		247.8	-3.22571	-2.64358	-2.31171	-2.47192		247.8	-28.389
248.1	-360.87	-358.073	-350.189	-285.848		248.1	-21.3521	-20.2332	-29.9072	-29.9072		248.1	-132.05	-29.3986	-8.69751		248.1	-40.0289	0.612273		248.1	-31.1279	-31.2424	-23.7274		248.1	-20.3451	-22.0337		248.1	-9.4986	-7.76977	-7.86743	-7.39034		248.1	-202.332	-105.387	-72.0215	-34.3323		248.1	-2.82898	-2.12097	-2.15912	-3.41034		248.1	-28.0914
248.4	-372.314	-360.107	-350.189	-285.339		248.4	-21.2097	-21.9116	-29.1951	-29.6834		248.4	-131.622	-30.2124	-7.52767		248.4	-41.8599	1.7564		248.4	-31.3822	-30.4794	-25.1389		248.4	-22.6593	-23.3459		248.4	-9.71476	-7.23572	-8.50525	-7.57599		248.4	-196.838	-106.608	-69.7835	-35.2478		248.4	-3.29895	-2.85339	-2.91061	-2.43378		248.4	-29.3808
248.7	-368.5	-363.159	-357.056	-290.934		248.7	-21.3725	-22.3236	-30.0089	-31.3314		248.7	-131.927	-30.1615	-8.18888		248.7	-40.5375	-0.570843		248.7	-31.1279	-31.1661	-24.4522		248.7	-21.2097	-23.9868		248.7	-8.86281	-7.88269	-8.21533	-6.90714		248.7	-200.195	-105.998	-68.1559	-36.3159		248.7	-3.46374	-2.49481	-2.34985	-2.74658		248.7	-28.595
249	-365.448	-361.633	-350.189	-288.9		249	-21.6268	-20.0043	-28.951	-28.951		249	-132.904	-29.3477	-8.4432		249	-42.1143	1.67955		249	-30.1107	-30.9753	-25.7492		249	-21.286	-23.6206		249	-9.65373	-7.03735	-7.92847	-7.56327		249	-200.195	-108.439	-72.6318	-33.4167		249	-2.73437	-2.28882	-2.10571	-3.01361		249	-29.2129
249.3	-365.448	-356.547	-350.952	-287.882		249.3	-22.7661	-19.4397	-30.1921	-29.0527		249.3	-132.172	-30.2124	-8.0363		249.3	-40.8427	-0.723991		249.3	-28.6865	-29.7165	-25.7874		249.3	-20.0907	-23.6511		249.3	-9.63338	-7.72705	-8.11157	-7.68026		249.3	-201.416	-105.591	-70.3939	-34.79		249.3	-3.18298	-2.99835	-2.47192	-2.41852		249.3	-28.3737
249.6	-368.5	-357.564	-356.293	-288.391		249.6	-22.5525	-20.9656	-29.012	-29.8258		249.6	-130.768	-29.1443	-7.22249		249.6	-42.4194	-0.876859		249.6	-29.9581	-29.2969	-25.0626		249.6	-21.108	-23.8037		249.6	-9.88769	-7.40356	-7.71789	-6.9809		249.6	-198.059	-103.556	-70.5973	-34.9426		249.6	-3.35998	-1.82724	-2.47955	-2.74658		249.6	-26.6113
249.9	-366.974	-357.056	-353.241	-287.882		249.9	-21.3826	-19.3176	-28.4017	-28.5645		249.9	-133.301	-29.246	-7.12077		249.9	-41.9108	0.343564		249.9	-31.2297	-30.4794	-23.4985		249.9	-21.0826	-23.7427		249.9	-9.55709	-7.52563	-7.73621	-7.46918		249.9	-196.838	-104.777	-70.3939	-35.553		249.9	-2.94189	-2.78091	-2.40707	-3.3493		249.9	-28.4805
250.2	-367.737	-358.582	-353.241	-289.408		250.2	-21.9727	-21.4081	-29.0731	-30.2531		250.2	-130.89	-29.8055	-9.46045		250.2	-41.8091	-0.534096		250.2	-28.89	-31.0898	-24.5667		250.2	-19.811	-23.2544		250.2	-9.1273	-7.724	-7.45544	-7.75909		250.2	-196.228	-105.591	-69.7835	-34.0271		250.2	-2.88391	-2.45666	-2.54059	-2.78473		250.2	-28.3508
250.5	-365.448	-361.125	-353.241	-290.426		250.5	-21.6471	-21.1792	-29.9072	-31.5145		250.5	-130.737	-28.9917	-8.4432		250.5	-42.3686	-0.61067		250.5	-30.6702	-30.3268	-24.7955		250.5	-20.8282	-23.3459		250.5	-9.26208	-7.5592	-7.92236	-7.32422		250.5	-198.364	-105.794	-69.1732	-34.0271		250.5	-2.89612	-2.80762	-2.98309	-3.41034		250.5	-28.4195
250.8	-366.211	-355.021	-356.293	-291.443		250.8	-20.8842	-21.7133	-29.3172	-33.6304		250.8	-130.676	-29.5512	-8.29061		250.8	-41.097	0.724194		250.8	-28.8391	-30.2505	-25.2533		250.8	-20.8791	-23.468		250.8	-9.32312	-7.68127	-8.09936	-7.23775		250.8	-198.364	-104.777	-70.8008	-36.1633		250.8	-3.02124	-2.29645	-2.5444	-2.27356		250.8	-26.68
251.1	-360.87	-357.056	-353.241	-289.917		251.1	-21.3928	-20.1416	-29.2358	-30.7414		251.1	-133.362	-30.1615	-9.15527		251.1	-42.4194	-0.153467		251.1	-29.4495	-30.9372	-24.147		251.1	-19.5821	-23.5596		251.1	-9.1451	-7.36999	-7.24487	-7.33693		251.1	-192.566	-105.591	-71.0042	-37.8418		251.1	-2.38647	-1.94931	-2.87628	-2.92206		251.1	-29.4037
251.4	-368.5	-356.547	-355.53	-288.391		251.4	-20.2942	-20.6604	-29.3172	-33.2031		251.4	-131.775	-29.1443	-8.08716		251.4	-40.0798	-0.49707		251.4	-30.7719	-31.7383	-24.9863		251.4	-20.8028	-23.5291		251.4	-9.14256	-7.41272	-7.76977	-7.45137		251.4	-195.007	-103.556	-72.0215	-35.2478		251.4	-2.74963	-2.66266	-2.44141	-3.35693		251.4	-29.274
251.7	-363.922	-354.512	-360.107	-287.374		251.7	-21.1995	-20.1874	-30.131	-31.1483		251.7	-131.348	-29.7038	-8.59578		251.7	-39.7746	0.456325		251.7	-29.3477	-31.2805	-25.8636		251.7	-19.6838	-23.2544		251.7	-9.65373	-7.44018	-7.64465	-7.18435		251.7	-196.838	-105.184	-71.2077	-35.7056		251.7	-2.65198	-1.97601	-1.93787	-2.52533		251.7	-28.7552
252	-362.396	-358.073	-354.767	-287.882		252	-20.874	-21.4233	-30.1717	-32.5317		252	-131.561	-29.5003	-8.29061		252	-41.7074	1.37157		252	-32.7555	-31.9672	-25.4059		252	-20.4722	-23.2849		252	-9.55709	-7.43713	-8.22449	-7.04447		252	-201.111	-105.998	-70.1904	-35.4004		252	-3.08228	-1.98746	-3.06702	-1.93787		252	-27.7939
252.3	-364.685	-355.53	-355.53	-289.408		252.3	-21.4742	-22.7203	-30.4158	-30.8228		252.3	-130.157	-29.8564	-7.68026		252.3	-40.4867	0.837234		252.3	-30.6193	-30.899	-23.9182		252.3	-19.5821	-23.6816		252.3	-9.20105	-7.74231	-7.6416	-7.34965		252.3	-197.144	-104.167	-72.2249	-35.8582		252.3	-3.01208	-2.43378	-2.60544	-2.31171		252.3	-28.2211
252.6	-366.211	-355.53	-354.004	-287.882		252.6	-21.108	-21.6827	-29.1951	-30.8024		252.6	-131.439	-30.7719	-8.79924		252.6	-40.6901	0.226603		252.6	-29.7038	-29.6783	-25.1007		252.6	-21.0317	-24.2004		252.6	-9.29769	-7.3883	-8.27331	-7.4412		252.6	-198.975	-102.132	-72.0215	-35.4004		252.6	-2.9541	-2.64358	-2.79999	-2.95258		252.6	-27.5879
252.9	-366.974	-356.547	-350.952	-287.374		252.9	-21.2911	-22.2168	-30.0089	-31.4331		252.9	-131.348	-29.1952	-8.8501		252.9	-41.453	1.98108		252.9	-29.7546	-31.2042	-25.5203		252.9	-20.1416	-23.2544		252.9	-10.0886	-7.37915	-7.80945	-7.39797		252.9	-201.721	-106.201	-71.6146	-37.6892		252.9	-2.27051	-2.74277	-2.46811	-2.54822		252.9	-27.8091
253.2	-366.974	-354.004	-352.478	-291.443		253.2	-20.6909	-21.9879	-29.0934	-29.8258		253.2	-130.859	-29.2969	-8.49406		253.2	-41.5548	2.28598		253.2	-30.3141	-32.3486	-23.2315		253.2	-21.6929	-23.4375		253.2	-9.39433	-7.77893	-7.83386	-7.06228		253.2	-201.721	-101.522	-73.8525	-36.6211		253.2	-2.98767	-2.52533	-2.58636	-2.01416		253.2	-28.2593
253.5	-370.026	-358.073	-353.241	-287.882		253.5	-21.2504	-22.0032	-29.6224	-31.0872		253.5	-132.355	-29.5512	-7.01904		253.5	-39.8763	1.56091		253.5	-31.1788	-32.2723	-24.1089		253.5	-20.93	-23.3459		253.5	-9.34855	-7.33032	-7.35168	-7.53275		253.5	-200.195	-103.353	-70.5973	-35.0952		253.5	-3.4668	-2.42615	-2.84958	-2.67029		253.5	-28.6407
253.8	-368.5	-354.004	-350.952	-287.882		253.8	-21.403	-21.698	-31.0059	-29.5207		253.8	-132.568	-29.5512	-8.18888		253.8	-39.9272	0.263629		253.8	-30.365	-31.7001	-26.1307		253.8	-21.0826	-23.5291		253.8	-9.01794	-7.62024	-8.36792	-6.99107		253.8	-196.228	-105.998	-71.0042	-35.7056		253.8	-3.38745	-2.65121	-2.62833	-2.59399		253.8	-28.9535
254.1	-364.685	-358.582	-353.241	-287.374		254.1	-20.7825	-20.2637	-29.0934	-30.2327		254.1	-130.798	-30.7719	-7.42594		254.1	-39.3677	1.44591		254.1	-28.5339	-30.7846	-25.5203		254.1	-20.752	-23.5596		254.1	-9.52911	-7.69043	-8.5022	-7.164		254.1	-201.416	-103.76	-68.9697	-37.2314		254.1	-3.02734	-2.09427	-2.30408	-1.6861		254.1	-27.7481
254.4	-363.922	-359.09	-350.189	-284.831		254.4	-20.5383	-20.5383	-30.2938	-30.07		254.4	-128.967	-29.8564	-8.74837		254.4	-38.7065	0.0723342		254.4	-30.8736	-30.5557	-24.2615		254.4	-20.93	-24.0173		254.4	-9.93093	-7.08618	-8.36182	-7.65228		254.4	-195.618	-103.963	-67.9525	-36.7737		254.4	-2.6947	-2.25449	-2.71606	-2.48718		254.4	-27.9617
254.7	-366.211	-355.53	-350.189	-284.831		254.7	-21.7997	-20.6757	-29.9683	-29.4189		254.7	-131.195	-28.5339	-8.29061		254.7	-41.3005	0.987581		254.7	-29.9072	-31.7764	-25.4822		254.7	-20.1925	-22.9492		254.7	-9.27226	-7.50732	-8.66089	-7.62431		254.7	-197.754	-104.777	-70.3939	-37.384		254.7	-3.78113	-2.70081	-1.98364	-2.22015		254.7	-29.0298
255	-366.974	-358.073	-353.241	-285.848		255	-21.759	-21.0114	-28.8086	-29.541		255	-131.287	-29.8564	-8.90096		255	-39.8254	0.720273		255	-30.5684	-31.5475	-25.3296		255	-19.6075	-22.8271		255	-9.40704	-7.44629	-8.92944	-7.22758		255	-202.026	-101.725	-67.749	-37.5366		255	-2.91748	-2.5444	-2.36511	-2.43378		255	-29.2511
255.3	-366.974	-363.159	-354.004	-285.339		255.3	-20.223	-20.3857	-28.4627	-33.1217		255.3	-128.54	-27.9744	-8.23975		255.3	-38.5539	1.10146		255.3	-28.7882	-31.0516	-24.1852		255.3	-20.0653	-22.9492		255.3	-9.73002	-7.75452	-8.53577	-7.3878		255.3	-198.975	-102.132	-70.3939	-38.2996		255.3	-2.51465	-1.98364	-2.19345	-2.11334		255.3	-29.8767
255.6	-367.737	-360.616	-353.241	-287.374		255.6	-21.4132	-20.5994	-29.0527	-31.84		255.6	-130.524	-29.0934	-7.98543		255.6	-38.8082	1.78783		255.6	-30.1107	-31.1661	-25.1389		255.6	-20.3959	-23.468		255.6	-9.54692	-7.4585	-8.4198	-7.20723		255.6	-198.669	-102.132	-69.7835	-38.9099		255.6	-2.84119	-2.491	-3.02124	-2.17438		255.6	-29.5715
255.9	-369.263	-359.599	-351.715	-284.831		255.9	-22.0133	-20.7062	-29.3986	-31.8603		255.9	-130.981	-29.7038	-9.00269		255.9	-37.2314	1.44422		255.9	-31.6366	-31.6238	-25.4822		255.9	-20.3959	-24.0173		255.9	-9.4223	-7.33337	-8.38318	-7.49461		255.9	-199.585	-102.743	-71.818	-34.6375		255.9	-3.16467	-3.0365	-1.92261	-2.82288		255.9	-29.4723
256.2	-367.737	-360.107	-353.241	-286.357		256.2	-21.4539	-21.1945	-29.2155	-31.5755		256.2	-132.599	-28.0253	-7.47681		256.2	-38.1978	1.59653		256.2	-31.0262	-30.899	-26.4359		256.2	-19.7856	-22.5525		256.2	-9.68933	-7.14416	-8.2428	-7.4056		256.2	-201.416	-103.556	-69.5801	-35.2478		256.2	-2.771	-2.59399	-2.10571	-2.39563		256.2	-28.923
256.5	-363.159	-357.564	-355.53	-285.339		256.5	-21.5454	-21.0571	-28.9917	-30.3345		256.5	-131.012	-29.0426	-8.18888		256.5	-38.8591	1.71069		256.5	-30.365	-31.7383	-26.207		256.5	-20.0653	-24.2004		256.5	-9.93093	-7.45544	-7.9834	-7.3115		256.5	-202.942	-104.777	-67.3421	-37.5366		256.5	-3.11584	-2.388	-2.74658	-2.56348		256.5	-28.5797
256.8	-360.87	-362.142	-351.715	-284.831		256.8	-20.9147	-21.3318	-28.9714	-29.541		256.8	-130.646	-30.8228	-8.54492		256.8	-38.7573	0.146388		256.8	-30.0598	-32.5394	-25.1007		256.8	-20.4722	-24.1699		256.8	-8.98234	-7.98035	-8.13293	-7.30133		256.8	-200.806	-104.777	-68.5628	-36.6211		256.8	-2.87476	-1.98746	-2.76947	-2.10571		256.8	-28.6331
257.1	-366.974	-358.073	-354.767	-282.288		257.1	-21.9116	-20.9656	-29.0934	-28.6255		257.1	-132.172	-29.6529	-9.15527		257.1	-39.2151	-1.15089		257.1	-30.8736	-30.7846	-26.8173		257.1	-20.2179	-23.3154		257.1	-9.18325	-7.88574	-7.75757	-7.48698		257.1	-198.059	-103.149	-70.1904	-36.0107		257.1	-3.54614	-2.43759	-2.69318	-2.66266		257.1	-27.5497
257.4	-364.685	-356.547	-353.241	-286.357		257.4	-21.9421	-20.5231	-28.5441	-30.5176		257.4	-130.402	-30.0598	-8.18888		257.4	-40.0798	-0.235642		257.4	-31.0771	-31.3187	-24.91		257.4	-20.1416	-23.7122		257.4	-9.49097	-7.56531	-8.30688	-7.66754		257.4	-199.89	-105.387	-70.5973	-37.9944		257.4	-2.39868	-2.29263	-2.33078	-2.23541		257.4	-27.4277
257.7	-365.448	-357.056	-350.952	-285.848		257.7	-20.8232	-21.286	-28.9307	-31.3314		257.7	-131.226	-28.127	-8.08716		257.7	-39.9272	1.28996		257.7	-29.8055	-30.9753	-26.741		257.7	-20.93	-23.407		257.7	-9.73256	-7.32422	-8.48999	-7.54547		257.7	-200.806	-105.591	-69.987	-36.1633		257.7	-3.16772	-2.83432	-2.45666	-2.58636		257.7	-28.2745
258	-363.159	-360.107	-350.189	-287.882		258	-21.342	-21.8048	-29.7241	-29.8869		258	-131.927	-30.4159	-7.01904		258	-39.4694	0.450443		258	-30.7719	-31.5094	-24.7955		258	-19.8619	-24.0173		258	-8.97471	-7.57141	-8.55408	-7.21741		258	-199.89	-103.963	-70.3939	-37.5366		258	-3.10974	-2.6741	-2.64358	-2.50244		258	-27.6337
258.3	-365.448	-359.599	-350.952	-287.374		258.3	-21.3623	-21.7895	-29.2155	-30.7007		258.3	-132.538	-30.009	-7.32422		258.3	-39.7237	0.907927		258.3	-32.0943	-29.6402	-24.8718		258.3	-20.4722	-23.407		258.3	-10.2081	-7.87659	-7.85217	-8.09224		258.3	-201.721	-104.777	-69.1732	-35.2478		258.3	-2.948	-2.40326	-2.5177	-2.27356		258.3	-29.2969
258.6	-367.737	-360.107	-354.004	-286.865		258.6	-20.7825	-21.4081	-28.9917	-32.2266		258.6	-132.507	-29.1952	-8.0363		258.6	-38.4013	1.21282		258.6	-30.7719	-31.1279	-26.3214		258.6	-20.3705	-23.3459		258.6	-9.85718	-7.54089	-8.22143	-7.37508		258.6	-202.026	-104.167	-71.6146	-37.5366		258.6	-3.25012	-2.78854	-2.6741	-2.0752		258.6	-28.9535
258.9	-366.211	-354.512	-355.53	-285.339		258.9	-20.5485	-21.4691	-29.3172	-32.7352		258.9	-133.087	-28.6865	-8.29061		258.9	-40.3341	0.10628		258.9	-28.127	-30.4031	-25.4822		258.9	-21.286	-23.468		258.9	-9.74782	-7.43103	-7.94372	-7.04447		258.9	-198.059	-104.167	-70.3939	-35.553		258.9	-3.41186	-2.50244	-2.21634	-2.05994		258.9	-29.2435
259.2	-365.448	-357.564	-358.582	-283.305		259.2	-20.7723	-21.7743	-29.2155	-31.1483		259.2	-132.202	-30.4667	-8.13802		259.2	-40.0289	0.182294		259.2	-31.7891	-32.2723	-24.8718		259.2	-20.6248	-24.3835		259.2	-9.63338	-7.3761	-8.24585	-6.81051		259.2	-197.144	-105.998	-71.6146	-34.79		259.2	-3.00903	-2.72751	-1.82724	-3.24249		259.2	-27.0843
259.5	-362.396	-355.021	-359.344	-290.934		259.5	-21.1995	-23.4528	-29.3376	-28.5034		259.5	-133.118	-29.1952	-7.73112		259.5	-38.2996	0.372749		259.5	-31.1788	-32.196	-26.9318		259.5	-21.1843	-24.1089		259.5	-9.46299	-8.65173	-8.44421	-7.23012		259.5	-194.397	-105.387	-68.9697	-36.9263		259.5	-2.67944	-2.18582	-2.6207	-2.63214		259.5	-27.9541
259.8	-365.448	-357.056	-352.478	-288.9		259.8	-21.759	-22.3236	-28.6662	-28.7272		259.8	-131.836	-29.1952	-7.37508		259.8	-38.9608	0.525057		259.8	-30.1615	-30.8228	-25.4059		259.8	-20.167	-22.4915		259.8	-10.3683	-7.5592	-8.30688	-6.91732		259.8	-196.228	-104.574	-72.0215	-34.79		259.8	-3.41186	-2.63214	-2.94113	-1.6861		259.8	-28.6636
260.1	-362.396	-356.547	-355.53	-286.865		260.1	-21.3623	-21.9269	-29.7852	-28.8086		260.1	-130.89	-29.4495	-9.00269		260.1	-39.1134	1.09698		260.1	-29.6021	-30.4794	-25.4059		260.1	-20.4213	-24.4446		260.1	-9.83175	-7.33642	-8.37402	-7.47935		260.1	-200.195	-104.98	-71.0042	-35.4004		260.1	-2.85034	-2.32315	-3.09372	-2.06757		260.1	-28.5187
260.4	-364.685	-357.564	-357.819	-286.865		260.4	-20.6401	-22.11	-30.5379	-28.4831		260.4	-131.195	-27.2115	-7.12077		260.4	-39.2151	1.85964		260.4	-29.9581	-31.8527	-25.444		260.4	-21.3114	-23.7427		260.4	-9.52657	-7.91321	-8.27331	-7.03684		260.4	-198.975	-105.794	-69.3766	-35.2478		260.4	-2.82288	-2.47574	-2.54059	-3.00598		260.4	-27.4887
260.7	-363.922	-354.004	-352.478	-289.408		260.7	-20.6706	-22.7814	-31.5145	-29.8055		260.7	-131.409	-28.5339	-8.13802		260.7	-39.2151	1.55418		260.7	-28.9917	-30.7083	-25.1389		260.7	-21.642	-23.8037		260.7	-9.48334	-7.26013	-8.7738	-7.04702		260.7	-202.332	-107.829	-69.987	-36.4685		260.7	-2.57263	-2.74658	-2.35748	-3.19672		260.7	-27.6108
261	-360.107	-356.547	-354.004	-290.426		261	-20.8333	-21.4539	-31.3517	-29.3986		261	-130.524	-29.5003	-7.68026		261	-39.5203	0.752818		261	-29.9581	-31.8527	-24.7574		261	-20.5485	-23.1934		261	-9.46554	-7.43713	-9.07288	-7.0521		261	-201.721	-105.387	-68.7663	-35.8582		261	-3.04565	-1.87302	-2.6474	-2.15912		261	-29.1367
261.3	-362.396	-356.547	-351.715	-286.357		261.3	-21.4539	-20.8893	-30.9245	-29.3172		261.3	-133.606	-28.3813	-7.62939		261.3	-37.8418	-0.773341		261.3	-30.009	-32.0053	-24.8718		261.3	-21.8201	-24.231		261.3	-9.22648	-7.47375	-7.724	-7.33948		261.3	-205.078	-102.743	-71.2077	-35.8582		261.3	-2.68555	-2.44141	-2.4147	-2.12097		261.3	-28.3737
261.6	-360.87	-358.582	-355.53	-286.357		261.6	-21.0571	-21.9574	-30.8228	-28.6051		261.6	-130.768	-30.009	-7.32422		261.6	-38.9099	1.74408		261.6	-31.2805	-32.6157	-25.177		261.6	-20.5739	-24.4446		261.6	-9.07898	-7.36084	-8.32214	-7.1818		261.6	-203.552	-104.574	-69.987	-37.6892		261.6	-3.21045	-2.52151	-2.70462	-2.51007		261.6	-27.0386
261.9	-362.396	-358.582	-360.87	-284.831		261.9	-21.8913	-20.2026	-30.9245	-30.66		261.9	-131.226	-29.3477	-7.93457		261.9	-39.5203	1.20974		261.9	-29.8564	-32.4631	-26.0162		261.9	-20.0653	-24.1699		261.9	-9.66644	-7.51038	-8.40759	-7.164		261.9	-203.552	-103.963	-71.2077	-39.978		261.9	-2.88086	-2.66266	-2.50626	-2.62451		261.9	-28.2745
262.2	-364.685	-360.616	-360.107	-286.357		262.2	-22.0642	-20.6604	-30.07	-31.0465		262.2	-132.141	-31.3314	-9.15527		262.2	-38.9099	1.62908		262.2	-31.1279	-31.5475	-25.5585		262.2	-20.752	-24.6582		262.2	-9.31295	-7.65076	-8.28552	-7.1284		262.2	-200.195	-103.963	-72.6318	-38.2996		262.2	-2.94495	-2.33841	-2.57874	-2.17438		262.2	-28.4576
262.5	-365.448	-361.125	-360.107	-286.865		262.5	-21.0571	-21.0724	-29.9479	-29.1545		262.5	-131.592	-27.8727	-8.64665		262.5	-38.0961	0.59883		262.5	-29.9581	-33.0353	-27.2751		262.5	-20.8791	-23.6816		262.5	-9.51385	-7.97729	-8.04443	-7.56073		262.5	-195.312	-107.422	-71.4111	-39.6729		262.5	-2.73743	-2.63977	-2.52914	-2.39563		262.5	-29.5258
262.8	-364.685	-358.073	-358.582	-288.9		262.8	-21.2606	-22.0489	-30.2938	-31.4941		262.8	-132.782	-29.0934	-7.88371		262.8	-39.2151	1.47593		262.8	-29.9072	-31.8146	-26.3977		262.8	-20.3196	-24.353		262.8	-9.54437	-8.11157	-7.79419	-6.97327		262.8	-195.007	-103.963	-70.1904	-41.6565		262.8	-3.0365	-2.71988	-2.10571	-2.95258		262.8	-27.5726
263.1	-366.974	-357.056	-359.344	-287.882		263.1	-21.3114	-21.347	-30.721	-31.0465		263.1	-132.751	-29.1952	-8.29061		263.1	-39.7746	-0.279111		263.1	-31.0771	-31.662	-27.4277		263.1	-20.1162	-24.6277		263.1	-9.75799	-7.23877	-8.21838	-7.16909		263.1	-195.923	-102.539	-69.3766	-39.8254		263.1	-2.76489	-2.8038	-2.46048	-2.66266		263.1	-26.9165
263.4	-363.922	-359.09	-354.767	-290.426		263.4	-21.3013	-22.0795	-30.4972	-33.1421		263.4	-133.057	-29.0934	-8.74837		263.4	-37.8927	2.3146		263.4	-31.2805	-32.3486	-25.7111		263.4	-20.8028	-23.8037		263.4	-9.68424	-7.63855	-7.84607	-7.53784		263.4	-195.007	-104.777	-69.987	-40.1306		263.4	-2.83508	-1.94168	-2.64358	-2.31934		263.4	-28.3661
263.7	-364.685	-360.107	-356.293	-288.391		263.7	-21.7692	-21.5912	-30.0089	-34.0169		263.7	-131.744	-28.4322	-8.74837		263.7	-39.0116	1.20806		263.7	-31.5348	-32.1198	-26.5121		263.7	-21.1843	-24.9023		263.7	-9.75291	-7.41882	-8.01392	-7.26318		263.7	-195.312	-102.539	-70.5973	-38.147		263.7	-3.302	-2.34985	-2.61688	-2.02942		263.7	-27.9922
264	-359.344	-361.633	-354.767	-290.426		264	-21.3826	-22.0947	-32.0028	-33.9152		264	-132.416	-29.3477	-8.69751		264	-38.6556	0.482989		264	-31.1788	-32.5775	-26.7029		264	-20.1416	-23.8953		264	-9.31549	-7.56531	-8.32519	-7.1462		264	-194.092	-101.929	-69.987	-38.4521		264	-2.87476	-2.31934	-2.57874	-2.63214		264	-27.5345
264.3	-360.87	-361.633	-353.241	-292.46		264.3	-20.3756	-22.522	-29.0527	-29.7241		264.3	-131.5	-29.7546	-8.0363		264.3	-39.1642	2.46635		264.3	-31.0262	-31.6238	-26.741		264.3	-20.3451	-24.1089		264.3	-9.75545	-7.08313	-7.78808	-7.16146		264.3	-193.176	-102.946	-71.2077	-39.2151		264.3	-2.92969	-2.12097	-2.99454	-2.1286		264.3	-27.7634
264.6	-360.87	-356.547	-352.478	-287.882		264.6	-20.6401	-23.6206	-28.8289	-30.7821		264.6	-132.324	-30.009	-9.46045		264.6	-38.503	2.38978		264.6	-30.3141	-32.5775	-25.5966		264.6	-19.5312	-24.1089		264.6	-9.08407	-7.79419	-8.02002	-7.16909		264.6	-195.312	-103.556	-69.7835	-39.978		264.6	-3.44238	-3.25394	-2.14386	-2.57874		264.6	-27.298
264.9	-362.396	-358.582	-353.241	-287.882		264.9	-21.2199	-22.4304	-32.4707	-30.1717		264.9	-133.728	-31.9926	-8.54492		264.9	-39.1134	2.08432		264.9	-29.8564	-33.1497	-26.1688		264.9	-21.5149	-23.7122		264.9	-9.63592	-7.26929	-8.00171	-7.14874		264.9	-199.585	-105.184	-69.3766	-37.6892		264.9	-2.74658	-2.37656	-2.54822	-1.83868		264.9	-28.2135
265.2	-365.448	-358.073	-353.241	-288.9		265.2	-20.6909	-21.3776	-32.3079	-29.7445		265.2	-132.111	-30.5684	-7.93457		265.2	-37.1806	1.66442		265.2	-31.2805	-33.3023	-27.5421		265.2	-20.7265	-23.6511		265.2	-8.95437	-7.27234	-8.06274	-7.18689		265.2	-198.364	-104.167	-68.7663	-38.9099		265.2	-3.19519	-2.98309	-3.1395	-2.24304		265.2	-29.0298
265.5	-357.819	-360.107	-350.952	-288.391		265.5	-21.7895	-23.2697	-32.1248	-30.9245		265.5	-132.111	-29.5512	-7.42594		265.5	-37.6892	3.15188		265.5	-32.196	-33.3023	-27.0844		265.5	-21.286	-22.8271		265.5	-8.96708	-7.34558	-8.60901	-7.15383		265.5	-196.838	-101.725	-68.5628	-36.4685		265.5	-3.06702	-2.71988	-2.34985	-2.85339		265.5	-28.5492
265.8	-358.582	-361.633	-351.715	-288.391		265.8	-21.6573	-21.759	-32.0028	-30.9245		265.8	-133.026	-29.3986	-6.96818		265.8	-38.2996	1.35869		265.8	-31.484	-33.8745	-25.2533		265.8	-20.1162	-25.0549		265.8	-10.0199	-7.50732	-8.31909	-7.24792		265.8	-191.04	-103.353	-69.1732	-36.7737		265.8	-3.35693	-2.52151	-2.51007	-1.96838		265.8	-28.8086
266.1	-357.056	-357.564	-357.819	-288.9		266.1	-21.3928	-22.3236	-32.3079	-31.2703		266.1	-131.775	-31.5857	-8.95182		266.1	-40.4867	1.35841		266.1	-30.6702	-32.692	-25.5966		266.1	-20.9808	-23.8953		266.1	-9.37652	-7.58667	-7.69653	-7.04702		266.1	-192.871	-102.743	-68.5628	-37.5366		266.1	-3.41797	-2.21252	-2.49863	-2.38037		266.1	-28.2211
266.4	-357.819	-361.125	-354.004	-287.374		266.4	-20.7113	-21.9727	-33.2235	-29.5817		266.4	-132.812	-29.5003	-8.69751		266.4	-39.6729	1.39628		266.4	-31.0771	-32.3486	-25.444		266.4	-20.93	-23.6206		266.4	-9.24683	-7.32117	-8.01392	-7.77944		266.4	-198.975	-102.132	-69.1732	-37.2314		266.4	-3.49121	-2.19727	-2.33459	-2.91443		266.4	-27.6871
266.7	-360.87	-364.176	-351.715	-283.813		266.7	-20.284	-21.8964	-33.6507	-29.5614		266.7	-133.27	-28.6865	-8.4432		266.7	-37.7401	2.69299		266.7	-29.3986	-32.4631	-25.6348		266.7	-20.0653	-24.1699		266.7	-9.57489	-7.20215	-8.05054	-7.04702		266.7	-191.956	-100.098	-71.0042	-36.6211		266.7	-2.81982	-2.63596	-2.84576	-2.388		266.7	-27.3895
267	-365.448	-364.176	-353.241	-288.9		267	-20.9656	-22.0642	-33.4676	-30.2124		267	-133.514	-29.8564	-9.15527		267	-36.9263	2.23495		267	-30.2633	-31.0135	-26.1307		267	-19.8619	-23.5901		267	-9.50368	-7.6477	-8.41675	-6.89189		267	-199.89	-102.539	-68.5628	-37.8418		267	-2.64893	-2.45285	-2.87628	-2.7771		267	-28.0762
267.3	-367.737	-364.685	-353.241	-289.408		267.3	-21.5149	-20.752	-31.1076	-30.8431		267.3	-131.958	-30.7719	-7.98543		267.3	-39.7237	1.62432		267.3	-32.0943	-31.4713	-24.8718		267.3	-21.5149	-24.0784		267.3	-9.33584	-7.99255	-8.29773	-7.17163		267.3	-199.89	-102.539	-70.3939	-36.0107		267.3	-3.19824	-2.22397	-2.34604	-3.31116		267.3	-29.335
267.6	-360.87	-362.142	-354.767	-288.9		267.6	-21.7489	-20.7367	-31.1076	-29.3986		267.6	-131.256	-30.365	-8.69751		267.6	-38.147	1.20442		267.6	-30.9753	-32.8445	-26.741		267.6	-20.7774	-24.9634		267.6	-9.86735	-7.56225	-8.30994	-7.68534		267.6	-195.312	-101.929	-68.3594	-37.2314		267.6	-2.771	-2.84958	-2.11334	-3.09753		267.6	-28.7399
267.9	-363.159	-360.107	-354.767	-290.934		267.9	-21.2708	-21.8658	-31.1483	-28.9917		267.9	-131.927	-29.246	-8.18888		267.9	-38.9608	1.70005		267.9	-30.9753	-34.1034	-26.2833		267.9	-20.0907	-25.177		267.9	-10.1013	-7.0343	-8.21228	-6.9224		267.9	-195.923	-102.336	-68.5628	-36.6211		267.9	-3.10364	-2.99835	-2.56348	-2.15912		267.9	-29.0527
268.2	-360.87	-360.107	-349.426	-286.865		268.2	-21.403	-20.7367	-31.311	-32.2062		268.2	-132.385	-30.1615	-9.35872		268.2	-37.4858	1.28015		268.2	-29.246	-33.9127	-25.8636		268.2	-20.5994	-24.6887		268.2	-10.0683	-6.96106	-8.52966	-7.28607		268.2	-193.481	-100.708	-67.9525	-36.1633		268.2	-3.0426	-2.6207	-2.29645	-2.38037		268.2	-28.2516
268.5	-365.448	-359.599	-352.478	-288.391		268.5	-22.2677	-19.2871	-32.3079	-32.2876		268.5	-131.958	-31.2297	-7.83285		268.5	-36.7737	0.173612		268.5	-29.5512	-31.4713	-26.5884		268.5	-19.9636	-24.8413		268.5	-9.26463	-7.87964	-8.3374	-7.0699		268.5	-194.702	-101.725	-69.3766	-36.4685		268.5	-2.65503	-2.59018	-3.18909	-2.71606		268.5	-27.916
268.8	-366.974	-361.125	-354.767	-285.848		268.8	-20.579	-22.11	-30.3345	-32.3079		268.8	-132.935	-29.4495	-8.39233		268.8	-37.6892	0.211479		268.8	-31.0262	-32.8445	-25.1007		268.8	-20.0144	-24.4141		268.8	-9.53674	-7.51038	-7.98645	-7.65991		268.8	-200.195	-104.167	-71.0042	-35.7056		268.8	-2.948	-2.78854	-2.28119	-2.18201		268.8	-27.5192
269.1	-360.87	-360.107	-357.056	-285.339		269.1	-21.9014	-21.2402	-31.7179	-30.8431		269.1	-131.348	-30.0598	-9.61304		269.1	-37.4858	3.91145		269.1	-31.0262	-32.4631	-24.5285		269.1	-20.3705	-24.1089		269.1	-9.61304	-7.2052	-7.54394	-7.08262		269.1	-202.026	-101.115	-70.8008	-38.147		269.1	-2.97241	-2.51389	-2.10571	-2.54822		269.1	-28.0151
269.4	-363.922	-361.125	-355.53	-287.374		269.4	-22.3897	-21.286	-31.4534	-31.5348		269.4	-130.676	-28.89	-9.40959		269.4	-38.4013	1.6605		269.4	-30.9245	-31.8909	-23.6893		269.4	-20.2433	-24.1699		269.4	-9.70205	-7.39136	-8.09631	-7.45646		269.4	-195.618	-101.522	-69.3766	-39.0625		269.4	-3.00293	-2.72751	-3.17764	-2.35748		269.4	-27.4429
269.7	-366.211	-361.125	-357.056	-288.391		269.7	-21.9116	-21.7743	-31.5959	-32.0231		269.7	-130.737	-30.9245	-8.74837		269.7	-38.1978	1.85096		269.7	-31.6366	-30.8228	-24.2615		269.7	-20.9808	-23.7427		269.7	-9.1629	-7.1228	-7.70264	-7.05973		269.7	-200.806	-102.336	-69.1732	-35.2478		269.7	-3.05176	-3.2196	-2.41089	-2.31171		269.7	-30.159
270	-363.922	-362.651	-356.293	-287.882		270	-21.7183	-21.8048	-30.5583	-31.5755		270	-132.141	-31.9926	-8.13802		270	-37.0789	0.324799		270	-31.3822	-31.0898	-25.4822		270	-20.3451	-23.407		270	-9.24428	-7.62024	-8.08411	-7.03939		270	-198.669	-102.336	-70.8008	-38.6047		270	-2.89001	-2.38419	-2.68173	-2.52533		270	-27.9846
270.3	-362.396	-362.142	-356.293	-289.917		270.3	-21.5454	-21.4691	-30.5176	-31.5145		270.3	-131.561	-30.2633	-8.79924		270.3	-38.1978	0.591548		270.3	-29.7546	-31.3568	-25.2151		270.3	-20.4976	-24.2004		270.3	-9.83683	-7.27539	-7.98645	-6.74438		270.3	-197.449	-101.318	-70.8008	-38.4521		270.3	-3.07312	-2.38419	-2.51389	-2.04468		270.3	-27.8397
270.6	-362.396	-363.159	-357.056	-291.443		270.6	-21.6064	-21.3928	-31.4534	-34.2204		270.6	-131.012	-30.4159	-7.93457		270.6	-38.2487	0.743856		270.6	-30.5684	-30.8609	-24.2615		270.6	-19.9127	-24.2004		270.6	-9.30023	-7.36084	-7.57751	-7.03176		270.6	-202.026	-102.336	-69.1732	-37.2314		270.6	-3.5553	-2.42996	-2.50626	-2.42615		270.6	-28.7018
270.9	-365.448	-359.599	-355.53	-291.443		270.9	-21.0876	-22.2931	-33.2031	-31.0059		270.9	-131.561	-31.2297	-7.73112		270.9	-38.5539	2.00243		270.9	-28.89	-31.4331	-24.6048		270.9	-20.5231	-23.8342		270.9	-9.38415	-7.43713	-8.00476	-7.04447		270.9	-202.026	-103.149	-70.3939	-37.9944		270.9	-3.22266	-2.63596	-3.25394	-2.58636		270.9	-28.8315
271.2	-365.448	-362.142	-354.767	-287.882		271.2	-21.3928	-21.4233	-32.2876	-29.9072		271.2	-130.035	-31.0262	-8.08716		271.2	-37.9435	0.972178		271.2	-31.1788	-32.3868	-25.9018		271.2	-22.6339	-23.407		271.2	-9.43502	-7.44934	-7.77893	-6.99361		271.2	-199.585	-101.522	-69.987	-36.0107		271.2	-3.00598	-2.83813	-2.68173	-2.16675		271.2	-29.7775
271.5	-362.396	-358.073	-353.241	-286.865		271.5	-21.464	-22.0489	-32.3486	-32.5928		271.5	-129.822	-31.6874	-7.88371		271.5	-40.1306	1.08634		271.5	-30.721	-31.7383	-24.4522		271.5	-22.5321	-23.5596		271.5	-9.59523	-7.40051	-7.91321	-6.73167		271.5	-195.923	-101.929	-71.2077	-32.8064		271.5	-2.89612	-3.05176	-2.57492	-1.90735		271.5	-28.9154
271.8	-357.819	-357.564	-351.715	-288.9		271.8	-21.3928	-21.8811	-33.549	-30.5583		271.8	-130.707	-29.9072	-7.57853		271.8	-40.9444	-0.554261		271.8	-29.7038	-31.8909	-24.91		271.8	-22.8373	-23.9868		271.8	-9.40704	-6.99158	-7.66907	-6.76982		271.8	-196.838	-104.574	-72.2249	-34.4849		271.8	-3.31726	-2.83051	-2.25067	-2.2583		271.8	-28.1448
272.1	-362.396	-352.478	-350.189	-285.848		272.1	-20.6197	-21.9727	-31.2703	-32.4097		272.1	-130.737	-31.1279	-8.18888		272.1	-39.8763	1.92501		272.1	-30.5176	-31.5094	-24.147		272.1	-23.1679	-24.231		272.1	-8.69497	-6.61011	-7.88269	-7.26573		272.1	-195.923	-101.522	-71.2077	-34.4849		272.1	-3.06702	-2.30408	-2.51007	-3.0365		272.1	-27.9541
272.4	-366.211	-359.599	-349.426	-288.391		272.4	-21.3013	-21.1334	-31.9824	-32.5724		272.4	-131.287	-30.9753	-8.29061		272.4	-40.4867	2.15361		272.4	-30.009	-31.5475	-24.5285		272.4	-23.4222	-23.9868		272.4	-9.45536	-6.80542	-7.97119	-6.869		272.4	-197.449	-100.708	-69.987	-36.3159		272.4	-2.8595	-2.45285	-2.08282	-2.52533		272.4	-28.5568
272.7	-365.448	-361.125	-352.478	-286.865		272.7	-21.4945	-21.6522	-31.8603	-34.2		272.7	-131.5	-32.196	-8.54492		272.7	-40.1306	0.665601		272.7	-30.5684	-32.959	-24.147		272.7	-22.0744	-23.2544		272.7	-8.69751	-6.8512	-7.70264	-6.59434		272.7	-200.195	-99.4873	-69.3766	-35.7056		272.7	-2.92664	-2.86102	-2.51389	-2.63214		272.7	-28.0991
273	-365.448	-359.09	-357.056	-287.882		273	-22.0133	-20.3857	-29.5817	-36.6211		273	-131.042	-30.721	-9.05355		273	-38.7065	3.4882		273	-30.2124	-31.7001	-23.7274		273	-20.2179	-23.8037		273	-9.60795	-7.40967	-8.1543	-7.37762		273	-199.585	-102.539	-69.1732	-34.79		273	-3.01514	-2.1019	-2.9335	-2.31171		273	-29.0985
273.3	-362.396	-360.616	-349.426	-289.408		273.3	-22.9085	-20.6146	-30.4972	-31.9824		273.3	-130.066	-31.0262	-8.0363		273.3	-39.2151	0.741335		273.3	-30.8228	-32.1198	-24.6811		273.3	-21.3623	-23.5596		273.3	-9.47316	-7.42187	-7.60803	-7.26064		273.3	-198.975	-101.522	-70.5973	-33.8745		273.3	-3.38135	-2.40707	-2.00653	-2.44904		273.3	-27.5726
273.6	-366.974	-359.599	-350.952	-289.408		273.6	-21.8404	-21.347	-33.1217	-27.9134		273.6	-131.226	-29.6021	-9.05355		273.6	-39.1642	1.65658		273.6	-30.721	-32.1198	-23.4985		273.6	-20.0144	-24.3835		273.6	-9.71476	-7.2113	-7.58972	-7.85319		273.6	-199.28	-100.098	-72.6318	-33.8745		273.6	-3.42407	-2.82669	-2.47192	-2.09808		273.6	-28.1067
273.9	-364.685	-359.09	-351.715	-291.443		273.9	-21.698	-22.1558	-30.5786	-30.4769		273.9	-129.883	-31.2297	-8.8501		273.9	-38.9608	1.31298		273.9	-29.6529	-31.929	-24.1089		273.9	-20.8791	-22.7356		273.9	-9.00014	-6.94885	-7.65076	-7.4056		273.9	-197.754	-101.318	-71.0042	-33.5693		273.9	-2.71912	-3.01361	-2.59781	-1.98364		273.9	-27.359
274.2	-368.5	-360.107	-351.715	-288.391		274.2	-22.1456	-20.9503	-31.3924	-28.2186		274.2	-131.409	-29.5512	-9.76562		274.2	-38.4013	1.57973		274.2	-29.0934	-32.5775	-26.6647		274.2	-20.8282	-24.6277		274.2	-8.99251	-7.11975	-7.87353	-7.55819		274.2	-196.838	-100.911	-71.2077	-32.8064		274.2	-2.54517	-2.70462	-2.81906	-2.70081		274.2	-27.7863
274.5	-369.263	-360.616	-353.241	-288.9		274.5	-22.054	-20.8893	-31.2907	-29.5003		274.5	-132.08	-31.84	-8.23975		274.5	-39.1134	0.816509		274.5	-30.0598	-32.7301	-24.147		274.5	-20.7011	-24.1089		274.5	-9.53166	-7.36389	-8.25806	-7.69806		274.5	-195.618	-102.539	-71.4111	-33.4167		274.5	-2.87476	-2.86865	-2.5177	-2.48718		274.5	-28.4805
274.8	-370.026	-360.616	-343.323	-287.374		274.8	-21.2097	-21.5149	-29.3783	-30.66		274.8	-129.639	-31.2805	-8.90096		274.8	-36.9263	0.739935		274.8	-28.89	-32.2723	-25.444		274.8	-20.2433	-23.5596		274.8	-9.53674	-7.45544	-7.59582	-7.42086		274.8	-194.092	-99.8942	-73.2422	-35.0952		274.8	-2.74658	-2.66647	-2.63977	-2.22015		274.8	-28.5416
275.1	-373.077	-362.142	-350.952	-287.882		275.1	-21.932	-21.347	-29.2562	-32.0435		275.1	-129.822	-31.5348	-8.69751		275.1	-38.2996	2.60886		275.1	-29.4495	-32.8827	-24.2615		275.1	-20.4213	-23.468		275.1	-9.02557	-7.13806	-7.08008	-7.1284		275.1	-194.702	-100.098	-73.0387	-33.7219		275.1	-2.96631	-2.65503	-2.73895	-2.24304		275.1	-27.6566
275.4	-366.974	-358.073	-349.426	-289.408		275.4	-22.4202	-20.1874	-33.3252	-29.3172		275.4	-131.256	-31.3822	-8.08716		275.4	-38.2996	1.76934		275.4	-28.5339	-32.8064	-24.147		275.4	-20.5739	-24.6582		275.4	-9.33584	-7.12891	-7.9834	-7.7184		275.4	-194.092	-104.167	-71.818	-34.4849		275.4	-2.65503	-2.71225	-2.70081	-1.87683		275.4	-26.4816
275.7	-366.974	-359.09	-347.137	-287.882		275.7	-21.3216	-21.8201	-31.8197	-29.8869		275.7	-130.89	-30.9245	-7.83285		275.7	-37.6892	2.07424		275.7	-29.5003	-33.1879	-24.0326		275.7	-21.4132	-25.2991		275.7	-9.70713	-6.97632	-7.92236	-7.54293		275.7	-198.059	-102.743	-71.6146	-35.4004		275.7	-2.49634	-2.8038	-3.26157	-3.06702		275.7	-28.305
276	-367.737	-360.107	-350.189	-289.408		276	-20.6909	-20.8893	-31.7179	-31.189		276	-130.646	-31.0262	-8.8501		276	-37.8927	2.8369		276	-28.1779	-33.6075	-23.7656		276	-21.0063	-24.7192		276	-9.47316	-7.44018	-7.55615	-7.23012		276	-197.754	-103.556	-74.056	-34.9426		276	-2.70691	-2.79999	-2.70462	-2.82288		276	-27.9617
276.3	-369.263	-362.142	-353.241	-286.357		276.3	-21.1589	-20.34	-30.7414	-31.901		276.3	-131.287	-31.2297	-8.64665		276.3	-36.1633	1.7685		276.3	-28.7882	-33.8364	-23.1552		276.3	-21.286	-24.4751		276.3	-9.40196	-7.66601	-8.25806	-6.88426		276.3	-199.89	-101.522	-69.7835	-34.79		276.3	-3.23791	-2.95639	-2.54822	-2.34985		276.3	-27.8549
276.6	-364.685	-357.056	-351.715	-287.374		276.6	-20.9757	-20.3552	-31.5348	-31.1483		276.6	-130.89	-30.0598	-8.69751		276.6	-37.9944	2.56931		276.6	-30.365	-33.9508	-23.9944		276.6	-20.5485	-25.3296		276.6	-8.90859	-7.2052	-7.79419	-7.75401		276.6	-199.28	-103.963	-71.4111	-33.5693		276.6	-2.82288	-2.60162	-2.72751	-3.26538		276.6	-28.0151
276.9	-370.026	-362.142	-349.426	-289.917		276.9	-20.2128	-20.1569	-30.1921	-28.0355		276.9	-129.669	-32.9081	-7.47681		276.9	-37.1806	1.23389		276.9	-29.1952	-33.8745	-23.9182		276.9	-22.2778	-24.9939		276.9	-9.14256	-7.34863	-8.24585	-7.5175		276.9	-195.007	-102.743	-71.4111	-32.8064		276.9	-2.76489	-2.89535	-2.09808	-2.67029		276.9	-27.8931
277.2	-370.789	-364.176	-353.241	-285.848		277.2	-21.3826	-19.8517	-31.2297	-29.8665		277.2	-130.768	-30.9245	-8.59578		277.2	-38.4521	0.775841		277.2	-32.3995	-35.2859	-24.2233		277.2	-21.3114	-23.7732		277.2	-9.65118	-7.20825	-8.05969	-7.76672		277.2	-195.007	-103.556	-73.4456	-35.553		277.2	-2.72217	-2.78854	-2.66266	-1.46484		277.2	-27.3056
277.5	-366.211	-359.599	-349.426	-288.9		277.5	-20.5892	-18.6157	-31.3314	-29.5003		277.5	-129.913	-32.1452	-8.34147		277.5	-39.5203	1.19518		277.5	-30.365	-34.7519	-23.9563		277.5	-21.7692	-23.9258		277.5	-9.26208	-7.14111	-8.30383	-7.39288		277.5	-197.449	-103.149	-74.4629	-34.3323		277.5	-3.25928	-2.23541	-3.04031	-2.36511		277.5	-27.4582
277.8	-366.974	-357.056	-349.426	-287.374		277.8	-21.2708	-20.7977	-31.5755	-31.84		277.8	-129.517	-31.9926	-9.15527		277.8	-38.3504	0.431958		277.8	-29.0934	-34.2178	-23.9182		277.8	-20.1416	-25.0549		277.8	-9.12475	-7.35779	-8.20312	-7.5353		277.8	-195.312	-104.574	-72.4284	-36.4685		277.8	-2.91443	-2.18964	-2.56729	-2.27356		277.8	-27.3285
278.1	-365.448	-361.125	-351.715	-284.831		278.1	-21.2708	-20.7672	-31.6772	-29.7038		278.1	-129.822	-31.0771	-8.79924		278.1	-38.7573	2.45347		278.1	-30.2124	-32.8445	-22.8119		278.1	-20.1162	-26.2146		278.1	-8.61359	-7.70569	-8.44421	-7.47935		278.1	-195.618	-104.574	-71.4111	-35.8582		278.1	-3.29895	-2.22397	-2.73132	-2.92206		278.1	-27.4811
278.4	-372.314	-361.125	-356.293	-287.374		278.4	-20.5994	-19.989	-30.9448	-28.0965		278.4	-130.554	-30.9245	-8.79924		278.4	-37.8418	1.34693		278.4	-30.009	-34.7137	-22.4686		278.4	-21.0063	-24.353		278.4	-9.25954	-6.90918	-7.9895	-8.16091		278.4	-195.923	-104.37	-73.6491	-36.7737		278.4	-2.90222	-3.05176	-2.82669	-2.06757		278.4	-28.3585
278.7	-366.974	-359.599	-350.189	-282.796		278.7	-20.4468	-20.2942	-31.1076	-29.4393		278.7	-130.035	-29.8564	-8.18888		278.7	-38.6556	2.03329		278.7	-31.0771	-33.1497	-23.6893		278.7	-20.8791	-24.9023		278.7	-9.35109	-7.32727	-7.10754	-7.7769		278.7	-196.533	-102.946	-74.056	-36.9263		278.7	-3.33252	-2.2583	-2.62451	-2.79999		278.7	-27.7481
279	-366.974	-362.651	-357.056	-283.305		279	-20.6401	-20.8588	-30.6193	-27.3437		279	-129.425	-30.6193	-8.13802		279	-38.7573	2.60522		279	-31.3822	-32.7682	-23.1934		279	-21.0571	-24.8718		279	-9.18325	-6.82983	-7.60803	-7.72603		279	-193.176	-101.318	-74.6663	-38.2996		279	-2.72217	-2.4147	-2.74277	-2.51007		279	-27.9922
279.3	-367.737	-358.073	-352.478	-282.796		279.3	-21.1487	-20.0348	-29.2969	-27.0386		279.3	-131.775	-32.1452	-8.54492		279.3	-38.8082	1.04091		279.3	-31.484	-33.3405	-23.613		279.3	-20.167	-24.6887		279.3	-9.32058	-7.39136	-7.6355	-7.09534		279.3	-193.787	-101.725	-72.2249	-39.8254		279.3	-2.59399	-2.51007	-2.44141	-2.29645		279.3	-26.5198
279.6	-368.5	-358.582	-352.478	-282.288		279.6	-21.9523	-20.0958	-31.1076	-26.5706		279.6	-130.768	-30.5176	-8.49406		279.6	-40.5884	1.76542		279.6	-29.5003	-33.1116	-23.8037		279.6	-20.752	-24.5056		279.6	-9.20868	-7.15332	-7.83081	-7.94474		279.6	-192.871	-100.098	-74.4629	-36.6211		279.6	-2.65198	-3.2692	-2.55966	-2.388		279.6	-26.8173
279.9	-370.026	-362.142	-347.9	-285.848		279.9	-20.6807	-20.34	-31.2093	-30.0089		279.9	-131.897	-30.4667	-9.257		279.9	-39.622	2.71882		279.9	-30.365	-32.7682	-24.8337		279.9	-20.7265	-23.8037		279.9	-9.30532	-7.33642	-7.48596	-7.27336		279.9	-193.176	-99.8942	-70.3939	-35.553		279.9	-3.20129	-2.388	-2.21252	-2.40326		279.9	-27.7176
280.2	-368.5	-362.651	-350.189	-285.339		280.2	-21.4539	-20.8282	-30.3548	-29.012		280.2	-130.859	-29.4495	-7.88371		280.2	-38.7573	1.9556		280.2	-30.1107	-32.7682	-23.5748		280.2	-21.5658	-25.0854		280.2	-8.99506	-7.27539	-8.05054	-7.13094		280.2	-194.092	-102.336	-72.4284	-37.0789		280.2	-3.05481	-2.57874	-2.79236	-2.28882		280.2	-26.8021
280.5	-366.211	-358.582	-349.426	-286.865		280.5	-21.1995	-20.5536	-29.6834	-29.4189		280.5	-131.653	-29.7546	-8.13802		280.5	-37.2823	0.963495		280.5	-30.721	-33.1879	-23.613		280.5	-21.3114	-23.9258		280.5	-9.19851	-7.42798	-7.91931	-7.75146		280.5	-198.975	-100.301	-70.3939	-37.2314		280.5	-2.85645	-2.63596	-2.09427	-2.97546		280.5	-26.9546
280.8	-363.159	-359.599	-352.478	-283.813		280.8	-21.4132	-21.0571	-30.131	-28.6255		280.8	-130.981	-29.3986	-8.69751		280.8	-37.8418	1.1158		280.8	-30.2124	-31.9672	-23.4985		280.8	-21.286	-23.3765		280.8	-9.61049	-7.3883	-7.99255	-7.26318		280.8	-191.65	-98.2666	-68.1559	-37.0789		280.8	-2.66113	-2.40326	-2.30789	-1.96075		280.8	-28.1982
281.1	-366.974	-365.194	-351.715	-283.305		281.1	-20.8028	-20.6451	-29.1748	-30.1921		281.1	-129.822	-30.8228	-8.34147		281.1	-39.5711	-0.562944		281.1	-29.4495	-31.7764	-24.0326		281.1	-20.2179	-24.3225		281.1	-9.51385	-7.57751	-7.69043	-7.56327		281.1	-193.787	-101.929	-70.1904	-36.7737		281.1	-3.16467	-3.01361	-2.75421	-2.82288		281.1	-27.6031
281.4	-364.685	-360.107	-350.189	-282.796		281.4	-20.8435	-20.7062	-29.4596	-30.6803		281.4	-130.615	-30.721	-8.08716		281.4	-38.2487	0.237863		281.4	-31.0771	-32.0816	-22.9645		281.4	-20.2688	-22.9797		281.4	-9.50877	-7.25098	-7.69653	-7.53275		281.4	-193.176	-101.725	-70.8008	-34.79		281.4	-3.33862	-2.44141	-2.26974	-1.86157		281.4	-28.8925
281.7	-362.396	-363.159	-350.952	-283.305		281.7	-20.6706	-20.5536	-31.1686	-32.0435		281.7	-130.432	-30.6702	-9.15527		281.7	-38.4013	1.15311		281.7	-29.8055	-33.6075	-22.6974		281.7	-20.6502	-24.353		281.7	-9.73765	-6.90002	-8.54492	-7.53275		281.7	-195.618	-102.336	-69.5801	-36.9263		281.7	-2.99683	-2.34604	-2.83813	-2.86102		281.7	-28.4729
282	-363.159	-365.194	-354.004	-284.322		282	-21.3826	-20.6451	-29.8665	-30.3345		282	-132.141	-30.009	-9.56217		282	-38.147	-0.563784		282	-29.6529	-34.0652	-22.8882		282	-20.8028	-24.2615		282	-9.24683	-8.21533	-7.63855	-7.51495		282	-196.533	-103.76	-72.2249	-35.8582		282	-3.12195	-2.79999	-2.25449	-2.05231		282	-29.4647
282.3	-363.922	-362.142	-354.004	-281.27		282.3	-20.7113	-21.225	-28.0965	-30.2124		282.3	-131.287	-30.4667	-8.23975		282.3	-39.3677	-0.1063		282.3	-30.365	-33.9508	-23.7656		282.3	-20.5739	-24.5056		282.3	-9.38924	-7.68433	-7.88269	-7.14111		282.3	-195.007	-100.505	-69.3766	-37.8418		282.3	-3.25623	-2.9068	-2.57111	-3.07465		282.3	-28.2898
282.6	-363.159	-361.633	-354.767	-284.322		282.6	-21.0876	-21.637	-28.4831	-31.5959		282.6	-130.89	-31.2805	-8.0363		282.6	-39.5203	-1.97578		282.6	-31.8909	-32.4249	-23.3459		282.6	-20.5739	-24.0479		282.6	-9.60286	-7.1228	-7.52563	-7.14111		282.6	-191.345	-100.911	-70.5973	-38.4521		282.6	-3.07007	-2.70843	-2.55585	-2.02179		282.6	-27.4048
282.9	-363.159	-364.176	-352.478	-288.391		282.9	-21.6573	-21.2555	-27.3031	-29.1341		282.9	-131.012	-30.6193	-10.1217		282.9	-40.9444	0.312756		282.9	-30.6193	-32.5394	-23.0026		282.9	-20.0653	-24.0784		282.9	-9.57743	-7.69653	-7.58057	-7.48698		282.9	-196.533	-102.336	-71.0042	-37.2314		282.9	-3.22571	-2.30789	-2.35748	-2.58636		282.9	-28.9535
283.2	-362.396	-360.616	-356.293	-285.848		283.2	-21.2097	-22.0947	-28.1169	-30.8838		283.2	-131.744	-29.5512	-9.30786		283.2	-38.9608	1.49503		283.2	-28.9408	-33.3786	-23.3841		283.2	-20.752	-23.3154		283.2	-9.08915	-7.58362	-7.80334	-7.56073		283.2	-192.261	-99.6908	-70.1904	-39.3677		283.2	-2.27356	-2.43759	-2.22397	-2.52533		283.2	-27.7939
283.5	-366.211	-360.616	-350.952	-286.865		283.5	-21.1589	-21.286	-28.6051	-29.8665		283.5	-131.775	-29.7546	-8.13802		283.5	-38.4013	0.541078		283.5	-29.3986	-32.5394	-22.2015		283.5	-19.5821	-24.3225		283.5	-9.37398	-7.34253	-7.81555	-7.61414		283.5	-196.838	-102.132	-72.4284	-39.3677		283.5	-2.7832	-2.33841	-2.91824	-3.01361		283.5	-30.1285
283.8	-363.922	-361.633	-354.004	-281.779		283.8	-20.4366	-21.7438	-28.9714	-30.8634		283.8	-130.249	-30.4159	-7.73112		283.8	-39.1134	1.07486		283.8	-30.8736	-33.3405	-23.6511		283.8	-19.7601	-23.2849		283.8	-9.44265	-7.43408	-7.95593	-7.62685		283.8	-192.871	-99.0804	-71.4111	-36.7737		283.8	-2.96326	-2.43378	-2.86865	-2.75421		283.8	-28.0151
284.1	-364.685	-364.176	-360.87	-288.391		284.1	-20.6706	-21.1029	-30.599	-31.9417		284.1	-130.432	-28.4831	-9.91821		284.1	-39.5203	0.616812		284.1	-29.5512	-32.3868	-23.1552		284.1	-20.167	-24.9634		284.1	-9.92838	-7.53784	-7.80945	-7.8303		284.1	-194.397	-98.0631	-73.4456	-38.9099		284.1	-2.98462	-2.70843	-2.22015	-2.57874		284.1	-29.1824
284.4	-363.159	-362.142	-360.87	-284.831		284.4	-21.0978	-21.1029	-29.2969	-31.7993		284.4	-131.256	-30.3141	-8.18888		284.4	-39.8763	0.692826		284.4	-30.009	-32.2342	-23.4985		284.4	-20.4213	-23.5901		284.4	-9.29769	-7.26623	-7.39441	-7.31913		284.4	-195.007	-98.2666	-71.4111	-36.6211		284.4	-3.07617	-2.79617	-2.33078	-1.96075		284.4	-28.0304
284.7	-361.633	-360.107	-357.056	-285.848		284.7	-20.8435	-19.9585	-30.8228	-31.4128		284.7	-132.324	-31.0771	-7.27336		284.7	-41.4022	0.38737		284.7	-29.5512	-32.8827	-22.6593		284.7	-20.5739	-23.9258		284.7	-8.90605	-7.11059	-7.65991	-7.71077		284.7	-196.228	-98.6735	-71.6146	-39.5203		284.7	-2.63977	-2.22397	-2.5444	-2.54822		284.7	-28.2516
285	-365.448	-361.633	-357.819	-288.391		285	-21.4335	-20.34	-29.0324	-31.4534		285	-130.707	-30.6702	-8.4432		285	-42.1143	1.30262		285	-30.5176	-32.4631	-23.4985		285	-21.2606	-24.353		285	-9.552	-8.11767	-7.53479	-7.80996		285	-198.364	-100.911	-70.5973	-39.5203		285	-2.55432	-2.64358	-2.41089	-2.39563		285	-29.8691
285.3	-358.582	-359.599	-352.478	-285.848		285.3	-21.0876	-19.8212	-28.0355	-29.7241		285.3	-128.784	-30.0598	-8.08716		285.3	-40.0289	1.30234		285.3	-30.4159	-33.3405	-23.4604		285.3	-19.5567	-23.3765		285.3	-9.71476	-8.01392	-7.35779	-7.64974		285.3	-195.312	-100.098	-70.1904	-39.978		285.3	-3.14026	-2.39563	-3.03268	-1.80817		285.3	-28.3813
285.6	-361.633	-357.564	-356.293	-288.391		285.6	-21.1589	-19.7449	-28.3407	-29.9886		285.6	-131.714	-30.6702	-7.57853		285.6	-40.6901	0.691705		285.6	-30.2633	-33.3786	-22.9263		285.6	-20.1416	-24.2615		285.6	-9.87244	-7.4707	-7.15027	-7.4234		285.6	-200.806	-99.0804	-68.7663	-38.147		285.6	-3.23181	-2.9068	-2.07138	-2.48718		285.6	-28.4729
285.9	-361.633	-357.564	-360.107	-287.374		285.9	-21.0368	-19.5007	-27.9338	-31.5348		285.9	-131.592	-30.9245	-8.95182		285.9	-39.4694	0.424397		285.9	-30.009	-31.3187	-23.4604		285.9	-20.2179	-23.5901		285.9	-9.44265	-7.23572	-7.60803	-7.67771		285.9	-198.364	-100.708	-72.2249	-38.7573		285.9	-2.5238	-2.19727	-2.92969	-3.12042		285.9	-29.2435
286.2	-363.922	-358.073	-350.952	-285.339		286.2	-21.4233	-19.6228	-28.0355	-31.0465		286.2	-128.998	-31.8909	-8.23975		286.2	-38.7573	0.157088		286.2	-29.5003	-32.5394	-23.613		286.2	-21.7946	-23.5901		286.2	-9.46554	-7.18689	-7.57446	-7.60142		286.2	-193.481	-100.505	-72.2249	-38.6047		286.2	-2.73132	-3.07083	-2.05994	-2.51007		286.2	-27.916
286.5	-358.582	-357.056	-357.056	-283.305		286.5	-21.0266	-21.9116	-27.8524	-29.3579		286.5	-132.416	-30.2124	-9.30786		286.5	-40.9953	0.233102		286.5	-30.2124	-31.7383	-24.91		286.5	-20.4722	-23.7427		286.5	-9.41976	-7.04346	-7.45544	-7.70314		286.5	-198.669	-100.098	-74.6663	-37.2314		286.5	-3.02429	-3.18146	-2.67029	-2.31934		286.5	-27.8549
286.8	-357.819	-361.125	-353.241	-282.796		286.8	-21.5658	-20.6909	-28.89	-31.5145		286.8	-130.981	-30.7719	-8.49406		286.8	-40.3341	0.919467		286.8	-29.8564	-33.0353	-25.2914		286.8	-20.6248	-23.1934		286.8	-9.36635	-7.44324	-7.64465	-7.54801		286.8	-197.449	-101.725	-70.5973	-38.7573		286.8	-3.1311	-3.04794	-2.39181	-2.50244		286.8	-28.595
287.1	-361.633	-361.125	-353.241	-284.831		287.1	-21.932	-21.0266	-28.8493	-31.8603		287.1	-131.592	-31.0771	-8.29061		287.1	-39.7237	2.71209		287.1	-30.0598	-31.395	-23.4985		287.1	-20.4722	-23.3459		287.1	-9.2926	-7.82471	-7.80334	-7.65737		287.1	-199.28	-101.929	-72.0215	-39.6729		287.1	-3.26538	-1.99127	-2.53677	-2.93732		287.1	-28.2974
287.4	-363.922	-358.073	-352.478	-286.865		287.4	-21.108	-19.2718	-29.2562	-33.3862		287.4	-130.31	-30.6702	-8.69751		287.4	-40.5375	2.82626		287.4	-30.9245	-32.0053	-23.9182		287.4	-21.0317	-23.3459		287.4	-9.28497	-8.08105	-8.04748	-7.61668		287.4	-198.669	-101.522	-73.6491	-37.8418		287.4	-2.87476	-3.1662	-2.40707	-2.26593		287.4	-27.5269
287.7	-363.159	-362.142	-355.53	-284.322		287.7	-21.464	-20.401	-27.5675	-31.5552		287.7	-129.272	-30.9753	-8.0363		287.7	-39.978	3.66521		287.7	-30.1615	-30.7846	-23.1552		287.7	-20.1925	-23.407		287.7	-9.75037	-7.99255	-7.69958	-7.43866		287.7	-198.669	-102.132	-72.2249	-38.9099		287.7	-2.81677	-2.59018	-2.44141	-2.43378		287.7	-27.0462
288	-362.396	-362.651	-354.004	-287.882		288	-20.7926	-20.4773	-27.3234	-32.0028		288	-130.829	-30.009	-8.39233		288	-40.2323	3.13087		288	-30.7719	-32.8445	-23.3459		288	-21.2097	-23.3154		288	-9.41213	-7.86438	-7.70264	-7.44883		288	-197.449	-99.2839	-69.7835	-38.2996		288	-3.3081	-1.74332	-2.22015	-1.98364		288	-27.4277
288.3	-363.159	-359.09	-352.478	-282.796		288.3	-22.4508	-20.9961	-28.6255	-32.1655		288.3	-131.927	-31.5857	-9.40959		288.3	-39.8763	0.11698		288.3	-30.6193	-32.0053	-23.3841		288.3	-20.9808	-23.4985		288.3	-9.50368	-7.51648	-7.81555	-7.62431		288.3	-195.312	-100.505	-70.1904	-37.0789		288.3	-3.25317	-3.07846	-2.23923	-2.49481		288.3	-29.1595
288.6	-366.211	-361.125	-354.004	-285.848		288.6	-21.2708	-21.698	-28.8696	-30.6193		288.6	-132.294	-30.3141	-8.34147		288.6	-40.4358	0.231141		288.6	-30.4159	-31.929	-22.9263		288.6	-21.642	-22.9492		288.6	-9.6995	-7.43713	-8.38013	-7.42086		288.6	-196.838	-99.8942	-69.987	-37.9944		288.6	-2.92053	-3.61252	-2.37274	-2.28119		288.6	-28.1906
288.9	-365.448	-362.142	-351.715	-284.322		288.9	-20.9859	-21.6522	-30.131	-30.2124		288.9	-131.561	-30.9245	-8.69751		288.9	-41.8599	1.03195		288.9	-30.8228	-32.8064	-22.583		288.9	-20.93	-23.6511		288.9	-9.42484	-7.58057	-7.87964	-7.2937		288.9	-198.059	-101.725	-72.4284	-39.8254		288.9	-2.81677	-2.62833	-2.491	-2.15912		288.9	-27.2522
289.2	-361.633	-362.142	-350.952	-281.779		289.2	-22.1354	-20.9351	-29.9072	-30.0903		289.2	-130.89	-30.4159	-8.8501		289.2	-41.3005	0.306875		289.2	-30.6702	-32.2723	-24.4141		289.2	-20.9808	-24.4446		289.2	-9.60795	-7.76672	-7.79419	-7.50987		289.2	-192.261	-100.301	-71.2077	-38.2996		289.2	-3.14026	-2.63977	-2.73895	-2.31934		289.2	-27.3666
289.5	-360.87	-362.142	-350.952	-283.305		289.5	-21.0876	-21.4996	-28.8289	-29.8462		289.5	-132.233	-32.3995	-7.68026		289.5	-44.9626	1.451		289.5	-30.8228	-32.7682	-23.5748		289.5	-21.2606	-23.8037		289.5	-10.081	-7.51343	-7.9895	-7.08771		289.5	-201.111	-97.6562	-70.8008	-39.0625		289.5	-2.44751	-2.63977	-2.30408	-2.52533		289.5	-27.3666
289.8	-360.87	-363.668	-349.426	-281.779		289.8	-22.227	-21.286	-27.7303	-31.6772		289.8	-132.568	-30.4667	-7.78198		289.8	-44.3522	0.764078		289.8	-30.1615	-33.4549	-23.5367		289.8	-21.0063	-23.3459		289.8	-9.6995	-7.63855	-8.5907	-7.87353		289.8	-200.195	-101.115	-70.8008	-38.6047		289.8	-2.83508	-2.60925	-2.52151	-2.49481		289.8	-27.4811
290.1	-362.396	-362.651	-352.478	-284.831		290.1	-21.3623	-21.0724	-28.7069	-29.8462		290.1	-133.575	-31.3314	-7.78198		290.1	-40.4867	0.99268		290.1	-30.6193	-33.0353	-22.4304		290.1	-20.5994	-23.2239		290.1	-9.257	-7.69653	-8.32825	-7.34965		290.1	-195.007	-100.098	-71.6146	-36.9263		290.1	-2.9541	-2.21634	-2.46429	-1.9989		290.1	-26.9012
290.4	-368.5	-364.685	-348.663	-284.831		290.4	-22.0947	-21.1945	-28.8493	-31.9621		290.4	-133.27	-30.9245	-8.18888		290.4	-40.0798	0.839812		290.4	-31.7383	-32.3868	-23.0026		290.4	-20.8028	-23.4375		290.4	-9.31549	-7.62024	-7.83386	-7.01141		290.4	-201.111	-100.505	-73.0387	-39.978		290.4	-2.74658	-2.25067	-2.6207	-2.18201		290.4	-27.2598
290.7	-362.396	-363.668	-354.004	-284.831		290.7	-22.2778	-21.1487	-29.7852	-31.8197		290.7	-132.568	-30.7719	-8.49406		290.7	-38.6047	1.41174		290.7	-31.6366	-31.8527	-23.9563		290.7	-20.4722	-24.1394		290.7	-9.59778	-7.91016	-7.97729	-7.05465		290.7	-200.195	-99.6908	-73.4456	-38.7573		290.7	-2.70996	-2.65121	-2.47192	-2.73895		290.7	-26.8173
291	-368.5	-365.702	-350.189	-285.848		291	-22.5321	-20.7367	-27.9541	-31.0465		291	-130.127	-29.8564	-8.49406		291	-39.0116	-0.0762752		291	-31.484	-33.226	-23.3078		291	-20.4722	-23.2239		291	-9.57489	-7.26013	-8.48389	-7.23012		291	-201.416	-101.522	-70.1904	-38.4521		291	-2.89612	-2.04086	-2.25067	-1.50299		291	-27.8854
291.3	-366.974	-364.176	-348.663	-285.339		291.3	-21.5251	-20.7367	-29.9683	-31.2907		291.3	-129.761	-28.4322	-9.15527		291.3	-40.1306	-0.419878		291.3	-31.2297	-33.4549	-23.8419		291.3	-19.8873	-23.8037		291.3	-9.33838	-7.71484	-9.07288	-7.6472		291.3	-195.923	-101.115	-73.2422	-39.978		291.3	-2.84424	-2.87247	-2.6741	-2.29645		291.3	-28.2745
291.6	-369.263	-362.142	-355.53	-285.339		291.6	-21.464	-21.0266	-29.8665	-33.9762		291.6	-132.019	-31.0771	-7.93457		291.6	-40.2832	1.56348		291.6	-31.5348	-32.2723	-23.6893		291.6	-20.4468	-23.2849		291.6	-10.0301	-7.45544	-7.58057	-7.94729		291.6	-198.669	-101.318	-72.0215	-38.7573		291.6	-2.63061	-2.71606	-2.79236	-2.11334		291.6	-27.3743
291.9	-369.263	-359.09	-355.53	-287.374		291.9	-22.0744	-20.2026	-28.6865	-30.4565		291.9	-131.592	-30.6702	-7.88371		291.9	-39.1642	1.98282		291.9	-30.009	-32.7682	-22.85		291.9	-20.4976	-24.7498		291.9	-9.80631	-7.56836	-8.15124	-7.19198		291.9	-198.364	-102.743	-72.2249	-37.5366		291.9	-3.38135	-3.12424	-2.65884	-1.93024		291.9	-27.9999
292.2	-369.263	-361.633	-353.241	-286.357		292.2	-22.5627	-21.8811	-28.2389	-30.6396		292.2	-131.378	-28.4831	-7.37508		292.2	-39.5711	0.60925		292.2	-31.2297	-34.523	-23.7274		292.2	-20.7011	-23.3459		292.2	-9.65118	-7.41882	-8.5144	-7.0699		292.2	-201.416	-102.743	-70.8008	-39.5203		292.2	-2.38953	-2.6741	-2.00653	-2.13623		292.2	-27.6718
292.5	-363.922	-358.582	-353.241	-288.391		292.5	-22.7254	-20.2484	-29.6224	-28.3		292.5	-131.317	-30.0598	-8.0363		292.5	-39.8254	1.67709		292.5	-31.84	-32.0435	-23.88		292.5	-20.7774	-24.0173		292.5	-9.87498	-7.32422	-8.19092	-7.63702		292.5	-202.637	-100.098	-72.0215	-39.2151		292.5	-2.84729	-2.34604	-2.56729	-2.16675		292.5	-28.7781
292.8	-366.211	-364.176	-355.53	-287.882		292.8	-21.2504	-21.5149	-29.7648	-28.1575		292.8	-133.057	-30.8228	-6.76473		292.8	-39.978	2.13457		292.8	-30.8736	-33.6838	-24.3759		292.8	-20.9554	-22.3999		292.8	-9.44773	-7.48901	-7.89184	-6.82068		292.8	-194.397	-101.522	-71.2077	-40.2832		292.8	-2.85645	-2.57874	-2.87247	-2.388		292.8	-28.7476
293.1	-360.87	-362.651	-351.715	-290.426		293.1	-21.8302	-22.1863	-28.3813	-28.4831		293.1	-132.996	-32.0943	-8.69751		293.1	-38.6047	1.44764		293.1	-30.6193	-33.6838	-24.2233		293.1	-20.7265	-23.2849		293.1	-9.79614	-7.21741	-8.47778	-7.42849		293.1	-195.923	-100.505	-70.5973	-41.8091		293.1	-3.02124	-2.37656	-2.52533	-1.96075		293.1	-28.0685
293.4	-363.922	-358.073	-352.478	-283.305		293.4	-22.3389	-20.4926	-29.8462	-30.6193		293.4	-132.69	-30.365	-9.05355		293.4	-38.7573	1.52366		293.4	-32.2469	-31.929	-23.5748		293.4	-20.2179	-24.3835		293.4	-9.43502	-7.22351	-8.22449	-7.7184		293.4	-193.787	-102.743	-71.2077	-39.978		293.4	-3.24402	-2.81143	-2.60544	-1.97601		293.4	-27.3361
293.7	-360.107	-358.073	-352.478	-283.813		293.7	-21.7082	-21.5759	-29.1138	-27.4862		293.7	-131.409	-30.1107	-9.76562		293.7	-37.8927	0.302674		293.7	-31.9926	-34.1797	-23.9563		293.7	-20.7774	-22.7661		293.7	-9.76054	-7.48596	-8.35876	-7.62431		293.7	-198.059	-103.353	-70.1904	-42.7246		293.7	-3.14636	-2.65121	-2.54822	-3.08228		293.7	-29.068
294	-363.159	-361.125	-353.241	-286.357		294	-22.0032	-21.4386	-29.4393	-27.12		294	-130.768	-30.6702	-7.52767		294	-38.2487	1.67568		294	-30.7719	-32.1579	-24.0326		294	-20.5994	-23.1018		294	-9.55963	-7.39136	-8.01392	-7.6828		294	-197.449	-101.929	-70.5973	-39.0625		294	-3.43323	-2.57874	-2.24686	-3.07465		294	-29.0451
294.3	-363.922	-364.176	-351.715	-286.865		294.3	-22.3796	-21.1639	-28.6662	-28.89		294.3	-132.721	-31.1788	-7.27336		294.3	-37.5366	2.17132		294.3	-30.4159	-32.7301	-23.0408		294.3	-20.6502	-23.5901		294.3	-9.21377	-7.48291	-7.84912	-7.82521		294.3	-198.059	-101.115	-73.6491	-38.2996		294.3	-3.04565	-2.84958	-2.99072	-1.92261		294.3	-28.5187
294.6	-363.922	-362.142	-350.189	-285.848		294.6	-21.5963	-21.0876	-28.5848	-31.0262		294.6	-129.883	-30.9753	-8.39233		294.6	-36.672	-0.232224		294.6	-31.3822	-32.3868	-23.8419		294.6	-20.7011	-24.4141		294.6	-9.33838	-7.36694	-8.31909	-7.4056		294.6	-198.669	-100.911	-71.6146	-36.6211		294.6	-2.81982	-2.54822	-2.69699	-1.70898		294.6	-27.8397
294.9	-371.551	-364.176	-348.663	-285.339		294.9	-21.4233	-21.225	-29.1545	-29.2765		294.9	-131.042	-30.6193	-7.62939		294.9	-36.2651	1.59855		294.9	-30.8736	-31.929	-23.1552		294.9	-19.7347	-25.4822		294.9	-9.28243	-7.58362	-7.48901	-7.22758		294.9	-196.838	-101.522	-73.4456	-36.0107		294.9	-2.63061	-2.6741	-2.51007	-2.69318		294.9	-28.4653
295.2	-366.974	-363.159	-347.9	-288.9		295.2	-22.2982	-21.3776	-28.5848	-29.0934		295.2	-133.484	-31.6874	-7.73112		295.2	-34.1797	0.530155		295.2	-31.3822	-32.4249	-23.3078		295.2	-20.9045	-24.1089		295.2	-9.35618	-7.56225	-7.94678	-7.44883		295.2	-189.514	-99.6908	-72.8353	-36.3159		295.2	-2.70996	-2.59781	-1.90735	-2.34985		295.2	-29.335
295.5	-363.159	-361.125	-351.715	-284.322		295.5	-21.2504	-21.6675	-28.2389	-30.6803		295.5	-132.721	-30.6702	-7.52767		295.5	-37.7401	1.02579		295.5	-30.6193	-32.5012	-23.2315		295.5	-20.3451	-25.0854		295.5	-9.26208	-7.26318	-7.36084	-6.7927		295.5	-194.702	-101.725	-73.0387	-36.9263		295.5	-2.43225	-2.09045	-2.15912	-2.59399		295.5	-28.6179
295.8	-365.448	-362.651	-347.9	-283.813		295.8	-21.637	-20.4773	-31.4941	-29.8462		295.8	-134.094	-30.0598	-9.81649		295.8	-35.909	0.911065		295.8	-30.4159	-31.395	-22.5067		295.8	-20.93	-25.7568		295.8	-9.50877	-7.61719	-8.46558	-7.69043		295.8	-195.007	-101.522	-73.6491	-38.6047		295.8	-2.40784	-2.34222	-2.74658	-2.31171		295.8	-29.3503
296.1	-363.922	-361.125	-350.189	-283.813		296.1	-22.3796	-20.5994	-30.8634	-30.599		296.1	-132.996	-31.0262	-7.17163		296.1	-37.1806	0.796344		296.1	-31.1279	-31.8146	-23.1171		296.1	-20.4722	-26.3062		296.1	-9.11458	-7.55615	-7.71789	-7.74638		296.1	-198.975	-101.115	-72.6318	-35.7056		296.1	-2.47498	-3.03268	-2.78473	-2.22778		296.1	-27.7328
296.4	-364.685	-359.09	-351.715	-280.253		296.4	-21.4945	-21.4233	-30.3752	-30.4972		296.4	-133.453	-29.9072	-7.47681		296.4	-37.3332	0.300153		296.4	-31.0262	-32.0816	-23.6893		296.4	-20.4213	-24.9023		296.4	-9.16545	-7.71484	-7.32117	-7.31913		296.4	-196.228	-102.743	-71.0042	-37.6892		296.4	-2.38037	-2.39563	-2.70081	-2.87628		296.4	-28.1448
296.7	-363.159	-357.056	-350.189	-283.813		296.7	-21.7895	-21.7285	-31.2093	-30.7821		296.7	-131.866	-29.9581	-8.18888		296.7	-39.1642	0.223579		296.7	-31.484	-33.1497	-23.8419		296.7	-20.6248	-25.4211		296.7	-9.27734	-7.2876	-7.85828	-7.35728		296.7	-198.669	-105.184	-71.4111	-39.2151		296.7	-2.67029	-2.18582	-2.49863	-1.9989		296.7	-28.1067
297	-365.448	-359.09	-349.426	-284.322		297	-21.6471	-21.8506	-31.6569	-30.1107		297	-131.561	-28.6865	-8.4432		297	-37.7909	1.02439		297	-32.1452	-31.0898	-24.3378		297	-19.9382	-24.9939		297	-8.47626	-7.44018	-7.2876	-7.33693		297	-200.195	-101.929	-70.3939	-36.7737		297	-2.91443	-1.92261	-2.49863	-1.87683		297	-29.3198
297.3	-371.551	-361.633	-348.663	-282.796		297.3	-22.6339	-20.8588	-30.8431	-29.3783		297.3	-131.805	-30.3141	-8.39233		297.3	-38.4013	0.604489		297.3	-30.009	-31.7383	-23.0408		297.3	-20.4722	-26.123		297.3	-9.22139	-7.70874	-7.58972	-7.29879		297.3	-200.195	-101.929	-71.0042	-37.8418		297.3	-2.70081	-2.70462	-2.44141	-2.62451		297.3	-27.9617
297.6	-364.685	-360.616	-346.374	-282.288		297.6	-21.1589	-20.7672	-30.9855	-26.9165		297.6	-133.881	-28.0253	-7.73112		297.6	-40.6901	2.16823		297.6	-30.1615	-32.3868	-23.4985		297.6	-20.9808	-24.7498		297.6	-9.28243	-7.42493	-7.91016	-7.26827		297.6	-200.5	-102.336	-71.818	-36.1633		297.6	-2.99988	-2.09427	-2.61307	-3.15094		297.6	-28.4576
297.9	-366.211	-362.651	-348.663	-282.288		297.9	-22.8475	-21.4081	-32.3283	-28.8493		297.9	-131.622	-30.4159	-8.0363		297.9	-39.8254	2.24425		297.9	-29.7546	-31.2424	-23.0789		297.9	-20.2688	-25.4211		297.9	-9.50877	-7.86438	-7.70264	-7.58107		297.9	-199.89	-103.963	-71.4111	-39.6729		297.9	-2.86255	-2.86102	-2.3613	-2.31934		297.9	-28.6865
298.2	-367.737	-360.616	-350.189	-283.813		298.2	-21.8811	-22.0032	-31.0059	-29.0324		298.2	-131.317	-28.89	-8.13802		298.2	-37.7909	0.908824		298.2	-32.196	-31.662	-24.1089		298.2	-19.9636	-24.8108		298.2	-9.88515	-7.88879	-7.83081	-7.80996		298.2	-200.195	-101.929	-71.4111	-39.3677		298.2	-2.94495	-3.10135	-2.26212	-1.88446		298.2	-27.6947
298.5	-364.685	-363.668	-343.323	-279.744		298.5	-21.108	-21.5301	-31.3314	-30.3955		298.5	-130.981	-30.2124	-7.83285		298.5	-38.9099	0.946691		298.5	-31.1788	-32.3486	-24.0326		298.5	-20.9808	-25.1465		298.5	-9.68424	-7.25098	-7.70569	-7.12331		298.5	-198.975	-99.2839	-73.4456	-37.5366		298.5	-3.12195	-2.04468	-2.60544	-1.44196		298.5	-28.5645
298.8	-361.633	-359.09	-347.9	-285.339		298.8	-22.1456	-22.0795	-32.1452	-30.9448		298.8	-132.08	-30.6193	-6.51042		298.8	-37.8927	0.603088		298.8	-30.6702	-30.1743	-22.4686		298.8	-19.7856	-25.6042		298.8	-9.19851	-7.4646	-7.61108	-7.14874		298.8	-202.332	-102.539	-72.4284	-38.147		298.8	-3.08228	-2.84958	-2.40707	-3.2959		298.8	-29.1977
299.1	-361.633	-360.616	-347.9	-287.374		299.1	-22.4813	-21.5607	-31.7383	-29.1748		299.1	-131.622	-31.5857	-8.29061		299.1	-38.9099	0.83169		299.1	-29.9581	-30.4413	-23.8037		299.1	-19.9127	-25.5737		299.1	-10.0479	-7.92541	-7.3822	-7.03939		299.1	-202.637	-100.505	-72.6318	-38.6047		299.1	-2.74658	-2.31934	-2.17819	-2.22778		299.1	-27.6337
299.4	-365.448	-363.159	-350.189	-282.288		299.4	-22.4202	-23.1781	-31.4128	-28.422		299.4	-131.836	-29.6021	-9.257		299.4	-38.6556	-0.389293		299.4	-30.3141	-30.5176	-23.9944		299.4	-20.2688	-25.3296		299.4	-9.60032	-7.94678	-7.35168	-7.49461		299.4	-199.89	-101.725	-73.2422	-38.4521		299.4	-3.31116	-2.05994	-2.26593	-1.73187		299.4	-28.4119
299.7	-365.448	-361.125	-350.189	-287.374		299.7	-21.0876	-22.2931	-31.1076	-28.8086		299.7	-130.798	-29.8564	-7.32422		299.7	-39.2151	-0.198838		299.7	-31.484	-31.0516	-22.4304		299.7	-20.6502	-25.0244		299.7	-8.76617	-7.73926	-6.90308	-7.34711		299.7	-201.721	-100.301	-71.6146	-39.0625		299.7	-2.69775	-2.85339	-2.99454	-1.98364		299.7	-27.5879
300	-363.922	-357.564	-357.056	-286.357		300	-22.5321	-21.9116	-32.0231	-28.1779		300	-132.233	-31.2297	-8.13802		300	-38.9099	0.220498		300	-30.3141	-31.0516	-22.0871		300	-21.2097	-24.5972		300	-9.46554	-7.11975	-7.59277	-7.4412		300	-195.312	-99.6908	-69.987	-37.9944		300	-3.10669	-2.63596	-2.57874	-3.01361		300	-28.0838
300.3	-365.448	-360.616	-352.478	-282.288		300.3	-21.6573	-22.9645	-31.3924	-28.7476		300.3	-132.416	-30.721	-8.4432		300.3	-38.5539	-0.580868		300.3	-29.246	-30.1361	-22.7356		300.3	-21.0317	-24.7803		300.3	-9.52403	-7.2876	-7.05566	-7.43357		300.3	-199.28	-101.115	-73.2422	-38.6047		300.3	-2.64587	-2.70462	-2.19345	-2.47192		300.3	-28.8238
300.6	-367.737	-359.599	-352.478	-285.848		300.6	-21.4335	-21.698	-30.07	-27.9134		300.6	-132.263	-30.365	-8.18888		300.6	-40.0289	1.05917		300.6	-30.365	-30.1743	-24.3759		300.6	-21.4386	-25.0854		300.6	-9.45791	-7.83386	-7.18994	-7.47935		300.6	-195.312	-100.911	-73.2422	-35.8582		300.6	-3.17078	-2.14004	-2.67029	-2.55585		300.6	-27.9007
300.9	-363.159	-357.564	-352.478	-285.339		300.9	-20.4671	-22.2778	-29.3579	-28.6662		300.9	-131.897	-29.9581	-8.90096		300.9	-40.1815	0.639275		300.9	-30.1107	-31.3187	-22.85		300.9	-20.6502	-24.0173		300.9	-9.79614	-7.93152	-7.04346	-7.15891		300.9	-197.144	-100.505	-70.3939	-39.8254		300.9	-2.83813	-1.87683	-2.33078	-2.70843		300.9	-28.6484
301.2	-366.974	-362.651	-347.9	-287.374		301.2	-22.3083	-22.4762	-30.1717	-30.9652		301.2	-131.012	-30.365	-7.83285		301.2	-41.7074	0.410113		301.2	-29.2969	-30.2887	-23.9182		301.2	-20.7011	-24.7498		301.2	-9.54692	-7.13196	-7.45239	-7.06228		301.2	-195.923	-99.6908	-73.6491	-37.9944		301.2	-2.89307	-2.58255	-2.35367	-3.48663		301.2	-27.3361
301.5	-365.448	-358.582	-353.241	-284.831		301.5	-21.3013	-22.4915	-28.0355	-27.9744		301.5	-130.951	-30.9753	-8.39233		301.5	-39.2659	0.180951		301.5	-29.2969	-31.5475	-23.7656		301.5	-20.93	-25.5432		301.5	-9.89532	-7.39441	-7.18689	-7.04702		301.5	-200.195	-101.725	-70.3939	-36.4685		301.5	-3.2074	-2.7504	-2.01416	-1.75476		301.5	-27.1683
301.8	-367.737	-358.073	-351.715	-286.357		301.8	-21.9116	-21.7285	-28.2796	-29.8665		301.8	-129.791	-32.2978	-7.98543		301.8	-39.7746	-0.81115		301.8	-30.8736	-31.5094	-23.1552		301.8	-20.5739	-25.6958		301.8	-9.90804	-7.83081	-7.21435	-7.28353		301.8	-199.585	-100.098	-71.6146	-37.2314		301.8	-3.08838	-2.65884	-2.52533	-1.51825		301.8	-28.7323
302.1	-367.737	-358.582	-350.952	-283.305		302.1	-21.2301	-21.4691	-29.9886	-29.7038		302.1	-128.967	-29.8564	-7.62939		302.1	-40.741	1.28665		302.1	-30.4159	-31.1661	-23.3459		302.1	-20.8028	-25.7568		302.1	-9.5698	-7.51648	-7.42798	-7.13603		302.1	-201.111	-100.098	-71.818	-37.384		302.1	-2.88696	-1.59836	-2.62451	-2.08282		302.1	-28.3279
302.4	-366.974	-361.125	-353.241	-280.762		302.4	-21.3623	-21.225	-29.1951	-28.1779		302.4	-129.791	-31.484	-8.49406		302.4	-40.6392	-0.468388		302.4	-29.5003	-29.9072	-23.1171		302.4	-19.3024	-26.3367		302.4	-9.68679	-6.97327	-7.22656	-7.0343		302.4	-192.871	-100.708	-75.6836	-34.9426		302.4	-2.71606	-2.58636	-2.46048	-2.83813		302.4	-28.4424
302.7	-367.737	-362.651	-349.426	-283.813		302.7	-21.0775	-20.5078	-30.3345	-28.9714		302.7	-131.012	-30.5684	-7.78198		302.7	-39.2151	-0.010904		302.7	-30.009	-29.7546	-22.1252		302.7	-20.8537	-25.6958		302.7	-9.50368	-7.87964	-7.24182	-7.25555		302.7	-198.364	-100.708	-72.6318	-39.5203		302.7	-2.59094	-2.15912	-2.46048	-2.31171		302.7	-28.5187
303	-364.685	-357.056	-351.715	-284.831		303	-22.3287	-21.4081	-28.2593	-28.8086		303	-129.578	-30.1615	-9.91821		303	-38.4013	0.332139		303	-30.9245	-31.2042	-23.4985		303	-20.4213	-26.1536		303	-9.60795	-7.65381	-7.77893	-7.1462		303	-199.585	-101.522	-72.4284	-39.978		303	-2.63367	-2.6474	-2.28119	-2.25067		303	-28.1906
303.3	-364.685	-358.582	-354.004	-291.443		303.3	-21.4844	-20.462	-28.4831	-29.9479		303.3	-130.585	-30.7719	-8.13802		303.3	-41.3005	-0.392934		303.3	-30.4667	-31.0135	-24.0707		303.3	-21.464	-24.4751		303.3	-9.45536	-7.42798	-7.85217	-7.2759		303.3	-197.144	-102.132	-72.0215	-34.6375		303.3	-2.16064	-2.56348	-2.2583	-2.57111		303.3	-28.801
303.6	-363.159	-359.599	-348.663	-285.339		303.6	-22.0439	-21.7133	-27.6896	-29.1341		303.6	-129.913	-30.2124	-8.0363		303.6	-38.8591	-0.0117442		303.6	-31.3314	-30.2505	-23.5367		303.6	-20.7774	-25.2991		303.6	-9.91821	-7.59888	-7.63245	-7.19198		303.6	-196.838	-103.963	-72.8353	-36.9263		303.6	-2.8656	-3.07083	-2.56729	-2.13623		303.6	-27.771
303.9	-363.159	-360.616	-354.767	-288.391		303.9	-21.7082	-20.9045	-27.9744	-28.4424		303.9	-130.402	-29.7038	-7.88371		303.9	-40.3849	0.0642696		303.9	-30.365	-30.4794	-22.7356		303.9	-21.0063	-24.4751		303.9	-10.1725	-7.26013	-7.96509	-7.24792		303.9	-195.923	-99.8942	-73.4456	-37.384		303.9	-2.94495	-2.63596	-2.46429	-1.93787		303.9	-29.1672
304.2	-368.5	-361.125	-355.53	-285.848		304.2	-21.9116	-21.1334	-29.541	-27.8727		304.2	-131.775	-31.4331	-8.29061		304.2	-41.5548	-1.00413		304.2	-29.7546	-31.5475	-23.4604		304.2	-21.0826	-25.7874		304.2	-9.57998	-7.73621	-7.0404	-7.34965		304.2	-197.449	-101.318	-70.5973	-38.6047		304.2	-3.14331	-2.87628	-2.26212	-2.63214		304.2	-28.3279
304.5	-370.026	-362.651	-359.344	-288.391		304.5	-21.464	-21.4844	-28.9103	-27.4862		304.5	-132.965	-30.1107	-8.29061		304.5	-40.4867	-1.0807		304.5	-29.2969	-30.2505	-23.1934		304.5	-20.2433	-25.0244		304.5	-9.90295	-7.5592	-8.1665	-7.48698		304.5	-195.007	-101.522	-70.3939	-36.7737		304.5	-3.04871	-2.78473	-2.82669	-2.12097		304.5	-29.3579
304.8	-370.026	-362.142	-354.767	-286.865		304.8	-21.1894	-20.5383	-29.5207	-28.6051		304.8	-132.599	-31.9926	-7.01904		304.8	-41.1479	-0.31804		304.8	-30.7719	-30.6702	-23.5367		304.8	-20.5739	-26.3367		304.8	-10.3633	-7.94983	-8.20923	-7.50732		304.8	-193.481	-101.115	-71.0042	-39.0625		304.8	-3.07007	-2.83813	-2.07901	-2.41089		304.8	-27.6413
305.1	-364.685	-363.668	-358.582	-284.322		305.1	-22.2371	-21.4233	-27.0182	-29.0527		305.1	-132.996	-31.3822	-8.54492		305.1	-39.978	-0.852378		305.1	-30.0598	-31.5857	-23.2697		305.1	-21.2606	-24.9939		305.1	-10.1547	-7.69958	-7.9956	-6.96055		305.1	-194.397	-103.353	-68.9697	-39.6729		305.1	-2.95105	-2.49481	-2.29263	-1.91498		305.1	-27.9617
305.4	-370.026	-360.616	-354.767	-283.813		305.4	-22.0337	-21.6675	-27.0996	-31.4128		305.4	-132.08	-31.3314	-8.74837		305.4	-41.1479	1.70319		305.4	-30.0598	-30.5939	-24.0707		305.4	-20.5994	-25.5737		305.4	-9.84955	-7.33948	-8.27331	-7.27081		305.4	-198.364	-102.539	-71.6146	-36.4685		305.4	-3.14636	-2.14004	-2.51389	-2.63214		305.4	-29.6936
305.7	-363.922	-362.651	-352.478	-285.339		305.7	-20.9452	-23.0865	-30.3141	-30.3752		305.7	-132.538	-30.9245	-8.74837		305.7	-45.6746	0.634794		305.7	-30.4159	-31.6238	-22.8119		305.7	-21.108	-26.5198		305.7	-10.1293	-7.08313	-7.74841	-7.89388		305.7	-194.092	-101.929	-70.8008	-37.384		305.7	-3.44238	-2.51007	-2.2583	-2.55585		305.7	-28.038
306	-366.974	-363.159	-354.767	-282.796		306	-21.4335	-22.7661	-29.3172	-29.8869		306	-130.493	-30.5684	-7.12077		306	-44.5048	-0.815071		306	-28.3305	-31.4713	-22.583		306	-20.6757	-26.4282		306	-10.2997	-7.56225	-8.35266	-7.32422		306	-197.144	-100.301	-72.2249	-38.7573		306	-2.83203	-3.00217	-1.77002	-2.28119		306	-28.717
306.3	-371.551	-364.176	-352.478	-285.339		306.3	-21.5149	-20.6604	-29.4393	-28.5441		306.3	-131.897	-30.3141	-9.00269		306.3	-41.453	1.05385		306.3	-29.3477	-31.1279	-22.4304		306.3	-21.7946	-25.3296		306.3	-9.87498	-7.54394	-8.30688	-7.29116		306.3	-197.754	-100.911	-70.1904	-38.147		306.3	-2.3468	-2.84195	-2.49863	-2.20489		306.3	-28.5263
306.6	-365.448	-366.211	-350.189	-281.27		306.6	-21.6166	-22.8271	-30.3752	-30.0293		306.6	-130.981	-30.8736	-8.79924		306.6	-38.9608	1.16801		306.6	-30.2633	-31.7764	-24.1089		306.6	-21.1843	-27.8625		306.6	-10.1089	-7.27844	-8.44421	-7.13603		306.6	-196.228	-101.115	-68.7663	-39.5203		306.6	-2.82288	-1.98746	-2.6474	-2.10571		306.6	-28.5797
306.9	-366.974	-362.142	-353.241	-286.865		306.9	-22.1456	-22.3083	-29.4393	-29.3579		306.9	-129.944	-30.5176	-8.0363		306.9	-41.0461	0.17591		306.9	-29.1952	-30.3268	-23.7274		306.9	-19.633	-26.7029		306.9	-9.9233	-7.48291	-7.72705	-7.65991		306.9	-195.923	-97.8597	-72.2249	-38.147		306.9	-3.37524	-2.79617	-2.09808	-1.83105		306.9	-28.8696
307.2	-370.026	-362.142	-355.53	-284.831		307.2	-22.1151	-23.4222	-30.131	-29.2969		307.2	-130.707	-30.6193	-9.40959		307.2	-40.3849	-0.20584		307.2	-30.4159	-31.8527	-23.0026		307.2	-20.7011	-24.3835		307.2	-9.84446	-7.55005	-7.58362	-7.39288		307.2	-195.923	-99.2839	-71.6146	-36.6211		307.2	-2.74963	-2.83051	-2.66266	-2.38037		307.2	-27.3743
307.5	-365.448	-361.633	-348.663	-284.322		307.5	-21.403	-23.8953	-29.6631	-28.3203		307.5	-128.204	-29.3477	-8.59578		307.5	-39.8254	-0.625737		307.5	-30.4667	-31.1661	-23.1552		307.5	-20.8028	-24.6277		307.5	-9.05609	-7.12891	-8.30688	-7.41831		307.5	-196.533	-102.132	-71.4111	-39.0625		307.5	-2.48413	-2.52914	-2.14767	-1.89972		307.5	-28.5873
307.8	-362.396	-363.668	-347.9	-284.831		307.8	-22.1049	-22.2626	-29.6224	-28.4017		307.8	-129.547	-32.2469	-7.22249		307.8	-40.9953	-0.816752		307.8	-29.7038	-31.7383	-23.613		307.8	-20.6757	-24.9023		307.8	-10.081	-7.60498	-8.28247	-7.17417		307.8	-198.975	-100.098	-70.1904	-37.9944		307.8	-2.54517	-3.18909	-2.36511	-2.53296		307.8	-28.2211
308.1	-368.5	-361.125	-350.189	-282.288		308.1	-22.583	-21.7133	-32.8166	-28.89		308.1	-129.456	-31.2297	-7.27336		308.1	-42.1143	1.12846		308.1	-29.8564	-32.3486	-23.4604		308.1	-21.0063	-24.0784		308.1	-10.1929	-7.57141	-8.11157	-7.11822		308.1	-195.618	-100.911	-72.8353	-36.0107		308.1	-3.36609	-2.25449	-2.24304	-2.23541		308.1	-29.3198
308.4	-359.344	-364.176	-349.426	-283.305		308.4	-21.4132	-21.3318	-31.8197	-28.2389		308.4	-130.341	-30.3141	-9.15527		308.4	-42.1651	0.899302		308.4	-29.6021	-30.365	-22.6974		308.4	-20.8028	-24.8718		308.4	-9.39433	-7.34558	-7.547	-7.58362		308.4	-197.144	-99.8942	-72.2249	-37.5366		308.4	-2.8717	-2.72369	-2.25067	-2.44904		308.4	-28.2364
308.7	-371.551	-365.702	-349.426	-283.813		308.7	-21.637	-22.4304	-30.1107	-28.0762		308.7	-131.042	-30.4667	-7.22249		308.7	-40.1815	0.784581		308.7	-30.4667	-31.0135	-23.4985		308.7	-20.6502	-24.5972		308.7	-10.1242	-7.89184	-7.83386	-7.28861		308.7	-193.481	-103.76	-72.8353	-37.8418		308.7	-2.99988	-2.71606	-2.14004	-1.85394		308.7	-28.3661
309	-364.685	-361.125	-347.9	-286.865		309	-21.5963	-22.3083	-30.7007	-26.7334		309	-131.622	-31.7891	-8.4432		309	-42.1143	1.39465		309	-30.9245	-31.2805	-22.583		309	-21.0063	-23.7732		309	-9.86226	-7.40662	-8.27637	-7.29116		309	-198.059	-102.539	-71.6146	-34.3323		309	-2.89001	-2.26593	-2.37656	-2.39563		309	-28.7781
309.3	-363.922	-362.651	-350.952	-283.813		309.3	-21.5963	-21.4386	-30.1717	-26.7944		309.3	-131.012	-30.6193	-6.71387		309.3	-42.0634	1.31808		309.3	-30.6193	-31.2805	-23.4604		309.3	-20.3959	-24.292		309.3	-9.92076	-7.73621	-7.09839	-7.164		309.3	-203.247	-102.132	-69.987	-35.7056		309.3	-2.83203	-2.36511	-2.33459	-2.19727		309.3	-28.244
309.6	-367.737	-363.159	-352.478	-281.779		309.6	-22.3999	-22.0795	-29.2155	-26.123		309.6	-130.676	-30.1107	-6.96818		309.6	-39.3168	1.50853		309.6	-30.8228	-32.5775	-22.2015		309.6	-21.3369	-26.1841		309.6	-9.36381	-7.95898	-8.04443	-7.36999		309.6	-198.669	-102.539	-71.818	-36.7737		309.6	-3.15857	-2.52151	-2.42615	-1.7395		309.6	-28.305
309.9	-359.344	-364.176	-354.767	-285.848		309.9	-21.7489	-21.3318	-29.0324	-28.0762		309.9	-130.371	-30.7719	-8.0363		309.9	-40.3849	0.745314		309.9	-29.6529	-31.3187	-23.6893		309.9	-20.2688	-25.9094		309.9	-9.56472	-7.5531	-7.96204	-7.03684		309.9	-196.228	-100.911	-72.0215	-39.3677		309.9	-3.50037	-2.86102	-2.48718	-1.9455		309.9	-27.7939
310.2	-366.211	-362.651	-355.53	-282.288		310.2	-21.3114	-21.6522	-29.9072	-26.123		310.2	-130.798	-32.2978	-8.69751		310.2	-41.8599	1.01206		310.2	-30.365	-30.5939	-22.4686		310.2	-21.3369	-26.2146		310.2	-9.91058	-7.73926	-8.11767	-7.4234		310.2	-197.144	-105.387	-70.8008	-34.6375		310.2	-3.14636	-2.6474	-2.34604	-2.52533		310.2	-28.6484
310.5	-363.922	-364.176	-351.715	-282.288		310.5	-21.4132	-21.347	-27.9338	-26.7944		310.5	-129.059	-30.3141	-7.88371		310.5	-41.9617	0.630313		310.5	-27.8727	-30.3268	-21.7819		310.5	-20.1162	-24.9939		310.5	-9.38415	-7.901	-8.52051	-7.33693		310.5	-197.754	-104.37	-72.8353	-36.3159		310.5	-2.91138	-3.23486	-2.44904	-2.47955		310.5	-28.6102
310.8	-362.396	-364.685	-350.189	-285.339		310.8	-21.8302	-21.8506	-30.2327	-28.8493		310.8	-131.348	-29.9581	-7.88371		310.8	-40.3849	-1.04843		310.8	-28.9408	-31.2805	-22.6593		310.8	-20.3451	-25.7263		310.8	-9.62067	-7.41882	-8.27026	-6.57654		310.8	-193.787	-101.929	-69.3766	-37.5366		310.8	-3.04565	-3.0632	-2.89154	-2.32697		310.8	-27.9312
311.1	-360.87	-361.125	-352.478	-282.288		311.1	-21.2199	-20.6757	-30.5379	-27.4048		311.1	-131.47	-29.3477	-8.4432		311.1	-39.6729	0.248283		311.1	-30.5684	-30.4413	-24.5667		311.1	-19.7856	-23.468		311.1	-9.89532	-7.82776	-8.03528	-7.21995		311.1	-191.65	-102.336	-70.5973	-36.7737		311.1	-3.45764	-2.39944	-2.40707	-1.4801		311.1	-28.9459
311.4	-363.159	-361.633	-354.767	-281.27		311.4	-21.108	-22.2473	-29.2765	-27.832		311.4	-130.585	-28.9917	-7.83285		311.4	-40.2323	1.39241		311.4	-30.5176	-31.929	-23.3841		311.4	-21.0063	-25.3906		311.4	-9.57489	-8.26416	-8.0719	-7.63194		311.4	-196.838	-100.098	-71.0042	-37.2314		311.4	-3.02429	-2.52914	-2.69699	-2.49481		311.4	-28.4042
311.7	-366.974	-362.651	-352.478	-284.831		311.7	-20.9249	-21.3776	-28.1169	-27.8117		311.7	-130.798	-30.5176	-8.64665		311.7	-42.2668	1.58287		311.7	-30.6702	-32.3105	-22.2778		311.7	-20.4976	-24.5361		311.7	-9.26208	-8.02307	-7.77893	-7.55564		311.7	-195.312	-101.115	-70.1904	-37.6892		311.7	-3.04871	-2.45285	-2.58636	-2.6474		311.7	-27.6489
312	-367.737	-356.547	-350.952	-281.779		312	-21.0266	-21.4996	-29.5817	-28.6255		312	-130.89	-30.0598	-8.64665		312	-40.9953	1.46815		312	-30.5176	-31.6238	-23.3459		312	-21.0571	-24.2615		312	-9.24937	-7.64465	-7.74231	-7.63957		312	-193.481	-100.301	-70.5973	-36.4685		312	-2.6947	-2.70462	-2.19727	-2.43378		312	-26.619
312.3	-369.263	-362.142	-356.293	-284.322		312.3	-21.3013	-21.3623	-29.541	-27.4251		312.3	-132.202	-29.0934	-8.29061		312.3	-42.1651	0.0182807		312.3	-31.5348	-32.5394	-22.6593		312.3	-21.0063	-23.7732		312.3	-9.78343	-7.99866	-7.8949	-7.55819		312.3	-192.261	-100.505	-72.4284	-34.9426		312.3	-2.41089	-2.78091	-2.69318	-2.60925		312.3	-28.0838
312.6	-366.974	-362.651	-353.241	-282.796		312.6	-21.2911	-21.3318	-26.8351	-27.3234		312.6	-130.951	-28.4831	-7.73112		312.6	-41.453	-0.630498		312.6	-31.1279	-32.5394	-23.2315		312.6	-20.9554	-24.3225		312.6	-10.0072	-7.52869	-7.57751	-7.58362		312.6	-195.007	-100.301	-69.987	-39.2151		312.6	-3.10669	-2.60925	-2.82288	-2.18201		312.6	-27.8549
312.9	-363.159	-362.142	-353.241	-283.305		312.9	-20.7723	-21.6522	-27.8117	-29.6224		312.9	-131.073	-30.6193	-8.54492		312.9	-42.9281	-0.211161		312.9	-29.7546	-31.395	-23.0026		312.9	-20.6248	-24.3225		312.9	-9.73002	-7.28149	-7.96509	-7.49969		312.9	-196.533	-103.556	-71.4111	-40.1306		312.9	-2.95105	-2.78091	-2.08282	-2.14386		312.9	-28.305
313.2	-366.211	-361.633	-354.767	-282.796		313.2	-21.3623	-22.7356	-27.4048	-29.2358		313.2	-131.104	-30.6193	-8.69751		313.2	-42.3177	-0.745499		313.2	-30.2633	-31.0898	-23.4604		313.2	-20.8282	-24.3835		313.2	-9.51894	-7.40356	-7.75757	-7.4056		313.2	-193.787	-103.353	-72.6318	-41.0461		313.2	-2.2644	-2.81906	-2.49481	-2.05231		313.2	-28.0609
313.5	-364.685	-360.616	-354.004	-283.813		313.5	-20.8028	-21.2555	-28.5238	-28.6662		313.5	-130.005	-29.7038	-7.47681		313.5	-41.1987	-0.745779		313.5	-31.2805	-31.8909	-23.1171		313.5	-19.8364	-24.5361		313.5	-9.82157	-7.68127	-7.83386	-7.39034		313.5	-198.364	-97.8597	-71.4111	-39.978		313.5	-3.17688	-2.58255	-2.6474	-1.80054		313.5	-27.8931
313.8	-363.159	-360.616	-357.056	-285.339		313.8	-20.4773	-21.286	-28.3813	-27.2217		313.8	-131.073	-30.1615	-6.96818		313.8	-43.9962	0.894261		313.8	-30.6193	-32.9971	-23.9563		313.8	-20.752	-23.9868		313.8	-9.847	-7.34253	-7.85828	-7.5887		313.8	-200.5	-99.6908	-70.1904	-41.0461		313.8	-3.08533	-2.85721	-2.78091	-2.79999		313.8	-29.3655
314.1	-365.448	-360.616	-352.478	-282.288		314.1	-21.5352	-21.4844	-28.2593	-28.0558		314.1	-131.104	-30.8736	-8.74837		314.1	-44.5048	-1.05151		314.1	-29.246	-32.2342	-23.1552		314.1	-20.0653	-24.0173		314.1	-9.8114	-7.38525	-8.43506	-7.18435		314.1	-193.481	-101.522	-70.8008	-39.978		314.1	-3.04871	-3.04031	-2.84576	-1.98364		314.1	-27.771
314.4	-367.737	-361.633	-351.715	-286.865		314.4	-20.3451	-20.8588	-30.07	-28.951		314.4	-131.531	-30.5176	-9.05355		314.4	-42.9281	0.435937		314.4	-29.6529	-31.8909	-24.4141		314.4	-20.1925	-24.0479		314.4	-9.50368	-7.7301	-8.20007	-7.70823		314.4	-197.449	-101.929	-69.7835	-42.1143		314.4	-2.98767	-2.38037	-2.81143	-1.8692		314.4	-28.3432
314.7	-366.974	-359.09	-352.478	-285.848		314.7	-20.6299	-20.7672	-29.7445	-27.2013		314.7	-131.378	-29.7546	-9.10441		314.7	-41.1479	-1.92946		314.7	-29.8055	-31.8527	-23.8037		314.7	-20.0907	-24.1699		314.7	-9.96145	-7.76062	-7.96509	-7.91931		314.7	-198.059	-100.708	-70.1904	-39.3677		314.7	-2.58179	-2.59399	-2.65121	-2.6474		314.7	-29.1443
315	-364.685	-359.09	-347.137	-285.339		315	-21.0876	-20.5536	-28.6865	-28.2593		315	-131.866	-31.2805	-6.40869		315	-42.1651	-0.899767		315	-30.365	-33.6075	-23.5367		315	-19.9127	-23.1018		315	-9.82157	-7.39746	-7.62634	-7.24284		315	-190.735	-103.149	-71.2077	-38.7573		315	-2.9541	-2.72369	-2.63977	-2.13623		315	-28.6331
315.3	-360.107	-362.142	-348.663	-281.27		315.3	-21.8099	-22.522	-28.7476	-29.8665		315.3	-130.341	-31.2297	-8.54492		315.3	-43.0806	0.39695		315.3	-30.009	-30.6702	-23.5748		315.3	-20.4722	-23.9258		315.3	-9.32312	-7.24182	-7.91931	-7.8303		315.3	-191.956	-103.556	-71.4111	-40.2832		315.3	-2.76489	-2.69699	-2.22015	-2.388		315.3	-29.6402
315.6	-366.211	-360.616	-345.612	-285.848		315.6	-22.9289	-22.0032	-28.8289	-31.7993		315.6	-131.042	-30.8228	-8.49406		315.6	-41.4022	0.472964		315.6	-29.7546	-31.7001	-24.1089		315.6	-20.4976	-23.9868		315.6	-10.0861	-7.74536	-8.27637	-7.26064		315.6	-192.566	-101.115	-69.1732	-42.572		315.6	-3.09448	-2.63214	-2.31934	-2.34985		315.6	-28.862
315.9	-366.211	-357.564	-348.663	-286.357		315.9	-22.1049	-21.4539	-28.951	-30.0496		315.9	-131.256	-29.4495	-8.23975		315.9	-42.9789	-0.595432		315.9	-29.5512	-31.7383	-23.9944		315.9	-20.8791	-22.9187		315.9	-9.99451	-7.6355	-8.02917	-7.50987		315.9	-197.449	-99.0804	-70.5973	-41.8091		315.9	-3.2196	-2.87628	-2.76947	-1.74713		315.9	-28.6484
316.2	-366.211	-363.668	-350.952	-285.339		316.2	-21.9523	-22.0489	-28.8696	-28.6662		316.2	-131.775	-29.6021	-8.79924		316.2	-43.4875	-0.633859		316.2	-30.3141	-31.2042	-23.9944		316.2	-21.0063	-24.7192		316.2	-9.82666	-7.5592	-7.74536	-7.6828		316.2	-193.787	-102.946	-71.4111	-41.1987		316.2	-3.57361	-2.52914	-2.60544	-2.78473		316.2	-28.5263
316.5	-366.211	-360.616	-350.952	-285.848		316.5	-20.7214	-21.5912	-29.1138	-27.8524		316.5	-133.209	-30.3141	-8.34147		316.5	-43.4875	1.46394		316.5	-29.7038	-30.0598	-24.7192		316.5	-20.0907	-23.3765		316.5	-9.79869	-7.88574	-7.50732	-7.0343		316.5	-196.533	-100.098	-72.0215	-39.3677		316.5	-2.91138	-2.34222	-1.8692	-2.61688		316.5	-28.862
316.8	-363.159	-361.633	-350.189	-286.865		316.8	-21.403	-22.3083	-30.3141	-29.4596		316.8	-131.531	-29.3986	-9.10441		316.8	-41.7582	-2.27474		316.8	-31.1279	-30.8228	-24.0707		316.8	-20.5231	-24.231		316.8	-9.57743	-7.23267	-7.94372	-8.36436		316.8	-196.228	-101.725	-72.2249	-38.9099		316.8	-2.80457	-2.76566	-2.73132	-2.14386		316.8	-27.3666
317.1	-366.974	-363.668	-351.715	-287.882		317.1	-21.464	-21.759	-29.0527	-27.8117		317.1	-130.066	-30.721	-9.15527		317.1	-41.8599	0.0519466		317.1	-30.7719	-32.7301	-23.9182		317.1	-19.9382	-23.8342		317.1	-9.54946	-7.60498	-7.69348	-7.65737		317.1	-197.144	-100.911	-73.8525	-36.9263		317.1	-2.90832	-2.25449	-2.72369	-2.9068		317.1	-28.862
317.4	-366.211	-362.651	-350.952	-286.357		317.4	-21.0063	-23.0103	-29.8462	-28.4831		317.4	-129.944	-30.5176	-7.98543		317.4	-40.9953	-0.0627744		317.4	-31.5348	-31.2805	-23.9944		317.4	-19.9382	-24.9329		317.4	-9.80123	-7.72705	-7.41272	-7.38525		317.4	-197.449	-101.522	-72.8353	-36.6211		317.4	-2.94189	-2.78854	-2.46811	-2.47192		317.4	-28.9535
317.7	-362.396	-359.09	-353.241	-285.339		317.7	-21.5759	-21.5454	-28.8086	-28.7882		317.7	-132.416	-30.1615	-8.34147		317.7	-41.7074	0.0513864		317.7	-31.3822	-32.3868	-24.7955		317.7	-19.811	-23.8647		317.7	-9.62321	-7.88269	-7.98035	-7.72858		317.7	-195.618	-100.098	-71.4111	-40.1306		317.7	-2.71301	-2.89917	-2.01416	-2.54822		317.7	-28.7704
318	-360.107	-361.125	-353.241	-284.831		318	-21.8201	-20.8588	-29.541	-28.2593		318	-132.355	-30.8228	-9.00269		318	-40.741	-1.93254		318	-31.1279	-32.196	-24.147		318	-20.4468	-24.0173		318	-9.552	-7.6416	-7.70264	-7.74383		318	-196.533	-99.0804	-72.4284	-36.9263		318	-3.49121	-2.73895	-2.38419	-1.86157		318	-28.5873
318.3	-362.396	-361.125	-352.478	-288.391		318.3	-21.2097	-22.0947	-28.0762	-26.8148		318.3	-133.606	-31.0771	-9.10441		318.3	-40.9953	0.813766		318.3	-31.1279	-32.8827	-23.3841		318.3	-20.93	-24.4751		318.3	-9.54183	-7.88879	-8.05054	-7.31405		318.3	-198.669	-101.929	-71.6146	-36.4685		318.3	-2.78625	-1.89972	-2.44141	-2.28882		318.3	-29.0375
318.6	-367.737	-357.564	-352.478	-289.917		318.6	-22.2371	-21.8353	-30.5786	-28.2593		318.6	-131.561	-30.7719	-8.18888		318.6	-42.572	-0.178336		318.6	-31.84	-31.8909	-23.3841		318.6	-20.752	-24.0784		318.6	-9.47062	-8.02917	-8.19702	-7.164		318.6	-198.364	-101.522	-72.2249	-38.2996		318.6	-2.80151	-2.79999	-2.55585	-1.9989		318.6	-28.7857
318.9	-366.211	-360.616	-351.715	-284.322		318.9	-22.2473	-22.2321	-30.721	-29.2562		318.9	-132.141	-31.5857	-7.57853		318.9	-41.097	-0.25491		318.9	-31.9926	-31.6238	-24.6048		318.9	-21.2606	-24.231		318.9	-9.52657	-7.42493	-7.50427	-7.46155		318.9	-197.754	-100.301	-69.3766	-38.9099		318.9	-3.24097	-2.92969	-2.46429	-1.56403		318.9	-29.1977
319.2	-366.974	-362.651	-350.189	-285.848		319.2	-22.1964	-21.225	-31.1483	-31.5755		319.2	-132.965	-30.1107	-8.8501		319.2	-40.4358	0.660338		319.2	-30.7719	-32.1579	-25.177		319.2	-19.7856	-23.8953		319.2	-9.33584	-7.89795	-8.06885	-7.7947		319.2	-198.364	-104.167	-74.056	-35.8582		319.2	-2.6062	-2.47192	-2.53296	-2.42615		319.2	-28.9764
319.5	-365.448	-362.651	-352.478	-286.357		319.5	-22.6237	-22.1863	-30.0089	-30.5583		319.5	-134.46	-31.0262	-8.64665		319.5	-40.2832	1.07967		319.5	-32.8064	-32.692	-25.1389		319.5	-20.752	-24.7498		319.5	-8.73057	-7.52563	-7.26623	-7.47681		319.5	-195.923	-101.725	-73.2422	-38.7573		319.5	-2.91443	-2.9602	-2.3613	-1.95312		319.5	-28.7552
319.8	-368.5	-363.159	-352.478	-283.305		319.8	-21.8302	-21.8964	-30.1717	-30.07		319.8	-133.453	-30.7719	-7.52767		319.8	-38.2996	2.03307		319.8	-30.4667	-32.3868	-25.1007		319.8	-20.4468	-23.0713		319.8	-9.4045	-7.80945	-7.26318	-7.46155		319.8	-199.585	-99.4873	-74.2594	-37.5366		319.8	-3.09143	-3.66211	-2.2583	-1.71661		319.8	-28.8773
320.1	-364.685	-364.176	-352.478	-286.357		320.1	-21.5556	-20.4926	-30.1107	-30.2531		320.1	-132.874	-30.1615	-8.49406		320.1	-40.3849	1.38429		320.1	-30.5176	-33.1116	-25.444		320.1	-20.5231	-23.9258		320.1	-9.20614	-7.5592	-7.98035	-7.93203		320.1	-194.702	-101.318	-74.056	-39.5203		320.1	-2.64282	-2.21634	-2.26593	-2.31934		320.1	-28.7094
320.4	-366.974	-359.09	-353.241	-284.322		320.4	-21.464	-21.1792	-29.9479	-32.5521		320.4	-134.186	-32.5521	-7.88371		320.4	-40.0289	0.544776		320.4	-30.1615	-32.3486	-25.1007		320.4	-21.3114	-23.6511		320.4	-9.6461	-8.04138	-7.78503	-7.4412		320.4	-201.721	-99.2839	-72.4284	-37.2314		320.4	-3.25623	-2.68936	-2.48718	-2.58636		320.4	-28.4042
320.7	-362.396	-363.159	-352.478	-285.848		320.7	-21.5352	-21.2097	-30.4565	-30.7414		320.7	-132.629	-30.721	-7.68026		320.7	-40.2323	-1.13397		320.7	-31.0262	-33.0734	-26.0925		320.7	-19.8873	-23.7427		320.7	-9.09678	-7.97729	-7.55005	-7.56073		320.7	-197.754	-100.911	-75.887	-37.0789		320.7	-3.08838	-2.32315	-2.4147	-2.56348		320.7	-27.7176
321	-366.211	-362.142	-353.241	-286.865		321	-22.3694	-20.7062	-30.4972	-29.6834		321	-134.247	-30.8736	-6.96818		321	-40.9444	-0.0661353		321	-30.5176	-33.8364	-25.3677		321	-20.4722	-25.0549		321	-9.20359	-7.724	-7.50427	-7.93203		321	-196.533	-97.0459	-71.2077	-33.8745		321	-2.86865	-2.7771	-2.74658	-2.69318		321	-27.7176
321.3	-367.737	-359.599	-350.952	-287.882		321.3	-22.1456	-21.0876	-28.8493	-29.1341		321.3	-134.399	-31.2805	-8.23975		321.3	-41.3513	-1.28712		321.3	-30.721	-30.7083	-25.2533		321.3	-21.2097	-23.8953		321.3	-9.51131	-7.63245	-8.1665	-7.25047		321.3	-196.228	-102.132	-71.818	-34.3323		321.3	-3.09753	-2.68173	-2.36893	-2.35748		321.3	-28.6636
321.6	-366.211	-362.142	-347.137	-286.357		321.6	-21.7082	-20.6909	-32.3486	-28.8086		321.6	-132.568	-30.365	-8.39233		321.6	-39.7746	-0.562606		321.6	-30.5684	-31.8527	-24.7955		321.6	-20.3451	-23.8647		321.6	-9.37907	-7.73621	-7.83081	-7.62176		321.6	-198.059	-100.911	-70.3939	-37.9944		321.6	-2.53296	-2.78854	-2.48718	-1.9989		321.6	-27.9312
321.9	-367.737	-365.702	-350.952	-286.865		321.9	-22.583	-21.2708	-28.9714	-26.2655		321.9	-132.874	-32.6538	-7.68026		321.9	-40.7918	-0.562886		321.9	-30.365	-32.3486	-26.741		321.9	-20.5739	-24.5972		321.9	-9.65373	-7.69958	-8.17261	-6.98344		321.9	-195.618	-102.132	-71.2077	-38.7573		321.9	-3.03345	-2.51007	-2.24304	-2.69318		321.9	-29.7699
322.2	-366.211	-363.668	-350.189	-286.865		322.2	-21.6471	-20.7672	-30.1717	-27.2827		322.2	-131.531	-33.315	-7.98543		322.2	-40.2323	0.0853324		322.2	-30.3141	-32.7682	-28.1906		322.2	-20.5739	-23.7732		322.2	-9.41722	-7.55005	-7.8949	-7.40306		322.2	-192.261	-102.743	-72.4284	-39.3677		322.2	-2.6886	-2.1286	-2.75421	-2.29645		322.2	-28.9154
322.5	-363.922	-359.09	-354.767	-288.391		322.5	-22.3083	-21.3776	-31.9417	-27.5269		322.5	-132.202	-31.84	-9.20614		322.5	-42.9281	-0.716034		322.5	-29.8564	-32.6157	-26.6647		322.5	-20.6502	-24.5667		322.5	-9.37652	-7.31506	-7.13501	-7.12331		322.5	-192.871	-103.353	-71.4111	-38.9099		322.5	-3.23181	-2.75421	-2.55966	-1.9989		322.5	-28.6179
322.8	-364.685	-360.616	-356.293	-289.917		322.8	-22.2473	-20.7062	-32.0028	-32.9386		322.8	-134.155	-32.6029	-8.23975		322.8	-42.6737	-0.64002		322.8	-30.0598	-32.2342	-26.3214		322.8	-22.2524	-24.292		322.8	-9.08915	-7.58667	-7.27844	-7.08771		322.8	-196.533	-97.8597	-73.6491	-39.2151		322.8	-2.73132	-2.06375	-2.55966	-2.70843		322.8	-28.4424
323.1	-361.633	-360.616	-357.056	-287.882		323.1	-21.4437	-21.4844	-31.4331	-33.7321		323.1	-134.033	-30.6193	-8.39233		323.1	-41.7582	0.122639		323.1	-30.4667	-32.1198	-27.6566		323.1	-21.6675	-26.062		323.1	-9.38161	-7.26013	-7.42798	-6.76473		323.1	-195.923	-102.132	-71.818	-39.6729		323.1	-2.20947	-2.08664	-2.75421	-2.20489		323.1	-28.2898
323.4	-368.5	-359.09	-354.767	-288.9		323.4	-22.3083	-21.3165	-32.3893	-36.0921		323.4	-132.599	-31.7383	-8.90096		323.4	-40.2832	-2.01387		323.4	-29.1443	-31.7383	-26.7029		323.4	-21.5149	-25.7263		323.4	-9.50622	-7.74231	-7.85522	-7.33439		323.4	-194.397	-102.743	-71.0042	-37.8418		323.4	-2.99683	-2.55966	-2.17438	-1.35803		323.4	-28.2669
323.7	-369.263	-360.107	-354.004	-286.865		323.7	-22.5728	-21.8048	-32.1248	-34.0373		323.7	-133.606	-29.9581	-8.4432		323.7	-42.2668	0.122079		323.7	-29.0426	-31.1279	-25.9399		323.7	-20.8537	-24.9023		323.7	-8.80178	-7.71484	-7.52869	-7.89134		323.7	-195.923	-99.4873	-71.818	-37.8418		323.7	-3.10669	-2.5177	-2.37274	-1.76239		323.7	-28.0914
324	-367.737	-358.582	-354.767	-285.848		324	-21.9523	-21.9574	-33.1421	-31.6569		324	-134.003	-31.9417	-8.29061		324	-39.2659	-0.412259		324	-31.3822	-33.0734	-26.6266		324	-20.2179	-23.8342		324	-9.09678	-7.34558	-7.4646	-7.05719		324	-193.481	-101.522	-74.056	-36.0107		324	-2.74048	-2.71988	-2.67029	-1.99127		324	-27.4429
324.3	-368.5	-355.021	-358.582	-286.357		324.3	-22.6644	-20.8588	-31.7179	-35.0342		324.3	-133.484	-30.1615	-7.83285		324.3	-40.3849	0.73187		324.3	-30.365	-33.1116	-26.5121		324.3	-20.9554	-24.1089		324.3	-9.26463	-7.51343	-8.05969	-7.50224		324.3	-195.923	-100.708	-76.0905	-38.9099		324.3	-2.43835	-2.40707	-2.24686	-2.2583		324.3	-27.71
324.6	-367.737	-364.176	-356.293	-286.865		324.6	-22.0439	-20.874	-32.1859	-31.8197		324.6	-132.324	-31.4331	-8.95182		324.6	-39.8763	0.23568		324.6	-32.6029	-33.3786	-27.9999		324.6	-20.6757	-24.7192		324.6	-8.9798	-7.83691	-8.10242	-7.44629		324.6	-194.397	-99.4873	-72.4284	-35.7056		324.6	-2.86865	-2.97928	-2.5444	-2.86865		324.6	-27.6184
324.9	-363.922	-365.194	-354.767	-287.374		324.9	-21.7183	-21.2097	-29.6427	-31.6569		324.9	-129.669	-30.6193	-9.40959		324.9	-39.5203	-0.756422		324.9	-32.3486	-32.5394	-27.0844		324.9	-20.8537	-24.6277		324.9	-9.14001	-7.94372	-7.40967	-7.41068		324.9	-194.702	-102.336	-71.2077	-38.2996		324.9	-2.80762	-2.05994	-2.49863	-2.18964		324.9	-29.1214
325.2	-363.922	-362.651	-353.241	-284.831		325.2	-22.2473	-21.5149	-31.9417	-29.6834		325.2	-131.897	-32.0943	-7.83285		325.2	-42.572	-0.184497		325.2	-33.4676	-31.8909	-27.6184		325.2	-20.4722	-24.1394		325.2	-9.25954	-7.547	-7.43408	-6.91477		325.2	-197.144	-98.877	-74.056	-36.3159		325.2	-3.16467	-3.20816	-2.55966	-2.49481		325.2	-27.7405
325.5	-363.922	-362.651	-353.241	-282.288		325.5	-21.7794	-21.2402	-30.5379	-32.4504		325.5	-130.89	-31.0262	-8.29061		325.5	-39.1642	-0.14663		325.5	-30.8736	-30.9753	-26.1688		325.5	-21.0317	-24.1699		325.5	-9.35872	-6.83288	-7.75146	-7.28353		325.5	-195.923	-101.929	-72.8353	-38.2996		325.5	-2.74353	-2.20871	-2.04849	-2.26593		325.5	-27.8015
325.8	-363.922	-361.125	-354.767	-285.339		325.8	-21.3928	-22.0032	-32.8776	-30.2938		325.8	-131.836	-30.6193	-9.20614		325.8	-40.8936	-0.185057		325.8	-30.5684	-33.8745	-26.207		325.8	-20.0144	-25.0854		325.8	-8.63647	-7.32117	-7.54394	-7.01141		325.8	-200.195	-102.336	-72.0215	-36.9263		325.8	-2.5177	-2.66266	-2.05994	-1.57928		325.8	-28.1219
326.1	-360.87	-362.142	-356.293	-288.391		326.1	-21.3013	-21.6675	-32.6538	-30.4769		326.1	-131.897	-31.1788	-8.34147		326.1	-40.9444	-2.28342		326.1	-30.721	-33.2642	-26.207		326.1	-21.1334	-24.7192		326.1	-9.16545	-8.32519	-7.42798	-7.66245		326.1	-192.261	-98.6735	-72.8353	-37.9944		326.1	-2.65503	-2.75803	-2.6474	-1.8692		326.1	-27.2522
326.4	-366.974	-361.633	-354.004	-287.374		326.4	-21.9828	-20.9656	-33.5083	-29.0934		326.4	-131.378	-31.5857	-8.59578		326.4	-39.8254	-1.13929		326.4	-31.2805	-32.196	-25.3296		326.4	-19.7093	-24.9023		326.4	-9.43502	-7.43713	-7.47681	-7.4056		326.4	-193.787	-100.708	-73.0387	-38.6047		326.4	-2.71606	-2.72369	-3.1662	-1.65558		326.4	-27.0843
326.7	-360.107	-361.125	-354.004	-289.408		326.7	-20.3959	-20.9503	-33.7931	-28.3		326.7	-130.066	-31.0771	-8.34147		326.7	-40.1306	-0.681808		326.7	-31.4331	-32.6538	-26.0162		326.7	-20.2942	-24.6887		326.7	-8.98743	-7.40967	-7.68433	-7.60651		326.7	-192.871	-100.911	-72.8353	-38.9099		326.7	-2.52991	-2.95258	-2.491	-3.12805		326.7	-26.7944
327	-360.107	-360.616	-352.478	-284.322		327	-21.5047	-20.9961	-32.5317	-31.311		327	-130.005	-30.9245	-8.0363		327	-41.2496	-0.186178		327	-31.84	-31.1279	-27.3132		327	-20.7265	-24.4751		327	-9.25445	-7.43103	-7.71789	-7.50732		327	-196.838	-104.98	-71.6146	-37.8418		327	-3.06091	-2.70843	-2.01416	-2.09045		327	-27.4429
327.3	-366.974	-361.633	-354.767	-286.865		327.3	-21.4233	-20.6757	-32.2266	-29.3579		327.3	-130.066	-30.8228	-9.00269		327.3	-37.9944	-1.5216		327.3	-29.8564	-31.0898	-27.3514		327.3	-20.3196	-23.7427		327.3	-8.96708	-7.45544	-7.67212	-7.34711		327.3	-196.838	-101.115	-72.4284	-39.6729		327.3	-2.76794	-2.34222	-2.12097	-2.58636		327.3	-28.3203
327.6	-362.396	-354.512	-354.004	-285.339		327.6	-22.2066	-19.8212	-31.6366	-29.2358		327.6	-131.714	-33.2133	-7.37508		327.6	-41.1479	1.37729		327.6	-31.3314	-33.3405	-26.7029		327.6	-20.0907	-23.6206		327.6	-9.2392	-7.8064	-7.76977	-8.04647		327.6	-195.923	-104.37	-69.987	-39.8254		327.6	-3.03955	-2.71225	-2.91061	-1.80054		327.6	-26.7792
327.9	-365.448	-355.53	-356.293	-289.917		327.9	-21.1487	-20.5078	-33.7117	-30.3752		327.9	-129.822	-33.6711	-7.57853		327.9	-41.6565	0.72851		327.9	-30.7719	-33.1116	-26.5121		327.9	-20.4976	-24.2004		327.9	-8.87553	-7.58362	-7.30286	-7.5175		327.9	-194.397	-102.132	-69.987	-41.0461		327.9	-3.25928	-2.14004	-2.34985	-2.5177		327.9	-27.771
328.2	-366.211	-358.073	-357.056	-288.9		328.2	-21.8506	-20.7825	-30.2734	-28.361		328.2	-130.493	-31.84	-9.20614		328.2	-41.3513	-1.02653		328.2	-30.8736	-32.1198	-26.5884		328.2	-20.4468	-25.4517		328.2	-8.82467	-7.74536	-7.61108	-7.69043		328.2	-192.871	-100.708	-70.5973	-39.978		328.2	-2.91748	-2.388	-2.61688	-2.09045		328.2	-26.1993
328.5	-364.685	-358.582	-356.293	-287.374		328.5	-21.9727	-19.8669	-31.4738	-28.7476		328.5	-131.653	-31.2297	-7.83285		328.5	-42.3177	-0.149431		328.5	-29.8055	-31.662	-27.6566		328.5	-19.9127	-23.1628		328.5	-9.03575	-7.66296	-7.4707	-7.98035		328.5	-195.618	-100.505	-69.987	-41.1987		328.5	-2.83813	-2.14767	-2.01797	-1.91498		328.5	-27.1606
328.8	-363.159	-355.53	-355.53	-284.322		328.8	-21.3318	-20.462	-31.0669	-27.9948		328.8	-130.371	-30.9245	-8.49406		328.8	-41.5039	-1.82818		328.8	-31.9417	-31.0898	-26.474		328.8	-21.0826	-24.7192		328.8	-9.54183	-7.69043	-7.91626	-7.55056		328.8	-192.871	-102.539	-69.987	-39.5203		328.8	-2.50549	-2.33078	-2.73514	-2.54822		328.8	-27.3666
329.1	-366.211	-355.53	-356.293	-285.848		329.1	-22.0846	-20.34	-31.189	-30.66		329.1	-132.141	-29.6529	-8.54492		329.1	-41.4022	-2.05734		329.1	-32.8573	-31.2042	-26.0162		329.1	-19.9127	-24.5972		329.1	-8.79669	-8.2428	-7.19299	-7.35728		329.1	-195.923	-101.522	-72.4284	-39.8254		329.1	-3.14941	-2.41089	-2.94495	-2.68555		329.1	-27.3743
329.4	-364.685	-355.021	-356.293	-283.305		329.4	-21.5759	-20.3857	-30.4769	-30.1921		329.4	-131.653	-30.7719	-8.4432		329.4	-41.3005	-1.25653		329.4	-31.0771	-31.929	-26.9699		329.4	-19.8364	-25.7568		329.4	-9.35618	-7.32422	-7.67517	-7.56073		329.4	-193.787	-103.353	-71.818	-42.7246		329.4	-2.5116	-2.89917	-2.11716	-2.70081		329.4	-28.8849
329.7	-371.551	-357.056	-353.241	-283.813		329.7	-21.637	-20.7977	-33.3659	-31.6976		329.7	-133.759	-30.009	-7.52767		329.7	-42.7755	1.52792		329.7	-31.2297	-30.365	-27.5803		329.7	-19.8619	-26.001		329.7	-9.36127	-7.66907	-7.62024	-8.00832		329.7	-196.533	-101.318	-72.2249	-39.5203		329.7	-2.8595	-2.7504	-2.47574	-2.28882		329.7	-28.7933
330	-362.396	-360.616	-350.189	-283.305		330	-21.2809	-20.4468	-34.8104	-29.0934		330	-131.531	-29.7038	-8.8501		330	-43.5893	1.14617		330	-31.6874	-30.8609	-26.2451		330	-21.0063	-24.0784		330	-9.20868	-7.40051	-8.14209	-8.08716		330	-197.449	-101.318	-71.0042	-40.5884		330	-2.948	-2.16675	-2.58255	-2.26593		330	-28.5339
330.3	-366.974	-357.564	-349.426	-285.848		330.3	-21.0368	-20.7672	-32.369	-29.7648		330.3	-131.012	-31.9926	-6.76473		330.3	-41.8091	0.382946		330.3	-31.1279	-32.5394	-27.0081		330.3	-20.167	-25.5737		330.3	-8.50932	-7.8949	-7.68738	-8.22449		330.3	-197.754	-101.725	-74.2594	-40.5884		330.3	-3.18909	-2.47955	-2.62451	-2.17438		330.3	-27.1225
330.6	-367.737	-357.564	-350.952	-282.796		330.6	-21.4844	-20.6146	-31.5348	-31.7383		330.6	-133.362	-30.3141	-7.47681		330.6	-43.5893	0.649695		330.6	-30.8736	-32.196	-26.9318		330.6	-20.8028	-25.2991		330.6	-8.95691	-7.43103	-7.65076	-7.50478		330.6	-199.89	-101.522	-72.8353	-35.8582		330.6	-3.18909	-2.71606	-1.68991	-2.2583		330.6	-26.9241
330.9	-367.737	-359.09	-351.715	-285.848		330.9	-20.8435	-22.3541	-31.2093	-33.1217		330.9	-131.592	-30.721	-7.37508		330.9	-42.3177	-1.02905		330.9	-31.0262	-31.4713	-26.207		330.9	-20.7774	-24.5972		330.9	-9.22394	-7.52258	-7.87659	-7.94983		330.9	-200.195	-100.708	-72.4284	-37.5366		330.9	-3.31116	-2.46429	-2.20871	-1.75476		330.9	-27.298
331.2	-365.448	-358.582	-350.952	-284.831		331.2	-21.2809	-21.9574	-32.6945	-34.0576		331.2	-132.233	-30.7719	-8.13802		331.2	-39.5711	-0.762303		331.2	-30.8736	-30.8609	-27.4658		331.2	-20.0144	-24.1394		331.2	-9.20614	-7.6416	-7.68127	-7.65737		331.2	-198.059	-100.911	-71.2077	-35.7056		331.2	-3.14331	-2.18201	-2.10571	-2.73895		331.2	-26.3519
331.5	-365.448	-359.09	-354.004	-286.357		331.5	-21.0368	-20.9351	-33.8949	-29.9072		331.5	-132.66	-31.7383	-8.13802		331.5	-39.0625	-1.14405		331.5	-31.0262	-32.0053	-27.7328		331.5	-19.2769	-24.6582		331.5	-8.58307	-7.43103	-7.8186	-7.89897		331.5	-198.364	-102.132	-72.0215	-35.8582		331.5	-2.65503	-2.63596	-1.99509	-2.36511		331.5	-27.4277
331.8	-369.263	-362.651	-352.478	-286.865		331.8	-21.7794	-21.4996	-30.0293	-29.2765		331.8	-132.66	-29.5512	-7.57853		331.8	-39.7237	-3.20427		331.8	-31.1788	-32.3486	-26.6266		331.8	-20.2433	-27.0691		331.8	-9.1451	-7.72705	-7.50732	-8.01086		331.8	-198.364	-104.37	-71.2077	-37.0789		331.8	-3.12195	-3.14331	-2.39563	-1.74713		331.8	-27.7481
332.1	-366.974	-358.582	-350.189	-286.357		332.1	-22.3389	-20.6604	-32.5317	-31.0262		332.1	-130.463	-30.1615	-7.17163		332.1	-39.1642	0.190531		332.1	-32.0943	-31.4713	-26.8936		332.1	-21.4895	-26.6113		332.1	-9.16545	-7.47375	-8.32825	-7.73366		332.1	-201.111	-102.539	-72.2249	-35.4004		332.1	-2.82288	-2.75421	-3.09753	-2.92969		332.1	-27.7557
332.4	-373.84	-358.073	-352.478	-287.882		332.4	-21.1487	-21.8964	-30.8838	-31.5145		332.4	-131.439	-30.6193	-7.42594		332.4	-39.978	0.762455		332.4	-33.0098	-32.0816	-25.2533		332.4	-19.3787	-25.3601		332.4	-8.76872	-7.67517	-8.01392	-7.56582		332.4	-199.28	-102.132	-74.056	-36.1633		332.4	-3.01514	-2.49481	-2.20489	-2.22015		332.4	-27.9007
332.7	-367.737	-357.056	-353.241	-287.374		332.7	-21.7387	-21.759	-32.0638	-31.9824		332.7	-131.378	-29.7546	-7.78198		332.7	-40.6392	-1.52664		332.7	-30.4159	-32.0053	-26.3977		332.7	-20.3451	-26.5808		332.7	-9.15273	-7.54394	-7.61719	-8.02358		332.7	-198.059	-101.929	-73.6491	-37.5366		332.7	-3.15857	-2.68555	-1.91116	-2.18201		332.7	-26.9699
333	-365.448	-359.599	-358.582	-287.882		333	-21.6166	-20.6757	-32.491	-34.0373		333	-130.249	-31.2297	-7.83285		333	-41.9108	-1.98469		333	-29.9581	-31.0135	-25.8255		333	-21.0063	-27.0996		333	-9.44519	-7.80029	-7.91626	-7.8303		333	-201.721	-99.4873	-69.7835	-37.9944		333	-2.64587	-2.35748	-2.46811	-2.2583		333	-27.4811
333.3	-366.974	-362.651	-351.715	-288.391		333.3	-21.8404	-22.8424	-32.2062	-28.5645		333.3	-131.592	-31.484	-7.78198		333.3	-39.3168	0.57088		333.3	-32.1452	-31.7001	-26.6647		333.3	-21.1334	-24.8108		333.3	-9.02812	-7.16553	-8.32825	-7.63702		333.3	-202.332	-102.743	-72.2249	-36.1633		333.3	-2.97241	-2.67792	-2.20489	-2.49481		333.3	-26.9241
333.6	-370.789	-361.633	-354.004	-288.9		333.6	-21.7895	-21.8811	-31.9824	-32.1655		333.6	-131.012	-31.484	-7.42594		333.6	-40.4867	-0.764544		333.6	-31.484	-31.9672	-26.0544		333.6	-20.4722	-26.0925		333.6	-9.00268	-8.11157	-7.73621	-7.80487		333.6	-198.364	-98.4701	-70.8008	-36.1633		333.6	-2.1637	-2.44522	-2.32697	-2.60925		333.6	-26.6952
333.9	-364.685	-358.582	-356.293	-284.322		333.9	-22.2168	-21.8964	-32.5521	-32.4707		333.9	-131.378	-30.4159	-8.0363		333.9	-40.7918	-0.00188432		333.9	-33.8237	-32.196	-26.1307		333.9	-20.4722	-24.8718		333.9	-9.45028	-7.41882	-7.23572	-8.11005		333.9	-198.364	-100.098	-70.5973	-37.384		333.9	-2.79846	-2.50244	-2.49481	-2.96783		333.9	-27.1683
334.2	-368.5	-364.685	-357.056	-282.288		334.2	-21.5251	-21.759	-33.9762	-33.2642		334.2	-130.951	-30.721	-8.29061		334.2	-42.9789	0.722628		334.2	-32.1452	-30.7083	-26.474		334.2	-19.8364	-25.116		334.2	-9.4045	-7.23877	-7.70264	-7.5887		334.2	-198.364	-102.946	-71.0042	-39.3677		334.2	-2.92358	-2.95258	-2.72369	-2.47955		334.2	-27.6642
334.5	-369.263	-359.599	-357.056	-281.27		334.5	-21.4844	-21.4691	-32.7148	-31.0262		334.5	-130.188	-31.0262	-7.93457		334.5	-42.216	0.913083		334.5	-32.6029	-32.4249	-27.2369		334.5	-20.0399	-26.1536		334.5	-9.12475	-7.901	-7.82471	-7.94474		334.5	-198.669	-100.708	-72.8353	-36.7737		334.5	-2.73132	-2.69318	-2.37274	-2.18964		334.5	-27.5497
334.8	-368.5	-360.107	-354.767	-283.813		334.8	-22.0337	-20.5841	-32.0231	-28.1982		334.8	-130.737	-30.6702	-6.76473		334.8	-41.5548	1.67574		334.8	-32.6029	-32.0816	-26.474		334.8	-20.8028	-25.177		334.8	-9.60286	-7.48596	-7.68433	-8.0541		334.8	-197.754	-102.539	-70.8008	-35.2478		334.8	-3.02734	-2.40707	-2.13242	-2.35748		334.8	-26.1765
335.1	-370.789	-356.547	-355.53	-283.813		335.1	-21.5454	-20.4163	-31.1483	-29.8462		335.1	-131.348	-30.7719	-7.22249		335.1	-41.4022	0.302171		335.1	-32.0435	-32.0816	-26.5121		335.1	-20.7011	-24.4446		335.1	-9.22648	-7.56836	-7.56531	-7.75909		335.1	-199.28	-103.149	-69.3766	-37.5366		335.1	-3.01819	-2.07138	-2.43759	-1.8692		335.1	-27.5879
335.4	-372.314	-360.107	-351.715	-281.779		335.4	-21.2504	-20.7214	-32.9793	-29.2155		335.4	-131.897	-32.0943	-7.47681		335.4	-41.5548	0.18745		335.4	-33.5693	-32.6538	-27.5421		335.4	-20.5485	-25.238		335.4	-9.36381	-7.75757	-8.30994	-7.85573		335.4	-199.585	-101.725	-69.987	-37.9944		335.4	-2.93884	-2.04468	-2.48718	-1.65558		335.4	-27.0309
335.7	-362.396	-359.09	-354.767	-284.322		335.7	-21.759	-20.6299	-30.6803	-32.2469		335.7	-132.568	-32.1452	-9.05355		335.7	-40.9953	0.0345822		335.7	-31.8909	-32.8064	-26.3214		335.7	-20.2688	-26.0315		335.7	-9.39433	-7.65381	-7.56836	-8.12276		335.7	-199.28	-100.911	-71.4111	-38.7573		335.7	-2.81677	-2.58255	-2.51389	-2.42615		335.7	-27.9541
336	-366.974	-352.478	-350.189	-289.408		336	-21.5861	-20.8435	-32.43	-31.9621		336	-132.782	-30.8228	-7.47681		336	-41.1479	-1.22455		336	-32.0435	-31.0135	-26.4359		336	-20.4213	-25.6348		336	-9.70459	-8.49914	-7.62024	-7.93711		336	-200.806	-102.132	-69.1732	-36.6211		336	-2.45972	-2.53296	-2.22397	-2.67029		336	-27.8625
336.3	-364.685	-355.53	-356.293	-286.865		336.3	-20.7214	-20.7977	-32.0435	-30.5379		336.3	-132.965	-32.0435	-7.68026		336.3	-41.5548	-1.75889		336.3	-31.484	-32.4631	-26.8936		336.3	-20.6502	-25.4211		336.3	-9.36381	-7.43713	-7.78808	-7.51241		336.3	-200.5	-100.708	-69.7835	-35.7056		336.3	-3.12195	-2.60544	-1.9989	-2.17438		336.3	-28.3508
336.6	-364.685	-356.038	-350.189	-284.831		336.6	-21.2301	-19.9585	-31.6976	-32.8573		336.6	-133.057	-31.7383	-8.64665		336.6	-40.3849	-1.79731		336.6	-32.959	-32.7682	-26.5121		336.6	-20.7265	-25.6348		336.6	-8.87298	-7.83996	-8.06579	-8.33893		336.6	-197.449	-102.539	-69.3766	-40.4358		336.6	-2.90832	-2.35748	-2.45666	-2.52533		336.6	-27.1454
336.9	-364.685	-356.547	-350.952	-285.339		336.9	-21.8201	-20.4926	-31.4331	-34.9121		336.9	-132.538	-32.196	-7.93457		336.9	-42.2668	-1.645		336.9	-33.5693	-31.9672	-27.7328		336.9	-20.93	-24.8718		336.9	-9.42484	-8.22449	-8.09631	-7.99306		336.9	-194.092	-100.911	-70.3939	-37.5366		336.9	-2.6001	-3.35693	-2.72751	-2.70081		336.9	-26.2299
337.2	-370.026	-360.616	-352.478	-283.813		337.2	-21.3826	-21.2555	-31.311	-33.1217		337.2	-131.317	-30.9245	-8.29061		337.2	-40.4867	-1.34011		337.2	-33.315	-32.2723	-28.3432		337.2	-19.6075	-25.4517		337.2	-9.69187	-7.33337	-7.8949	-7.80741		337.2	-197.144	-100.098	-69.3766	-37.2314		337.2	-2.73132	-2.8038	-2.36893	-2.08282		337.2	-27.9007
337.5	-371.551	-360.616	-347.137	-286.357		337.5	-20.9859	-19.9738	-30.6803	-35.2173		337.5	-132.233	-31.2805	-7.57853		337.5	-40.0289	0.528812		337.5	-33.315	-32.0816	-27.5803		337.5	-20.3196	-24.7498		337.5	-9.19342	-7.68738	-7.43713	-8.16091		337.5	-193.176	-103.149	-70.1904	-40.1306		337.5	-3.43018	-2.49481	-2.24686	-2.06757		337.5	-27.565
337.8	-367.737	-359.09	-350.189	-285.848		337.8	-21.0978	-20.7214	-29.8055	-31.0465		337.8	-130.493	-30.0598	-8.54492		337.8	-39.4185	1.71109		337.8	-29.5512	-32.8827	-26.8173		337.8	-20.1416	-25.2991		337.8	-9.30277	-7.39746	-7.93762	-7.6828		337.8	-195.312	-101.318	-70.1904	-35.7056		337.8	-2.81677	-2.69318	-2.76184	-1.83105		337.8	-28.5645
338.1	-363.159	-358.073	-348.663	-284.322		338.1	-21.0266	-20.7825	-32.0028	-29.602		338.1	-131.744	-31.1279	-8.0363		338.1	-41.6056	-0.425422		338.1	-31.5348	-31.7764	-26.9699		338.1	-19.8873	-25.1465		338.1	-9.27989	-7.19604	-8.01392	-7.53275		338.1	-195.312	-102.946	-67.9525	-38.2996		338.1	-3.19519	-2.16293	-2.9335	-2.7771		338.1	-27.8091
338.4	-369.263	-358.073	-353.241	-285.339		338.4	-21.2708	-19.6686	-29.6631	-29.8665		338.4	-132.324	-30.8228	-7.93457		338.4	-42.0634	1.78682		338.4	-30.009	-32.692	-27.5421		338.4	-20.4722	-26.6418		338.4	-8.9976	-7.79419	-7.78503	-7.68534		338.4	-192.566	-103.556	-69.1732	-40.8936		338.4	-2.66724	-2.97546	-2.44141	-2.31934		338.4	-28.1677
338.7	-367.737	-356.038	-353.241	-289.408		338.7	-21.4945	-20.7672	-28.9714	-34.3831		338.7	-132.843	-30.0598	-8.79924		338.7	-43.2841	-2.40962		338.7	-30.6702	-31.1279	-27.1225		338.7	-20.6502	-24.8718		338.7	-8.4788	-7.66907	-8.30383	-7.67263		338.7	-195.007	-102.539	-70.5973	-41.6565		338.7	-3.16162	-2.01797	-2.28882	-2.09045		338.7	-28.0838
339	-366.211	-359.599	-356.293	-285.848		339	-20.4468	-20.752	-33.1421	-30.4565		339	-132.599	-31.0771	-9.20614		339	-42.3686	-1.07476		339	-30.5176	-31.929	-28.4958		339	-20.1162	-24.5056		339	-8.61104	-7.39136	-8.02307	-7.89642		339	-194.092	-102.132	-70.8008	-39.3677		339	-3.08533	-2.69318	-2.09045	-2.2583		339	-28.8086
339.3	-369.263	-358.073	-351.715	-285.339		339.3	-21.993	-20.5536	-31.7179	-31.0262		339.3	-134.003	-30.009	-7.78198		339.3	-41.9108	-1.15133		339.3	-29.5003	-31.7383	-26.7792		339.3	-20.3196	-24.2615		339.3	-9.55709	-8.02307	-7.92236	-7.75401		339.3	-200.806	-100.301	-71.818	-40.2832		339.3	-2.22778	-2.63977	-2.37274	-2.22778		339.3	-28.8391
339.6	-373.84	-357.056	-350.189	-287.882		339.6	-21.759	-19.7754	-32.5724	-31.2907		339.6	-133.27	-31.484	-7.32422		339.6	-42.2668	-1.22791		339.6	-29.7546	-32.2342	-27.9999		339.6	-21.108	-24.0479		339.6	-9.48588	-7.58057	-7.55615	-7.56836		339.6	-197.754	-101.318	-71.818	-39.8254		339.6	-2.94495	-2.49481	-2.21252	-2.73132		339.6	-28.2974
339.9	-368.5	-359.09	-353.241	-287.882		339.9	-21.4437	-20.874	-29.5614	-31.4534		339.9	-135.132	-30.5684	-6.81559		339.9	-43.9962	-1.7241		339.9	-30.8736	-32.0816	-27.6566		339.9	-20.6757	-25.5127		339.9	-9.20614	-7.51038	-7.77283	-7.22758		339.9	-194.397	-103.149	-70.8008	-38.6047		339.9	-3.25012	-3.05557	-2.37274	-2.0752		339.9	-28.6636
340.2	-370.026	-359.599	-349.426	-284.322		340.2	-21.3826	-20.7825	-30.3141	-30.8838		340.2	-136.047	-31.4331	-8.29061		340.2	-41.9617	-1.07588		340.2	-29.9072	-31.8909	-26.8936		340.2	-20.3959	-25.7263		340.2	-9.43247	-7.95593	-8.19092	-7.06736		340.2	-199.585	-101.725	-71.6146	-39.5203		340.2	-2.67639	-2.17056	-2.27356	-2.65503		340.2	-27.71
340.5	-363.159	-359.599	-352.478	-286.357		340.5	-21.3013	-20.2637	-30.8024	-33.61		340.5	-133.942	-32.7047	-8.39233		340.5	-41.8091	-0.427663		340.5	-28.9408	-30.9372	-26.7029		340.5	-20.6248	-25.6958		340.5	-9.44519	-7.44934	-7.64465	-7.47681		340.5	-200.195	-102.336	-72.0215	-36.4685		340.5	-2.67944	-2.33841	-3.11279	-2.40326		340.5	-27.504
340.8	-365.448	-359.599	-351.715	-288.9		340.8	-22.4202	-21.6675	-30.7617	-31.901		340.8	-134.491	-30.5176	-8.18888		340.8	-43.0298	-0.656824		340.8	-30.4667	-32.4249	-26.6647		340.8	-20.8791	-24.1394		340.8	-9.30023	-7.6355	-7.23267	-7.1284		340.8	-202.637	-101.929	-73.0387	-37.5366		340.8	-2.49329	-3.00598	-2.39944	-1.86157		340.8	-27.1912
341.1	-366.974	-358.582	-353.241	-288.391		341.1	-21.3725	-18.9209	-32.2876	-31.5552		341.1	-132.965	-31.6366	-7.52767		341.1	-43.3858	-0.123047		341.1	-30.6702	-31.0898	-27.4658		341.1	-20.3196	-25.0549		341.1	-9.23665	-7.9071	-8.08411	-7.85065		341.1	-203.552	-97.4528	-71.4111	-39.0625		341.1	-2.73132	-3.24631	-2.285	-1.8158		341.1	-28.2288
341.4	-366.211	-355.53	-354.004	-288.391		341.4	-21.5352	-20.1416	-32.8166	-33.2845		341.4	-131.439	-32.959	-8.4432		341.4	-42.8772	-0.161474		341.4	-29.2969	-31.5857	-28.038		341.4	-20.2179	-24.9023		341.4	-9.81903	-7.58362	-7.83386	-7.75655		341.4	-198.059	-100.911	-71.0042	-39.6729		341.4	-2.48108	-2.34604	-2.83432	-2.26593		341.4	-28.1372
341.7	-370.026	-355.021	-357.056	-286.865		341.7	-21.4539	-20.1721	-29.1138	-31.3721		341.7	-131.287	-31.7891	-7.42594		341.7	-41.6056	0.29601		341.7	-29.9581	-31.8909	-27.3514		341.7	-20.7011	-24.2615		341.7	-9.22648	-7.51343	-7.65686	-7.66245		341.7	-195.923	-102.946	-70.5973	-39.8254		341.7	-3.02429	-2.59399	-2.37656	-2.388		341.7	-28.1982
342	-363.922	-359.09	-350.952	-287.882		342	-21.637	-21.0724	-28.8696	-30.8228		342	-131.256	-30.6193	-7.93457		342	-43.335	0.448317		342	-29.5003	-31.5475	-27.6184		342	-19.9636	-24.4141		342	-8.76872	-7.49512	-7.901	-7.33439		342	-195.007	-104.167	-71.818	-39.978		342	-3.05786	-3.12424	-2.59018	-2.29645		342	-28.2135
342.3	-370.789	-359.09	-354.004	-289.408		342.3	-22.4101	-20.2026	-28.8493	-30.7821		342.3	-132.721	-29.9072	-7.78198		342.3	-41.5039	2.24095		342.3	-30.6702	-30.9753	-27.9617		342.3	-20.1925	-23.9563		342.3	-9.20105	-7.01294	-8.44726	-7.8125		342.3	-191.04	-105.184	-70.1904	-39.2151		342.3	-3.25012	-2.69318	-2.4147	-1.70135		342.3	-27.2751
342.6	-365.448	-357.564	-351.715	-288.391		342.6	-22.2982	-20.752	-28.3203	-28.7069		342.6	-131.958	-29.3986	-8.29061		342.6	-42.572	0.867374		342.6	-32.5012	-32.5394	-28.3813		342.6	-20.93	-24.3225		342.6	-9.31295	-7.22656	-8.46558	-7.29624		342.6	-196.228	-101.725	-73.2422	-38.6047		342.6	-2.62146	-2.57874	-2.40326	-2.2583		342.6	-28.3585
342.9	-361.633	-362.142	-350.952	-287.374		342.9	-21.6777	-19.165	-30.8228	-31.4128		342.9	-132.141	-30.8228	-7.52767		342.9	-41.7074	2.0878		342.9	-31.8909	-31.662	-28.2669		342.9	-20.4213	-23.8037		342.9	-9.26208	-7.83081	-8.30688	-8.1838		342.9	-196.533	-102.132	-69.1732	-36.6211		342.9	-2.91748	-2.66647	-2.27356	-2.62451		342.9	-27.7939
343.2	-369.263	-359.09	-354.767	-290.426		343.2	-22.1456	-19.516	-30.1514	-30.2531		343.2	-133.301	-31.8909	-6.51042		343.2	-43.5893	2.69787		343.2	-33.4676	-34.2941	-27.8091		343.2	-20.5485	-24.6582		343.2	-9.06118	-7.46765	-7.6477	-7.5531		343.2	-196.228	-101.929	-73.0387	-35.8582		343.2	-3.16772	-2.42996	-2.55203	-2.51007		343.2	-27.5803
343.5	-364.685	-359.09	-349.426	-288.9		343.5	-22.6542	-20.6451	-31.3721	-29.9479		343.5	-133.392	-30.7719	-9.15527		343.5	-44.9626	2.46871		343.5	-31.0771	-32.4249	-29.4495		343.5	-20.3959	-23.7732		343.5	-8.87807	-7.37305	-7.91016	-7.459		343.5	-193.481	-101.522	-71.4111	-36.9263		343.5	-2.80762	-2.81143	-2.48718	-2.30408		343.5	-27.6642
343.8	-363.922	-357.564	-355.53	-287.882		343.8	-23.0916	-20.2942	-30.3955	-28.7476		343.8	-131.5	-31.6366	-8.49406		343.8	-43.3858	-0.316302		343.8	-31.9926	-30.7465	-27.8091		343.8	-20.3196	-24.0173		343.8	-9.83683	-6.97632	-8.12378	-7.28098		343.8	-195.618	-102.539	-72.8353	-36.6211		343.8	-2.69165	-3.00598	-2.65503	-2.41852		343.8	-28.1448
344.1	-364.685	-361.633	-354.767	-285.848		344.1	-23.9461	-20.5841	-29.1138	-30.4158		344.1	-130.981	-32.9081	-9.15527		344.1	-40.9953	1.17115		344.1	-30.1615	-32.0435	-27.7328		344.1	-20.0144	-23.7427		344.1	-9.3104	-7.40662	-8.42895	-7.13348		344.1	-197.754	-98.2666	-71.0042	-37.384		344.1	-3.25012	-2.38037	-2.32697	-3.02124		344.1	-27.6642
344.4	-365.448	-359.599	-349.426	-286.865		344.4	-22.7051	-21.0266	-29.3172	-31.2093		344.4	-130.585	-31.9926	-8.39233		344.4	-41.6565	-1.27054		344.4	-30.7719	-31.8909	-29.4495		344.4	-20.7265	-24.9939		344.4	-9.04592	-7.75452	-8.02307	-7.48698		344.4	-198.059	-99.0804	-71.4111	-35.2478		344.4	-2.78625	-2.18201	-2.38037	-2.31934		344.4	-28.4882
344.7	-363.922	-359.599	-350.952	-287.882		344.7	-22.5728	-21.6675	-29.7648	-29.8055		344.7	-132.141	-29.6529	-8.18888		344.7	-44.4539	0.0643271		344.7	-29.8055	-31.8909	-27.8854		344.7	-20.4468	-25.6653		344.7	-9.67916	-7.3761	-8.02917	-7.70569		344.7	-195.312	-99.6908	-74.2594	-38.9099		344.7	-2.70386	-2.52914	-2.34222	-1.89209		344.7	-27.9846
345	-368.5	-360.107	-351.715	-288.9		345	-23.0815	-20.6299	-28.9917	-30.1107		345	-131.897	-31.6874	-7.62939		345	-42.3177	-0.813333		345	-30.2633	-32.4631	-27.0844		345	-20.4213	-27.0996		345	-9.59015	-7.79724	-7.4707	-7.34202		345	-194.702	-100.098	-71.818	-40.4358		345	-2.92664	-2.95639	-2.61307	-2.34222		345	-27.3132
345.3	-366.211	-361.125	-350.952	-287.374		345.3	-21.1894	-20.462	-29.2562	-33.4879		345.3	-132.416	-32.5521	-7.68026		345.3	-43.8945	-0.317703		345.3	-30.5684	-32.5394	-27.1225		345.3	-20.0907	-25.2686		345.3	-9.04846	-7.77588	-8.08105	-7.7006		345.3	-198.059	-99.2839	-73.8525	-39.2151		345.3	-2.27966	-2.34985	-2.47955	-2.96783		345.3	-29.335
345.6	-366.211	-357.056	-349.426	-286.357		345.6	-21.7692	-20.34	-28.4831	-29.8665		345.6	-132.416	-31.6874	-9.30786		345.6	-43.8436	0.750132		345.6	-31.7891	-32.8064	-27.504		345.6	-19.9636	-24.8718		345.6	-9.40959	-7.80334	-7.78503	-7.43357		345.6	-191.65	-100.911	-72.8353	-37.8418		345.6	-2.771	-2.10953	-2.63214	-2.15912		345.6	-27.832
345.9	-366.211	-363.668	-350.189	-288.391		345.9	-21.6166	-19.2108	-28.5238	-28.951		345.9	-132.172	-30.8228	-7.68026		345.9	-42.6229	0.787999		345.9	-31.84	-30.1361	-27.504		345.9	-19.7601	-25.0549		345.9	-9.41467	-8.00476	-8.25195	-7.34456		345.9	-199.585	-100.708	-74.4629	-38.9099		345.9	-2.76489	-2.25449	-2.76947	-2.06757		345.9	-26.9699
346.2	-366.211	-361.633	-354.004	-289.917		346.2	-21.5861	-20.5688	-30.8838	-29.7241		346.2	-131.653	-31.0262	-7.62939		346.2	-43.7927	0.368103		346.2	-30.721	-30.7083	-27.5803		346.2	-20.2942	-26.062		346.2	-9.29769	-7.3883	-8.19702	-7.49969		346.2	-195.312	-102.336	-72.8353	-36.9263		346.2	-2.71606	-2.93732	-2.32697	-2.09808		346.2	-27.8625
346.5	-368.5	-359.09	-348.663	-289.408		346.5	-21.0978	-20.3247	-31.5348	-29.2562		346.5	-132.874	-30.6702	-7.78198		346.5	-43.8945	-1.04362		346.5	-31.84	-32.4249	-26.9318		346.5	-21.0826	-27.4353		346.5	-9.19088	-8.12683	-7.89184	-7.66245		346.5	-195.923	-104.37	-71.818	-38.6047		346.5	-2.82288	-2.53677	-2.33841	-1.80817		346.5	-27.7786
346.8	-367.737	-358.582	-352.478	-288.391		346.8	-21.7895	-19.9738	-29.8258	-28.1575		346.8	-131.989	-29.6529	-7.47681		346.8	-43.6401	0.176808		346.8	-32.7047	-31.8527	-27.9236		346.8	-20.3959	-26.4587		346.8	-9.29515	-7.86133	-8.04748	-7.5353		346.8	-198.975	-102.336	-72.0215	-38.7573		346.8	-3.08228	-2.72751	-2.48718	-2.65503		346.8	-27.71
347.1	-360.87	-358.582	-351.715	-289.408		347.1	-20.4366	-19.7601	-31.5755	-28.2186		347.1	-131.317	-29.246	-7.78198		347.1	-42.0634	-0.967882		347.1	-30.5684	-31.7383	-28.5339		347.1	-21.1589	-26.1536		347.1	-9.0332	-7.86438	-7.84302	-7.3878		347.1	-198.059	-100.708	-73.2422	-37.2314		347.1	-3.09448	-2.47192	-2.42996	-2.0752		347.1	-28.0228
347.4	-364.685	-358.582	-347.137	-291.443		347.4	-20.7723	-19.5465	-30.2734	-30.4158		347.4	-131.104	-29.0426	-7.01904		347.4	-43.335	0.634011		347.4	-31.1279	-32.9971	-27.4658		347.4	-19.8364	-26.9165		347.4	-9.01286	-7.63855	-8.05359	-7.66245		347.4	-196.533	-101.115	-72.4284	-37.8418		347.4	-2.45972	-2.87247	-2.09045	-3.08228		347.4	-27.3895
347.7	-363.159	-358.073	-348.663	-290.934		347.7	-22.0846	-20.7062	-29.4393	-27.9134		347.7	-133.118	-30.365	-8.39233		347.7	-43.2841	-0.205502		347.7	-32.2469	-31.5857	-27.771		347.7	-19.9127	-26.001		347.7	-9.35364	-7.59888	-8.22449	-7.42594		347.7	-196.228	-100.911	-72.0215	-38.7573		347.7	-2.81982	-2.60925	-2.25067	-2.41852		347.7	-27.1759
348	-363.159	-356.038	-347.9	-291.951		348	-21.3114	-20.3247	-31.6976	-28.7069		348	-131.104	-30.9245	-8.23975		348	-43.4875	-0.510958		348	-30.9245	-32.4249	-27.8854		348	-19.8619	-24.4446		348	-9.31295	-7.67822	-7.88879	-7.49715		348	-197.144	-101.929	-71.0042	-39.8254		348	-3.27759	-2.63977	-2.19345	-3.02887		348	-27.916
348.3	-372.314	-356.038	-345.612	-290.934		348.3	-20.9147	-20.1263	-29.1545	-30.8838		348.3	-131.012	-31.6366	-7.47681		348.3	-43.6401	0.785759		348.3	-32.2978	-30.9753	-27.0462		348.3	-20.7265	-26.4282		348.3	-9.07135	-7.56225	-7.89795	-7.84047		348.3	-197.144	-100.301	-71.4111	-37.6892		348.3	-2.8656	-2.87247	-3.20435	-2.63214		348.3	-26.7258
348.6	-370.026	-356.547	-349.426	-288.391		348.6	-21.8913	-19.0124	-30.3752	-31.6366		348.6	-132.904	-32.0943	-7.93457		348.6	-42.3177	1.05251		348.6	-32.0943	-31.7001	-28.0762		348.6	-19.4041	-26.0925		348.6	-8.93911	-7.66601	-7.77283	-7.77435		348.6	-193.176	-103.963	-72.4284	-38.4521		348.6	-3.03955	-2.50244	-2.63977	-2.97546		348.6	-28.6102
348.9	-369.263	-356.547	-347.137	-284.831		348.9	-21.8913	-21.5454	-30.3548	-29.6631		348.9	-132.355	-29.6021	-8.29061		348.9	-42.6737	0.403729		348.9	-32.4504	-31.929	-27.771		348.9	-20.2688	-25.8484		348.9	-9.19342	-7.3761	-7.5531	-7.23775		348.9	-194.092	-104.37	-71.818	-37.6892		348.9	-3.28979	-2.62451	-2.59781	-2.65503		348.9	-28.2898
349.2	-368.5	-357.564	-346.374	-284.322		349.2	-21.8608	-20.4468	-30.4769	-30.4565		349.2	-131.897	-32.959	-9.10441		349.2	-43.9453	0.403449		349.2	-32.7555	-33.3023	-26.6647		349.2	-19.455	-24.7192		349.2	-9.63338	-7.54089	-7.48291	-7.64465		349.2	-198.364	-101.522	-73.2422	-39.5203		349.2	-2.67334	-3.12805	-2.56348	-2.08282		349.2	-27.9236
[truncated: 4,168 more rows]
[truncated: 6 more columns]

## Sheet: Figure1e_pore_radius
Mole reported position Measurement	Standardized Pore Position	measured Radius
[truncated: 95 more rows]
