# Supplementary material for: Allosteric competition and inhibition in AMPA receptors
Source: Nat Struct Mol Biol. 2024 Jun 4;31(11):1669–79. doi: 10.1038/s41594-024-01328-0 (PMC11563869; doi:10.1038/s41594-024-01328-0)
Supplement: Supplementary file 4 — Binding-pocket distances for Fig. 2d. [file 41594_2024_1328_MOESM4_ESM.xlsx]

## Sheet: Sheet1
	Binding Site	Adjacent Subunit	W	X	Y	Z			W=f623-p520
	A	D	7.713	12.126	9.324	11.29			X=P520-N791
	B	A	8.042	12.08	9.917	11.206			Y=N791-S615
	C	B	7.773	12.177	9.249	11.232			Z=S615=F623
	D	C	7.9	11.988	9.018	11.366
average			7.857	12.0927	9.377	11.2735
