# Supplementary material for: Allosteric competition and inhibition in AMPA receptors
Source: Nat Struct Mol Biol. 2024 Jun 4;31(11):1669–79. doi: 10.1038/s41594-024-01328-0 (PMC11563869; doi:10.1038/s41594-024-01328-0)
Supplement: Supplementary file 5 — Measurements from structures for Fig. 3d. [file 41594_2024_1328_MOESM5_ESM.xlsx]

## Sheet: all pdbs
PDB ID	MOLECULE	Downloaded
5L1B	Apo1
4U2P	Apo 2
3KG2	w/ competitive antagonist ZK200775 (ZK)
4U4F	w/ partial agonist nitrowillardiine (NOW)
4U2Q	w/ kainate (KA)
4U1W	KA + PAM RR2
4U1X	KA + PAM RR1
4U1Y	partial agonist fluorowillardiine (FA) + PAM RR
4UQ6	Glu + PAM LY451646 (LY)
4UQK	Glu + full agonist Quis
1FTO	S1S2 isolated LDB Apo
3B7D	S1S2 isolated LDB w/ competitive antagonist CNQX
3RTW	S1S2 isolated LDB w/ NOW
1FTJ	S1S2 isolated LDB w/ Glu
1MM6	S1S2 isolated LDB w/ Quis
2I3V	S1S2 crosslinked via G725C
2I3W	S1S2 crosslinked via S729C
5VOV	y2-quis (LDB-TMD) ??
6PEQ	CNIH3-ZK (LBD-TMD)
5KK2	y2-ZK (LDB-TMD)
5WEK	GSG1L-ZK
5WEO	y2-Glu-CTZ
5VOT	y2-Quis-RR2b (LDB-TMD)
7RZ6	y5-Glu
7RZ7	y5-Quis
7RZA	GSG1L-Quis
7RZ4	y5-ZK
7RZ9	GSG1L-apo
5VHZ	2x-GSG1L-L-Quis
5VHY	2x-GSG1L-ZK
6DLZ	y2
6DM0	y2 + IEM-1460
6DM1	y2 + NASPM
6O9G	y2 + AgTx-636
5WEL	ZK + GSG1L, state 2
5WEM	GSG1L, state 1
5WEN	GSG1L, state 2

## Sheet: off numbering
PDB ID	s635	s741
1mm6	123	229
3rtw	123	229
2i3w	123	229
2i3v	123	229
1ftj	123	229
1fto	123	229
3b7d	123	229

## Sheet: correct numbering
PDB ID	635	741
4uq6	29.82	20.25
4u2q	26.23	19.65
4u2p	19.57	19.87
6o9g	31	19.13
5vhy	18.38	18.91
5kk2	18.25	20.94
5vhz	16.55	28.16
4u1x	25.57	19.93
4u1y	28.47	20.91
7rz9	17.07	19.38
5wel	18.92	19.44
6peq	17.98	19.53
511b	14.87	20.58
5wem	18.73	16.46
4u4f	23.87	19.75
5weo	30.62	18.77
5wen	19.66	18.29
5wek	18.9	16.96
3kg2	17.39	20.19
6dm0	31	19.2
6dm1	31.04	19.22
6dlz	31.04	19.22
7rz6	14.96	28.91
7rz7	14.12	29.1
7rza	16.44	27.95
5vov	17.99	26.86
5vot	31.38	18.68
7rz4	18.2	20.72
4ulw	27.38	19.34
4uqk	30.06	20.42

## Sheet: all measurements
PDB ID	635	741
4uq6	29.82	20.25
4u2q	26.23	19.65
4u2p	19.57	19.87
6o9g	31	19.13
5vhy	18.38	18.91
5kk2	18.25	20.94
5vhz	16.55	28.16
4u1x	25.57	19.93
4u1y	28.47	20.91
7rz9	17.07	19.38
5wel	18.92	19.44
6peq	17.98	19.53
511b	14.87	20.58
5wem	18.73	16.46
4u4f	23.87	19.75
5weo	30.62	18.77
5wen	19.66	18.29
5wek	18.9	16.96
3kg2	17.39	20.19
6dm0	31	19.2
6dm1	31.04	19.22
6dlz	31.04	19.22
7rz6	14.96	28.91
7rz7	14.12	29.1
7rza	16.44	27.95
5vov	17.99	26.86
5vot	31.38	18.68
7rz4	18.2	20.72
4ulw	27.38	19.34
4uqk	30.06	20.42
1mm6	30.93	18.86
3rtw	30.4	19.9
2i3w	19.18	29.47
2i3v	18.44	33.14
1ftj	29.82	20.25
1fto	22.9	19.57
3b7d	23.71	18.86
GluA2+GYKI	15.24	27.5

## Sheet: final graph
PDB ID	635	741
4uq6	29.82	20.25
4u2q	26.23	19.65
4u2p	19.57	19.87
6o9g	31	19.13
5vhy	18.38	18.91
5kk2	18.25	20.94
5vhz	16.55	28.16
4u1x	25.57	19.93
4u1y	28.47	20.91
7rz9	17.07	19.38
5wel	18.92	19.44
6peq	17.98	19.53
511b	14.87	20.58
5wem	18.73	16.46
4u4f	23.87	19.75
5weo	30.62	18.77
5wen	19.66	18.29
5wek	18.9	16.96
3kg2	17.39	20.19
6dm0	31	19.2
6dm1	31.04	19.22
6dlz	31.04	19.22
7rz6	14.96	28.91
7rz7	14.12	29.1
7rza	16.44	27.95
5vov	17.99	26.86
5vot	31.38	18.68
7rz4	18.2	20.72
4u1w	27.38	19.34
4uqk	30.06	20.42
1mm6	30.93	18.86
3rtw	30.4	19.9
2i3w	19.18	29.47
2i3v	18.44	33.14
1ftj	29.82	20.25
1fto	22.9	19.57
3b7d	23.71	18.86
GluA2+GYKI	15.24	27.5
