# Supplementary material for: Allosteric competition and inhibition in AMPA receptors
Source: Nat Struct Mol Biol. 2024 Jun 4;31(11):1669–79. doi: 10.1038/s41594-024-01328-0 (PMC11563869; doi:10.1038/s41594-024-01328-0)
Supplement: Supplementary file 6 — Source smFRET data for Fig. 4d,e. [file 41594_2024_1328_MOESM6_ESM.xlsx]

## Sheet: A2 +Glu+CTZ
FRET Efficiency
Day 1	Day 2
1.07454	0.730088
0.92551	0.805588
0.977081	0.647561
0.582871	0.557155
0.912996	0.628615
0.971963	0.644257
0.728432	0.824003
0.8386	0.752166
0.837969	0.882393
0.865644	0.766311
0.53665	0.81331
0.820559	0.900021
0.835745	0.944667
0.891653	0.917317
0.904145	0.888818
0.854823	0.905984
0.895064	0.848294
0.577741	0.740277
0.896555	0.770951
0.822734	0.805372
0.694922	0.724051
0.641474	0.931786
0.640186	0.877741
0.544672	0.886455
0.655007	0.780778
0.774951	0.697344
0.703337	0.707277
0.749175	0.62093
1.0154	0.766984
0.985422	0.729279
1.01368	0.34843
0.881534	0.468391
0.935156	0.40686
0.86977	0.456689
0.770793	0.495976
0.922047	0.397557
0.738762	0.2496
0.820737	0.526598
0.916633	0.512316
0.901223	0.481764
0.709968	0.436328
0.802344	0.664869
0.842818	0.546153
0.863541	0.547054
0.725089	0.652044
0.828255	0.30229
0.750295	0.494774
0.723413	0.690728
0.770554	0.5297
0.782552	0.632447
0.808868	0.456689
0.674427	0.510802
0.816237	0.556287
0.838529	0.635066
0.911171	0.695411
0.846962	0.672365
0.758803	0.724295
0.721055	0.562765
0.810229	0.640227
0.958935	0.625262
1.02618	0.533536
0.870591	0.708718
0.760853	0.639543
0.91312	0.68954
0.681726	0.619996
0.753093	0.583787
0.820559	0.507918
0.976069	0.751471
0.628725	0.715191
0.863032	0.576693
0.904419	0.539657
0.978058	0.388028
0.850059	0.558222
0.935295	0.646579
0.854973	0.551295
0.891653	0.681623
0.870591	0.506114
0.87957	0.495482
0.61813	0.528638
1.07584	0.300913
0.783509	0.60377
1.07981	0.438908
0.901704	0.556113
0.86072	0.543894
0.592719	0.534672
0.618688	0.578207
0.642389	0.813545
0.894516	0.533591
0.732924	0.550549
0.796579	0.48308
0.907553	0.599699
0.551808	0.450212
0.881854	0.458066
0.901863	0.424289
0.81255	0.404436
0.919682	0.509588
0.647167	0.211911
0.868579	0.569596
0.978035	0.413849
0.977988	0.482885
0.860995	0.496085
0.826518	0.463204
1.0198	0.535969
0.925602	0.584399
1.01974	0.713473
1.01644	0.640539
1.01765	0.483187
0.946635	0.545467
0.886519	0.484756
0.7281	0.464312
0.900642	0.435241
1.02939	0.612311
0.817036	0.622683
0.81216	0.577763
0.937537	0.64395
0.921866	0.577469
0.854973	0.644995
0.970348	0.615665
0.884489	0.632471
0.731233	0.572452
0.822449	0.506111
1.01698	0.722843
0.935226	0.625446
0.904328	0.775727
0.892002	0.796498
0.978035	0.272107
0.776055	0.385502
0.92196	0.50937
0.876182	0.36253
0.961969	0.447854
0.879776	0.399484
0.844641	0.473528
1.01836	0.350702
0.862281	0.55294
0.869601	0.596193
0.631712	0.592821
0.552297	0.491678
0.725431	0.53377
0.547932	0.492683
0.730026	0.663328
0.709341	0.324147
0.720486	0.542102
0.721005	0.510844
0.693825	0.547738
0.770554	0.300554
0.760073	0.530883
1.02256	0.639408
0.739071	0.447538
0.839533	0.79031
0.978934	0.745193
0.978058	0.639904
0.950107	0.599444
0.887155	0.447221
0.883463	0.442506
0.937368	0.542227
0.865901	0.589563
0.859507	0.613234
0.770554	0.464694
0.771031	0.506111
0.922047	0.495112
0.833466	0.758199
0.850059	0.769244
0.820559	0.390777
0.782552	0.448629
0.914128	0.542102
0.804853	0.409418
0.782734	0.464533
0.782734	0.580553
0.851295	0.493933
0.737287	0.537379
0.839533	0.50842
0.839676	0.531248
0.789857	0.458703
0.681894	0.520632
0.937882	0.503574
0.932256	0.566862
0.892233	0.647412
0.738732	0.58929
0.931952	0.511664
0.93218	0.352745
0.98624	0.357345
1.02621	0.342876
0.808728	0.515436
1.09561	0.469817
1.06418	0.482116
0.944737	0.55877
0.950433	0.500862
0.883656	0.516641
0.919682	0.50882
0.844908	0.49753
0.701575	0.528502
0.862845	0.652358
0.750295	0.735027
0.91312	0.699598
0.723862	0.532094
1.01906	0.374855
0.810393	0.502201
0.866283	0.728025
0.846052	0.636106
0.979802	0.679028
1.02253	0.517983
0.986203	0.745837
0.981203	0.569515
0.977988	0.693021
0.932463	0.617573
0.981849	0.6359
1.01836	0.619674
0.977988	0.639595
0.911328	0.650064
0.972153	0.511157
0.986212	0.570052
0.90775	0.524871
0.768539	0.658523
0.896767	0.499829
0.907128	0.883586
0.81371	0.788962
0.886833	0.754533
0.862658	0.677748
0.920318	0.919629
0.950552	0.959721
0.883367	1.04764
0.914711	0.871738
1.0953	0.685981
0.979782	0.752504
0.961969	0.915309
1.01829	1.04044
1.02366	0.394163
0.958688	0.655793
0.862281	0.785719
0.908015	0.595161
1.06576	0.82139
0.764502	0.460812
0.81255	0.591633
0.974841	0.725553
0.683291	0.541134
0.778145	0.626774
0.92925	0.827061
1.02494	0.765214
0.946682	0.56619
0.750295	0.531576
0.878424	0.503213
0.904328	0.720278
0.955947	0.704026
0.850893	0.96808
1.01701	0.513753
0.867835	0.842179
0.735749	0.578101
0.853879	0.638954
0.973514	0.496907
0.946541	0.677748
0.955947	0.682412
0.657152	0.627316
0.895395	0.787336
0.941936	0.720278
0.892002	0.784718
0.89088	0.764594
1.01974	1.05764
0.859834	0.825526
0.944586	0.910361
0.946635	0.736794
0.896235	0.392641
0.907665	0.495624
0.796496	0.680706
0.95877	0.83763
0.946635	0.593314
0.984117	0.534949
0.977964	0.808822
0.979802	0.680133
0.887282	0.955403
0.757276	0.735775
0.805274	0.777306
0.865644	0.857598
0.96665	0.512038
0.767206	0.758129
0.687164	0.797492
0.752074	0.872072
0.979841	0.682977
0.974779	0.763407
0.981271	0.720802
0.632068	0.751201
0.854878	0.656329
0.771031	0.655595
0.796319	0.590923
0.937754	0.950984
0.839818	0.712724
0.796365	0.657181
0.917721	0.599013
0.819085	0.91996
0.7476	0.678981
0.886774	0.797908
0.865644	0.847928
0.904419	0.809349
1.04595	0.837361
0.854091	0.726241
0.867739	0.676314
0.95877	0.512711
1.11778	0.61945
1.04198	0.785053
1.10148	0.632752
0.932256	0.608375
0.97056	0.857249
0.711044	0.580109
0.694221	0.694864
0.796542	0.696138
0.771485	0.879892
0.717957	0.630406
0.713378	0.641648
0.561737	0.96298
0.519073	0.934226
0.597529	0.826756
0.574045	0.415585
0.783276	0.869692
0.805063	0.8781
0.551882	0.65607
0.67402	0.897969
0.828255	0.756331
0.862281	0.364181
0.820559	0.434182
0.739515	0.787842
0.984627	0.883861
0.876182	0.459037
0.978934	0.415585
0.942645	0.96808
0.622566	0.865047
0.897109	0.797859
0.937945	0.913836
1.02494	0.578915
1.02763	0.812551
0.940329	0.496907
0.895805	0.826756
0.966865	0.754533
0.94027	0.712724
0.916827	0.592858
0.920625	0.889247
1.02066	0.787336
0.691431	0.655906
0.951736	0.785053
0.986914	0.682977
0.854973	0.617344
1.02151	0.915186
0.97056	0.758129
0.940152	0.493913
0.876029	0.427023
0.869432	0.936976
0.974655	0.594137
0.910935	0.813264
0.92196	0.785053
0.788383	0.835633
0.76498	0.91996
0.904237	0.797492
0.715084	0.709869
0.905479	0.752335
0.917101	0.681277
0.83773	0.82645
0.987285	0.592215
0.796478	0.843269
0.721169	0.889247
0.739515	0.88063
0.860857	0.637433
0.961393	0.629638
0.940329	0.681277
0.789915	0.635207
0.946588	0.889666
0.801513	0.812908
0.944586	0.757533
0.932256	0.713912
1.01643	0.737182
0.954696	0.356555
0.935295	0.694437
0.946682	0.75216
0.838325	0.799251
0.935987	0.552486
0.764318	0.756331
0.981203	0.720716
0.839818	0.678696
0.645106	0.856899
0.666386	0.714503
0.86385	0.843092
0.611121	0.797633
0.881844	0.499798
0.704011	0.424097
0.902141	0.594137
0.759581	0.70304
0.900347	0.498859
1.06277	0.965492
0.833442	0.765523
0.63777	0.797633
0.622092	0.842179
0.739255	0.596078
0.771485	0.6184
0.910418	0.599465
0.910935	1.0437
0.724746	0.657181
0.683879	0.55136
0.805063	0.543709
0.669743	0.95072
0.985073	1.05248
1.01643	0.835828
1.01168	0.955619
0.911249	0.681277
0.907834	0.731726
0.944438	0.869982
0.980564	0.835633
0.865773	1.05748
0.94259	0.580109
0.844908	0.784382
0.775432	0.85829
0.978934	0.828072
0.904509	0.608375
1.02062	0.864489
0.925693	0.924126
1.02621	0.797929
0.84175	0.87056
1.05049	0.617572
0.97348	0.950984
0.981254	0.607672
0.968727	0.577284
0.981961	0.889666
0.973616	0.856899
1.03344	0.85829
0.900178	0.92691
1.02618	0.797481
0.924391	0.737955
0.859616	0.919629
0.91981	0.657392
0.92925	0.825835
0.776609	1.04774
0.724754	0.765523
0.771268	0.657618
1.01702	0.826756
0.984154	0.959632
0.876486	0.871738
0.957253	0.827429
0.985853	0.578915
0.528416	0.731726
0.633209	0.842605
0.883944	0.61945
0.897484	0.828286
0.860995	0.934448
1.01759	0.92691
1.01449	0.720716
0.939512	0.970161
0.79666	0.825835
0.966704	0.556934
0.79613	0.57106
0.853351	0.688105
1.05062	0.762049
0.73652	0.460017
0.658181	0.889226
0.986607	0.85679
0.961564	0.902421
0.943214	0.735269
0.926865	0.405338
0.932599	0.842605
0.917032	0.785053
0.972115	0.50208
0.959509	0.819076
0.841571	0.657392
0.820202	0.609994
0.833773	0.813264
0.718791	0.578101
0.6806	0.641648
0.786386	0.880139
0.934401	0.904487
0.694649	0.369485
0.855389	0.701549
0.845174	0.634596
0.82883	0.799251
0.761886	0.656988
0.819889	0.861479
0.79607	0.735269
0.887254	0.77584
0.788612	0.825835
1.06418	0.594137
0.86385	0.904487
0.81896	0.577284
0.716456	0.728015
0.805063	0.674447
0.676746	0.489316
0.629835	0.657526
0.495997	0.797481
0.656775	0.89761
0.59997	0.880874
0.686119	0.881117
0.648315	0.658029
0.690659	0.771561
0.700889	0.6184
0.86641	0.414438
0.611378	0.794293
0.721538	0.688105
0.862845	0.572386
0.771031	0.903539
0.441	0.75216
0.576992	0.713319
0.702154	0.818839
0.775248	0.491999
0.590487	0.577284
0.52837	0.750776
0.527438	0.83763
0.471813	0.869982
0.647437	0.955185
0.879776	0.752847
0.497272	0.431857
0.575504	0.797039
0.497552	0.797492
0.585538	0.617005
0.400388	0.88063
0.4697	0.798323
0.303476	0.657392
0.520189	0.635815
0.694375	0.576464
0.447065	0.779801
0.718834	0.449328
0.657291	0.770424
0.467206	0.642548
0.556061	0.521786
0.789915	0.676793
0.657694	0.841751
0.47202	0.785386
0.51384	0.55638
0.436298	0.856161
0.497681	0.813264
0.471424	0.711021
0.427969	0.51031
0.960589	0.797573
0.848731	0.52263
0.52093	0.747568
0.512863	0.583219
0.721485	0.625648
0.433461	0.605617
0.324428	0.480538
0.657559	0.438948
0.509469	0.485696
0.608666	0.385776
1.01328	0.598799
0.957253	0.335904
0.957192	0.541604
0.90046	0.397389
0.957162	0.414365
0.932644	0.275026
0.87132	0.582248
0.943214	0.556899
0.833619	0.384412
0.824092	0.484674
0.735045	0.414365
0.900107	0.609859
0.649287	0.20758
0.655546	0.210614
0.699231	0.342808
0.859834	0.486507
0.764871	0.570094
0.929168	0.420049
0.979802	0.850797
1.01699	0.668269
0.976013	0.760391
0.750859	0.725934
0.884489	0.553849
0.615334	0.601126
0.627649	0.482458
0.627094	0.893459
0.514557	0.331588
0.79088	0.699277
0.702686	0.907005
0.950906	0.875018
0.678161	0.870117
0.981288	0.818592
0.908171	0.765214
0.719306	0.625907
0.693839	0.969982
0.889782	0.886303
0.748687	1.05137
0.718374	0.764818
0.612528	0.735214
0.709481	0.869508
0.847174	0.96564
0.810087	0.697875
0.703038	0.843973
0.756292	0.77865
0.740294	0.813738
0.922228	0.939687
0.372216	0.581235
0.582871	0.772841
0.710665	0.757492
0.768841	0.665792
0.76679	0.975977
0.762391	0.716643
0.796796	0.672355
0.90567	0.782753
0.737287	0.773701
0.854973	0.599238
0.842256	0.553341
0.669456	0.422384
0.871686	0.44934
0.726471	0.894031
0.771268	0.760711
0.687388	0.791884
0.567279	0.395961
0.574473	0.68426
0.79666	0.609612
0.858451	0.547332
0.924391	0.364792
0.957192	0.287226
0.883656	0.531837
0.762225	0.448444
0.670738	0.516622
0.607441	0.312791
0.699196	0.860066
0.452938	0.859501
0.610202	0.952138
0.574473	0.729133
0.705778	0.648686
0.796796	0.728075
0.694922	0.632313
0.79666	0.772553
0.887535	0.803475
0.6701	0.901271
0.571098	0.832048
0.681164	0.716417
0.682844	0.745085
0.834678	1.05733
0.493495	0.746497
0.938974	0.946997
0.510858	0.648686
0.415053	0.907296
0.533062	0.671755
0.771311	0.384317
0.949027	0.569323
0.760545	0.393339
0.900319	0.868389
0.492901	0.483231
0.542418	0.203599
0.490962	0.729659
0.597857	0.582247
0.47022	0.963139
0.860857	0.650647
0.863952	0.631791
0.763751	0.699277
0.803291	0.735484
0.6578	0.940249
0.84853	0.75776
0.668671	0.746265
0.658174	1.03453
0.421199	0.922055
0.654563	0.911157
0.706194	0.625907
0.865765	0.806944
0.736278	0.885645
0.558135	0.353779
0.730256	0.672355
0.635604	0.696232
0.683954	1.02356
0.713919	0.783801
0.551516	0.705344
0.561064	0.833502
0.677264	0.790655
0.627068	0.959998
0.573565	0.969935
0.647166	0.669847
0.502949	0.679071
0.620257	0.594558
0.88285	0.735214
0.918727	0.832653
0.994278	0.595653
0.775988	0.773415
0.936465	0.747923
0.945013	0.868737
0.927257	0.670202
0.866543	0.85255
0.79595	0.917725
0.654306	0.773701
0.61325	0.746601
0.685591	0.896196
0.662739	0.447546
0.888308	0.792798
0.70198	0.748277
0.947313	0.773005
0.698649	0.852974
0.653861	0.940522
0.546657	0.815098
0.529076	0.736828
0.602469	0.932298
0.668942	0.89576
0.601791	0.633759
0.836982	0.974615
0.714987	0.929309
0.524554	0.844218
0.749916	0.891545
0.756156	0.832022
0.832192	0.684644
0.367554	0.96321
0.281924	0.607841
0.699697	0.732499
0.766559	0.885865
0.527289	0.715516
0.479114	0.341179
0.504918	0.551163
0.685616	0.651664
0.577428	0.773415
0.807355	0.874676
0.898699	0.610784
0.569922	0.893841
0.724567	0.896304
0.711794	0.782225
0.690388	0.615401
0.557508	0.843481
0.601256	0.681
0.489737	0.940819
0.607941	0.804176
0.731252	0.965579
0.685891	0.780396
0.560912	0.596286
0.377751	0.869256
0.613542	0.935469
0.911951	0.667665
0.771363	0.334494
0.709813	0.900775
0.735715	0.77865
0.725556	0.652053
0.8771	0.420176
0.888255	0.706134
0.69658	0.748688
0.740706	0.651117
0.542384	0.731698
0.641251	0.428096
0.585276	0.510064
0.433572	0.518561
0.806275	0.436489
0.723063	0.212047
0.602254	0.749427
0.695327	0.578317
0.489146	0.721088
0.631157	0.548016
0.752672	0.383411
0.780084	0.35
0.567182	0.435282
0.666765	0.758294
0.661401	0.595106
0.646505	0.906859
0.646666	0.832942
0.682764	0.632313
0.713948	0.748688
0.615996	0.861211
0.456994	0.483647
0.554015	0.615401
0.842274	0.861016
0.551613	0.56511
0.66129	0.457843
0.740957	0.51584
0.490368	0.6203
0.615996	0.791095
0.642492	0.852987
0.852937	0.51584
0.949759	0.727543
0.916165	0.244336
0.939957	0.678471
0.513686	0.652877
0.818887	0.484674
0.751826	0.289895
0.82942	0.965823
0.584381	0.696746
0.489075	0.630216
0.766439	0.804176
0.661245	0.815588
0.552477	0.574184
0.736036	0.287629
0.649275	0.539299
0.734916	0.917496
0.478468	0.526097
0.769239	0.396768
0.57662	0.448444
0.562784	0.182132
0.601256	0.212656
0.668301	0.230848
0.468301	0.451122
0.634918	0.213526
0.464595	0.686995
0.929649	0.706134
0.799975	0.651725
0.726371	0.583254
0.875085	0.761665
0.477751	0.650647
0.782604	0.326757
0.717688	0.442567
0.778429	0.412124
0.787387	0.54048
0.940926	0.696232
0.722908	0.839962
0.517923	0.935609
0.525651	0.761348
0.51266	0.732099
0.534439	0.578701
0.624901	0.582248
0.678222	1.03693
0.610676	0.746855
0.52529	0.554615
0.824451	0.810938
0.745633	0.668515
0.459323	0.95637
0.571112	0.764766
0.861619	0.864452
0.709339	0.635099
0.844771	0.721796
0.711794	0.625267
0.645691	0.607246
0.414709	0.548016
0.654444	0.402079
0.615996	0.480533
0.745633	0.433577
0.535346	0.615895
0.635433	0.582248
0.912839	0.638494
0.791547	0.479945
0.791547	0.57255
0.846001	0.54048
0.646098	0.616387
0.624901	0.732325
0.636777	0.519419
0.759459	0.263279
0.585276	0.760711
0.769346	0.78354
0.807306	0.185171
0.621	0.70032
0.754946	0.57316
0.63799	0.85255
0.69788	0.598504
0.730072	0.684005
0.626343	0.290628
0.719831	0.669847
0.667739	0.699625
0.593445	0.705658
0.720233	0.651664
0.753403	0.594008
0.74744	0.485895
0.705246	0.437831
0.735576	0.651586
0.625963	0.771889
0.783934	0.68198
0.850502	0.390042
0.560826	0.875294
0.607048	0.596743
0.635765	0.552368
0.737098	0.900775
0.625598	0.578317
0.513997	0.529588
0.686947	0.584186
0.565203	0.715967
0.488317	0.64665
0.69075	0.625267
0.561784	0.556141
0.79321	0.450232
0.698205	0.666777
0.567135	0.582248
0.620505	0.914005
0.844769	0.670343
0.762359	0.651586
0.814774	0.629158
0.917472	0.703148
0.686929	0.904765
0.569524	0.756136
0.662622	0.670838
0.835612	0.843727
0.675909	0.614906
0.67643	0.585148
0.542469	0.772553
0.540634	0.802827
0.767033	0.670838
0.765721	0.573768
0.461692	0.715967
0.312926	0.286176
0.765175	0.555956
0.753403	0.885645
0.517976	0.777433
0.646057	0.581272
0.759002	0.651117
0.674233	0.352086
0.663772	0.483647
0.471982	0.557655
0.422092	0.263279
0.592731	0.380643
0.367531	0.57316
0.358638	0.485895
0.519006	0.671332
0.350158	0.670838
0.330489	0.484485
0.664083	0.728075
0.641206	0.605102
0.498802	0.510696
0.597002	0.638359
0.357664	0.244748
0.633936	0.581272
0.509135	0.411104
0.832449	0.550682
0.486922	0.727543
0.698205	0.548748
0.679254	0.675323
0.710684	0.568475
0.781471	0.484674
0.793394	0.748234
0.611374	0.635223
0.74738	0.480536
0.962061	0.554913
0.797224	0.454867
0.661584	0.291005
0.696618	0.310531
0.804271	0.438948
0.890564	0.514024
0.876136	0.55751
0.760586	0.182132
0.766434	0.289895
0.677102	0.683875
0.8285	0.733949
0.83686	0.539113
0.80772	0.52263
0.724456	0.486629
0.751574	0.804451
0.693425	0.265859
0.652182	0.956567
0.606926	0.640209
0.498206	0.554615
0.722367	0.33256
0.568535	0.649702
0.645472	0.801601
0.638297	0.729659
0.684801	0.765609
0.622374	0.435926
0.682338	0.584294
0.512756	0.728318
0.608638	0.949212
0.699763	0.776092
0.653465	0.886405
0.625719	0.850299
0.552291	0.837236
0.687085	0.858152
0.556324	0.581096
0.612596	0.760059
0.855782	0.759606
0.696325	0.558874
0.376605	0.788378
0.640333	0.80729
0.688496	0.751672
0.716787	0.812087
0.771943	0.781481
0.564812	0.538231
0.865707	0.798393
0.663327	0.760285
0.71203	0.700591
0.580669	0.604466
0.686947	0.580615
0.548553	0.621419
0.629513	0.613774
0.638297	0.73148
0.702164	0.980635
0.570259	0.819572
0.547786	0.656493
0.595072	0.62918
0.768815	0.67366
0.710857	0.738649
0.654869	0.797173
0.761512	0.739283
0.714091	0.798625
0.370911	0.681481
0.646641	0.65627
0.561593	0.599296
0.58813	0.84492
0.704537	0.923246
0.58291	0.574433
0.575604	0.805445
0.49999	0.72159
0.7531	0.863611
0.49999	0.690709
0.638093	0.844562
0.593738	0.789413
0.740628	0.810286
0.661584	0.406729
0.662282	0.599296
0.632146	0.72527
0.765857	0.600383
0.581879	0.487721
0.526948	0.710365
0.664083	0.586511
0.450606	0.647264
0.454806	0.53709
0.870012	0.749195
0.671563	0.560444
0.643197	0.625478
0.860112	0.596426
0.642683	0.787563
0.620161	0.736656
0.732587	0.72632
0.672965	0.458865
0.554721	0.70366
0.630131	0.511646
0.390135	0.710365
0.703128	0.430694
0.592989	0.858002
0.752593	0.502613
0.621485	0.751362
0.727589	0.509197
0.716059	0.82274
0.537536	0.657286
0.684801	0.467592
0.747696	0.791149
0.732765	0.823099
0.863401	0.639936
0.694123	0.595626
0.646252	0.741151
0.652644	0.790236
0.734405	0.506996
0.5762	0.620945
0.505722	0.509726
0.691067	0.635864
0.700232	0.812087
0.46066	0.799116
0.715862	0.762372
0.767332	0.82274
0.695213	0.982526
0.595072	0.971651
0.48904	0.85983
0.574872	0.786369
0.571178	0.620945
0.661357	0.510066
0.472589	0.620457
0.543193	0.976953
0.703587	0.642621
0.699763	0.797926
0.5762	0.868921
0.64009	0.697583
0.74203	0.656029
0.689262	0.880527
0.706131	0.82256
0.649183	0.85769
0.554411	0.847502
0.511604	0.837236
0.46694	0.92782
0.422524	0.734349
0.993371	0.862073
0.620192	0.740695
0.652484	0.618652
0.45681	0.715267
0.587355	0.62918
0.712918	0.684637
0.66573	0.835299
0.463016	0.772447
0.200697	0.654528
0.73639	0.749937
0.330081	0.862182
0.753123	0.636374
0.563182	0.979583
0.359277	0.909112
0.47008	0.695969
0.568298	0.735102
0.586299	0.516638
0.706271	0.657094
0.683824	0.858301
0.810419	0.578066
0.281446	0.373002
0.136898	0.805268
0.705147	0.847369
0.576583	0.672821
0.789134	0.685631
0.764851	0.68531
0.616278	0.7776
0.722073	0.776485
0.586005	0.886775
0.443082	0.931913
0.553825	0.866924
0.392056	0.797943
0.506035	0.73833
0.616733	0.825615
0.54043	0.81563
0.634082	0.941828
0.692901	0.828988
0.832782	0.826398
0.507232	0.751937
0.637255	0.614291
0.632808	0.850062
0.69127	0.644317
0.79072	0.704194
0.938653	1.02435
0.80664	0.742031
0.891765	0.771895
0.574316	0.759379
0.675894	0.753077
0.595645	0.625478
0.56862	0.778727
0.455802	0.847768
0.722782	0.655097
0.587955	0.966543
0.84179	0.750662
0.771943	0.769889
0.687474	0.837628
0.785726	0.573543
0.749157	0.64221
0.930932	0.578066
0.777654	0.805092
0.689286	0.807077
0.740628	0.466608
0.865296	0.582413
0.737838	0.580615
1.02792	0.750662
0.786467	0.672821
0.997077	0.684974
0.819065	0.715509
0.993902	0.524986
0.664807	0.645999
1.04895	0.626226
0.995283	0.721145
0.611292	0.656493
0.627987	0.851912
0.749811	0.867765
0.562508	0.647264
0.620589	0.738649
0.83346	0.640674
0.58835	0.937622
0.777956	0.712909
0.800296	0.645394
0.783848	0.715267
0.846687	0.940148
0.576583	0.880722
0.585533	0.709794
0.524466	0.844599
0.593152	0.982464
0.924431	0.672821
0.637617	0.65438
0.705661	0.804914
0.791771	0.874724
0.706	0.84492
0.66917	0.908213
0.441392	0.703932
0.782202	0.835743
0.604912	0.86636
0.767943	0.867111
0.460025	0.740844
0.570675	0.982422
0.725854	0.625808
0.786837	0.852075
0.72283	0.751362
0.792822	0.923369
0.893503	0.97378
0.866353	0.554583
0.692901	0.458923
0.798994	0.669131
0.824856	0.931182
0.933988	0.749928
0.995935	0.819428
0.883264	0.7973
0.849511	0.742022
0.903379	0.720529
0.993891	0.923121
0.887312	1.03556
1.04882	0.896915
0.994685	0.864253
0.996729	0.896127
0.924134	0.850299
0.772708	0.858785
0.808648	0.762372
0.918814	0.704716
0.957651	0.858002
0.617524	0.837628
0.801261	0.751672
0.845409	0.971706
0.751621	0.896355
0.651584	0.866501
0.996741	0.934482
0.942172	0.8294
0.995243	1.04227
0.929582	0.937407
0.899195	0.952562
0.845263	0.85845
1.17513	1.04868
0.959358	0.829987
0.731626	0.94272
0.772713	0.627335
0.954109	0.829489
0.996858	0.487019
0.955794	0.786066
0.95208	0.597294
0.707182	0.588166
1.06631	0.830084
0.914774	0.749195
0.914919	1.02527
0.918256	0.982485
0.894811	0.641827
0.799979	0.917851
0.857194	0.845099
0.941706	0.900911
0.949513	0.880678
1.03875	0.766021
0.995283	0.90039
0.873455	0.520144
0.63532	0.836051
0.947495	0.810428
0.997082	0.781703
0.995511	0.923902
0.887919	0.686649
0.907763	0.810003
0.7298	0.724638
0.951867	0.62918
1.04428	0.700116
0.905894	0.672401
0.865185	0.868665
0.911579	0.80729
0.648304	0.764401
0.833187	0.947252
0.798994	0.944968
0.996141	0.885443
1.04024	0.95844
0.914745	1.08132
0.842195	0.908213
0.803547	0.949165
0.995277	0.931096
0.682818	0.837432
0.713756	0.886965
0.731184	0.880376
0.772696	0.982485
0.650307	0.900599
0.537053	0.701614
0.663782	0.980711
0.733393	0.908479
0.555024	0.937479
0.531396	0.908213
0.696751	0.798393
0.51791	0.985848
0.776879	1.04662
0.437251	0.934482
0.73639	0.979498
0.437972	0.927629
0.617524	0.954306
0.469236	0.984728
0.600193	0.90839
0.580304	0.949117
0.798747	1.03718
0.756502	0.964808
0.45684	0.954268
0.748258	0.989481
0.555015	0.98066
0.546758	0.666513
0.523581	0.768353
0.809541	0.979612
0.833187	1.04659
0.850912	0.873827
0.561152	0.937191
0.705967	0.869176
0.446759	1.06375
0.637255	0.937479
0.495816	1.05252
0.561894	0.91482
0.800296	0.869303
0.856668	0.768563
0.663761	0.869882
0.605341	0.72527
0.724333	0.890459
0.571317	0.945134
0.680792	0.983283
0.70189	0.914973
0.841179	0.868921
0.670243	0.983283
1.05171	0.900807
0.844822	0.911557
0.934777	1.02871
0.952027	0.886132
0.865518	0.976916
0.622951	0.971541
0.56237	0.940279
0.69033	0.759379
0.436402	0.868793
0.749037	0.984696
0.714266	0.786369
0.771173	0.708692
0.787571	0.405821
0.400481	0.65776
0.576028	0.929031
0.28388	0.911919
0.635801	0.650356
0.766148	0.577399
0.554411	0.516714
0.318531	0.635622
0.602153	0.664891
0.799647	0.757256
0.78103	0.77313
0.563854	0.685246
0.777654	0.615246
0.707269	0.840178
0.276088	0.633683
0.73852	0.762908
0.857438	0.527447
0.764172	0.784991
0.913928	0.547846
0.644572	0.708527
0.750081	0.730288
0.993902	0.639096
0.789406	0.657839
0.630895	0.791192
0.712239	0.740582
0.54043	0.695373
0.649175	0.753791
0.64699	0.502506
0.785342	0.494607
0.812442	0.746308
0.53882	0.699702
0.723584	0.558005
0.734246	0.441332
0.595302	0.801222
0.687954	0.74687
0.747736	0.594748
0.712492	0.657362
0.512589	0.656425
0.786467	0.600024
0.446125	0.667361
0.841383	0.685246
0.639759	0.596785
0.532394	0.532764
0.471655	0.763285
0.36347	0.871659
0.44775	1.06045
0.597156	0.825841
0.777047	0.794608
0.723988	0.608336
0.661525	0.860894
0.499202	0.794912
0.30096	0.802368
0.800223	0.746681
0.662375	0.714858
0.615365	0.617444
0.561152	0.456153
0.56881	0.699394
0.321725	0.666397
0.725704	0.768573
0.391729	0.412843
0.72283	0.549749
0.464107	0.71788
0.634082	0.73288
0.320176	0.657259
0.388545	0.703857
0.47008	0.442743
0.495115	0.890051
0.35309	0.615246
0.36347	0.67089
0.330853	0.698344
0.316017	0.615246
0.57824	0.590824
0.34091	0.657688
0.552561	0.739884
0.370724	0.708746
0.495115	0.611672
0.589746	0.635622
0.181036	0.573926
0.849511	0.687798
0.730057	0.567019
0.425943	0.811842
0.620984	0.625087
0.550652	0.717982
0.381375	0.431024
0.532168	0.4887
0.699072	0.664508
0.413302	0.755541
0.51316	0.357506
0.225262	0.634011
0.438754	0.731954
0.261403	0.664508
0.469467	0.691176
0.608993	0.490044
0.575059	0.472776
0.380163	0.641436
0.368467	0.751571
0.359956	0.759754
0.580669	0.865112
0.66053	0.763547
0.442095	0.715548
0.629447	0.568724
0.439273	0.811842
0.36896	0.876412
0.37866	0.736046
0.38051	0.631299
0.499202	0.727639
0.579699	0.7759
0.73682	0.566652
0.420214	0.735771
0.560462	0.676074
0.573793	0.704033
0.86274	0.795125
0.665575	0.55114
0.800467	0.396557
0.808424	0.57579
0.901764	0.648605
0.667403	0.547546
0.445839	0.473356
0.539906	0.810026
0.64874	0.657677
0.696751	0.644839
0.645526	0.611929
0.716242	0.320227
0.753628	0.676949
0.841383	0.704843
0.730467	0.539445
0.69391	0.503168
0.610541	0.712602
0.907865	0.831024
0.806456	0.649898
0.878909	0.674934
0.714256	0.747051
0.731068	0.859988
0.650473	0.826746
0.817621	0.887793
0.492223	0.76196
0.600193	0.658292
0.748847	0.752583
0.790288	0.585476
0.630414	0.79478
0.788315	0.786061
0.992771	0.678575
0.529103	0.752689
0.561831	0.699548
0.605341	0.590604
0.276723	0.67099
0.586408	0.667775
0.41039	0.600571
0.30375	0.681364
0.665115	0.753634
0.664459	0.755151
0.102475	0.820399
0.503032	0.8855
0.748104	0.701736
0.434502	0.696888
0.468068	0.841816
0.596516	0.723013
0.761512	0.657688
0.616037	0.830484
0.633667	0.632351
0.492542	0.719588
0.700232	0.580474
0.725854	0.639572
0.799734	0.635906
0.397527	0.799339
0.714266	0.611678
0.586753	0.7004
0.58707	0.772743
0.616701	0.868713
0.752143	0.502174
0.559502	0.436468
0.394196	0.48809
0.442095	0.486
0.646143	0.64046
0.403071	0.622846
0.567537	0.72215
0.536569	0.678905
0.535598	0.680612
0.80664	0.717468
0.748729	0.717674
0.437251	0.556853
0.641206	0.527808
0.180665	0.753477
0.371406	0.412019
0.587955	0.520839
0.610165	0.705358
0.522328	0.671215
0.229114	0.71751
0.455558	0.730717
0.587416	0.674934
0.46853	0.712409
0.498202	0.514357
0.865628	0.631427
0.499973	0.708527
0.466128	0.752819
0.235574	0.718544
0.920553	0.740408
0.951867	0.585699
0.749811	0.755541
0.768825	0.612001
0.931772	0.692705
0.82579	0.501063
0.773215	0.641025
0.739488	0.230165
0.903155	0.770854
0.778858	0.685246
0.640624	0.789139
0.804955	0.821889
0.792304	0.730962
0.82579	0.595212
0.944752	0.622659
0.79115	0.594283
0.735794	0.639334
0.903042	0.76725
0.81823	0.715894
0.995517	0.418056
0.865407	0.719316
0.771432	0.781345
0.827492	0.880614
0.848819	0.922647
0.930601	0.827886
0.800223	0.959108
1.05774	0.860558
0.809541	0.891173
0.963406	0.985791
0.969571	0.883053
0.959434	0.932591
0.927055	0.935005
0.832575	0.937378
0.88121	0.877313
0.926863	0.861202
0.856178	0.921095
0.996132	0.91382
0.898927	0.954004
0.734677	0.853457
0.914099	0.899195
0.739488	0.944569
0.789134	0.881225
0.90509	0.934397
0.626573	0.953988
0.959128	0.957991
0.959281	0.892754
0.995523	0.759496
0.915265	0.836745
0.749774	0.915462
0.632418	0.923864
1.05489	0.907043
0.711557	0.958445
0.924341	0.871076
0.905236	0.871226
0.913928	0.825337
0.910822	0.855833
0.737675	0.723415
0.874785	0.832297
0.453324	0.862818
0.442796	0.87721
0.371526	0.850297
0.664939	0.832082
0.602153	0.786736
0.64766	0.782674
0.887726	0.916386
0.731139	0.859355
0.941152	0.931636
0.808872	0.963893
0.87396	0.837439
0.812727	0.876291
0.995734	0.91796
0.834512	0.957505
0.678152	0.972441
0.524827	0.865687
0.85668	0.853601
0.957651	0.95474
0.99596	0.886915
0.791771	0.980182
0.868027	0.94651
0.839169	0.908095
0.923996	0.960499
0.95406	0.996245
0.748058	0.953273
0.898805	0.996105
1.12096	0.944792
0.911579	0.906675
0.801261	0.937518
0.887594	0.95394
1.04876	0.84468
0.963437	0.866734
0.726777	0.919286
0.868729	0.993457
0.874219	0.87253
0.883704	0.81879
0.992217	0.79594
0.90487	0.802172
0.902816	0.893262
1.03294	0.869302
0.949979	0.860583
0.856346	0.943302
0.69391	0.934091
0.832249	0.902529
0.86082	0.903756
0.996137	0.902341
0.935264	0.468106
0.877701	0.890313
0.816803	0.880403
0.895169	0.889948
0.798423	0.826207
0.90725	0.832034
0.472785	0.828757
0.907456	0.89918
0.94461	0.943068
0.924546	0.853353
0.838851	0.776927
0.938653	0.675667
0.912867	0.792357
1.03707	0.72827
0.841587	0.753163
0.824453	0.788488
0.75264	0.630006
0.761792	0.85567
0.944752	0.700726
0.907353	0.494952
0.996448	0.501933
0.61114	0.55977
0.772962	0.669497
0.777287	0.76844
0.675194	0.866151
0.960862	0.789961
0.89391	0.835011
0.626413	0.721877
0.8398	0.818921
0.845409	0.804051
0.798795	0.74017
0.947622	0.750423
0.997074	0.700227
0.769803	0.75979
0.898435	0.738602
0.956151	0.832109
0.825231	0.653362
0.842567	0.701735
0.826443	0.734188
0.949863	0.855838
0.956063	0.873216
0.825976	0.949836
0.921711	0.837382
1.05142	0.745274
1.04038	0.839604
0.942975	0.850632
0.915265	0.818296
0.997352	0.805924
1.06655	0.842567
0.799391	0.92113
0.877701	0.785112
0.713256	0.858036
1.1017	0.932496
1.03892	0.814473
0.957568	0.802172
0.996303	0.768481
0.676865	0.885124
0.911391	0.812478
0.868868	0.85892
0.94963	0.604749
0.862587	0.496078
0.947559	0.394883
0.90192	0.744829
0.995739	0.862714
0.765862	0.905451
0.931995	0.822758
0.931261	0.470394
0.994972	0.78867
0.997178	0.886733
1.13794	0.777092
0.944397	0.691087
0.779455	0.508084
0.855909	0.648915
0.933935	0.76904
0.94194	0.804004
1.12954	0.818683
0.79115	0.585896
0.760388	0.67986
0.898699	0.532726
0.845263	0.735235
0.996861	0.760033
0.99525	0.74498
0.995734	0.69007
0.799391	0.857982
0.841587	0.725643
0.941164	0.855446
0.76931	0.682787
0.918576	0.835926
0.515035	0.765713
0.689384	0.823245
0.766531	0.839176
0.749157	0.744596
0.781969	0.723845
0.666516	0.745059
0.799979	0.678381
1.04407	0.781252
0.918576	0.722003
0.911673	0.724133
1.11759	0.792518
0.760952	0.630167
0.818633	0.75514
0.778858	0.855795
0.349983	0.756593
0.799589	0.700227
0.651885	0.819506
0.869147	0.84869
0.92475	0.749805
0.874408	0.772945
0.832747	0.69863
0.771943	0.741049
0.994277	0.808046
0.883704	0.842026
0.696187	0.778902
0.736479	0.773279
0.799979	0.765834
0.73716	0.820685
0.91186	0.858616
0.933935	0.812753
0.650307	0.680017
0.433743	0.803154
0.848587	0.896108
0.94194	0.88066
0.782668	0.807732
1.03699	0.78867
0.938999	0.893418
0.800223	0.871226
0.772276	0.802707
0.800296	0.782374
0.637255	0.804483
0.748506	0.902992
0.722154	0.94732
0.817824	0.825161
0.73639	0.784138
0.749554	0.791522
0.820309	0.801099
0.845409	0.79831
0.696187	0.875165
0.895258	0.792599
0.832782	0.860525
0.798	0.8298
0.996459	0.785259
0.825604	0.670807
0.920843	0.786013
0.817008	0.843605
0.914657	0.804034
0.805267	0.827052
0.824291	0.851236
0.72647	0.893061
0.887465	0.850918
0.799391	0.755018
0.666123	0.899134
0.580136	0.792587
0.616278	0.744521
0.992863	0.745252
0.99466	0.792675
0.994316	0.8485
0.856513	0.772765
0.865707	0.799186
0.63532	0.799019
0.91186	0.750957
0.874345	0.87324
0.68151	0.859637
0.648169	0.765598
0.272832	0.773035
0.260042	0.799292
0.255098	0.718441
0.383685	0.60893
0.617187	0.648638
0.103703	0.611387
0.417419	0.568014
0.300513	0.708345
0.24542	0.617211
0.916146	0.76362
0.873767	0.728886
0.816441	0.799096
0.806933	0.670938
0.700584	0.648181
1.17514	0.802965
0.542457	0.653252
0.674268	0.729832
0.974166	0.766077
0.79038	0.829312
0.674268	0.567381
0.916146	0.487048
0.976384	0.388233
0.860505	0.635655
0.86089	0.62105
0.79038	0.617508
0.885511	0.555283
1.23137	0.568875
0.824256	0.687848
0.895038	0.775016
0.79038	0.607136
0.549055	0.573638
0.684805	0.61426
0.843646	0.643921
0.916006	0.686142
0.837806	0.690322
0.874396	0.540391
1.14157	0.44727
0.97423	0.576627
0.97423	0.664744
0.637867	0.486635
0.824936	0.440699
0.843646	0.487081
1.06071	0.446391
0.725761	0.536238
0.794279	0.497363
0.630122	0.53657
0.971095	0.681516
0.910334	0.558574
0.902915	0.609696
0.948421	0.640548
0.821523	0.520335
0.915726	0.652216
0.621047	0.643963
0.860118	0.486112
0.772553	0.68509
1.2332	0.634621
1.17618	0.653521
0.973908	0.571822
0.791913	0.49981
0.837515	0.562665
0.971095	0.515097
0.670316	0.394961
0.903287	0.536238
0.565938	0.536428
0.665784	0.314693
0.895038	0.393554
1.10234	0.400015
0.874082	0.583998
0.885511	0.53085
0.976543	0.441252
0.976384	0.605448
0.971333	0.538699
0.974102	0.640638
1.07247	0.393524
0.842179	0.565744
0.974102	0.513356
0.632208	0.487329
0.82089	0.620458
1.12025	0.506786
0.604235	0.587214
0.79038	0.667287
0.821523	0.550998
0.97843	0.625323
0.716173	0.616677
0.916006	0.715877
0.902351	0.609642
0.860505	0.568937
1.09071	0.587444
0.730164	0.639821
1.09044	0.558248
0.957448	0.673932
0.441778	0.791823
0.748525	0.617554
0.967602	0.686073
0.957274	0.623757
0.675437	0.574568
0.772553	0.477249
0.726336	0.476943
0.860505	0.713222
0.765241	0.698252
1.14294	0.63738
0.691035	0.639041
0.504733	0.653078
0.537781	0.619097
0.700584	0.665895
0.670316	0.752852
0.747522	0.650882
1.14225	0.55504
0.860505	0.440214
0.956564	0.458602
1.05204	0.532298
0.585459	0.496872
0.79038	0.624132
0.676597	0.377074
0.874396	0.63485
0.978341	0.404831
0.885511	0.461328
0.873613	0.343551
0.895473	0.506324
0.791247	0.55405
0.619453	0.686175
0.63427	0.48641
0.825275	0.3185
0.971254	0.405316
0.842179	0.378618
1.09016	0.585879
1.05599	0.507087
0.92125	0.584409
0.513954	0.645249
0.748602	0.770817
0.793339	0.745247
0.820252	0.737918
1.07283	0.695765
0.962886	0.70556
1.14225	0.647008
0.894819	0.486149
1.08101	0.436004
0.838097	0.486615
0.454888	0.550952
0.825947	0.443715
0.967801	0.409773
0.963277	0.631767
0.665252	0.499154
0.788624	0.510636
0.916146	0.708596
1.08035	0.630807
1.10305	0.458162
0.701269	0.561599
0.974102	0.642874
0.760742	0.581209
1.10305	0.37782
0.353993	0.487335
0.633242	0.558093
0.962886	0.431768
0.791247	0.847762
0.587907	0.706927
1.06629	0.644383
0.749848	0.740181
0.576718	0.879656
0.674268	0.861376
0.515336	0.846258
0.85973	0.75615
0.772553	0.577595
0.771404	0.580761
0.604235	0.649977
0.52336	0.620168
0.563027	0.832998
0.584137	0.725112
0.619453	0.843558
0.742179	0.832489
0.79381	1.03859
0.747824	0.762344
1.14225	0.722236
0.701269	0.705035
0.773691	0.660521
0.699895	0.900992
0.747824	0.672167
0.667533	0.74915
0.874396	0.641806
0.42274	0.804902
0.860505	0.839221
0.643718	0.75615
1.23137	0.666739
0.585406	0.630731
0.462193	0.562183
0.976437	0.47885
1.1188	0.810153
0.74654	0.752949
0.748525	0.652646
0.505711	0.796262
0.837806	0.730968
0.949174	0.808552
0.585459	0.693047
0.765241	0.776462
0.585459	0.520078
0.902915	0.535363
1.07265	0.669371
0.699895	0.847602
0.606972	0.700751
0.79381	0.685328
0.676597	0.563115
1.05599	0.58459
0.667533	0.724699
0.848914	0.796813
0.792866	0.693216
1.10305	0.775917
0.79381	0.628171
0.503752	0.772947
0.700584	0.595506
0.963277	0.707175
0.971095	0.776462
0.916158	0.719605
0.874708	0.69927
0.552887	0.755526
0.792866	0.632024
0.638635	0.560176
0.765663	0.693047
0.749848	0.595254
0.51671	0.723555
0.957448	0.741753
0.971175	0.659804
0.559203	0.463441
0.858154	0.735693
0.691594	0.82757
0.949174	0.701628
1.23842	0.693617
0.914091	0.832573
1.07229	0.88567
0.751082	0.818042
0.426401	0.762093
0.894819	0.696635
1.17724	0.680688
0.872491	0.570204
0.874396	0.846676
0.97649	0.828241
0.967702	0.789254
0.504733	0.911457
0.811039	0.844258
1.1188	0.741947
0.976384	0.796211
1.14294	0.755216
0.85973	0.782428
0.930185	0.837625
1.10341	0.752949
0.9679	0.67605
0.56483	0.802506
0.84316	0.527543
0.357626	0.722418
0.895473	0.894034
0.604235	0.843822
0.84316	0.854302
0.747824	0.748345
0.963277	0.660931
0.820252	0.58248
0.691594	0.88903
0.79381	0.841727
0.715279	0.78631
0.631168	0.854208
0.773124	0.82213
0.874082	0.80489
0.747824	0.854208
0.957274	0.567427
0.353993	0.781029
0.698508	0.667966
0.971333	0.913005
0.925769	0.785136
[truncated: 12,874 more rows]

## Sheet: A2 +Glu+GYKI
FRET Efficiency
Day 1	Day 2	Day 3	Day 4	Day 5
0.765601	0.938867	0.731567	0.887929	0.808161
0.784132	0.904149	0.680471	1.00587	0.962198
0.737715	0.791958	0.709702	0.77813	0.932434
0.911987	0.893901	0.857561	0.82738	0.810431
0.599378	0.930783	0.902267	0.89553	0.829465
0.692632	0.811415	0.727101	0.833781	0.892999
0.737133	0.91312	0.979592	0.689366	0.918126
0.411283	0.949351	0.758434	0.807753	0.882545
0.750511	1.00328	0.889105	0.963894	0.953447
0.803335	0.952127	0.857243	1.00509	0.972415
0.762869	0.848699	0.785545	0.853122	0.939514
0.774422	1.00357	0.579133	0.810839	0.92156
0.793389	0.945013	0.507195	0.828491	0.893213
0.760189	0.893785	0.696142	0.941335	0.795552
0.781577	0.950843	0.781127	0.789935	0.920628
0.78005	0.900566	0.850064	0.839821	0.999559
0.759219	0.948055	0.550768	0.78936	0.8822
0.669209	0.810849	0.508943	0.930343	0.959058
0.847594	0.915744	0.783333	0.867585	0.760374
0.885101	0.886026	0.558126	0.735319	0.794555
0.703939	0.934669	0.625933	0.789648	0.929779
0.627619	0.930064	0.329297	0.715495	0.840714
0.828026	0.931967	0.690017	0.903164	0.924506
0.730799	0.759259	0.616924	1.00636	1.03831
0.70052	0.956482	0.610296	0.746434	0.872808
0.552957	0.796504	0.429886	1.03748	0.999335
0.605696	0.948091	0.582689	0.927474	0.929902
0.718092	0.900566	0.981831	0.917229	0.785931
0.922212	0.882486	0.852571	0.954149	1.08305
0.789087	1.00633	0.821469	0.973885	0.894668
0.914736	0.947911	0.888852	0.807943	0.69069
0.8444	0.911866	0.898711	0.954087	0.964768
0.790931	0.900693	1.02609	0.919451	0.762722
0.794118	0.781325	0.852087	0.81526	0.948787
0.470123	0.949521	0.775377	0.768109	0.946645
0.762417	0.938802	0.665514	0.700168	0.953607
0.855086	0.783135	0.816739	0.853122	0.907529
0.659094	0.902991	0.873268	0.637803	0.885644
0.917963	0.892204	0.83667	0.70252	0.742105
0.909342	0.901187	0.875962	0.90528	0.85968
0.658979	0.812585	0.847325	0.860151	0.960767
0.769458	0.864539	0.943747	0.877212	0.938529
0.874844	0.973522	0.6761	0.828642	0.912944
0.916502	0.882028	0.811888	0.749629	0.945115
0.904033	0.892354	0.709052	0.917713	0.770907
0.827884	0.971889	0.6482	0.478171	0.865938
0.776861	0.941546	0.725171	0.800435	0.913485
0.775998	0.973621	0.743151	0.815611	0.892857
0.685061	0.8225	0.927488	0.716084	0.910285
0.712028	0.968901	0.868267	0.725833	0.966041
0.74987	0.878718	0.837221	1.04309	0.758582
0.82396	0.980592	0.811888	0.941822	0.915101
0.47249	0.975786	0.727473	0.917804	0.974583
0.487016	0.846602	0.871583	0.812368	1.04139
0.596089	0.947947	0.943852	0.844942	0.897455
0.421905	0.897882	0.868391	0.76456	0.955595
0.73663	1.00405	0.844789	1.00967	1.1108
0.842004	0.918009	0.892506	0.755813	1.05241
0.602537	0.928278	0.680078	0.680989	0.821605
0.530234	0.806552	0.72492	0.74814	0.999624
0.688751	0.920114	0.836225	0.872652	1.03014
0.515515	0.888724	0.847325	0.899897	0.999559
0.598992	0.882397	0.935321	0.768109	0.776377
0.762114	0.831212	0.714725	0.835768	0.940219
0.706424	0.848699	0.917734	0.714308	0.8845
0.766922	0.946653	0.894016	0.911057	0.810431
0.557208	1.04108	0.984611	0.853773	0.393048
0.707468	0.867805	1.02926	0.853355	0.871378
0.63437	0.913186	0.898718	1.00449	0.999595
0.630776	0.945013	0.732666	0.792573	0.821208
0.707567	0.900693	0.761789	0.868844	0.900499
0.659777	0.975064	0.834719	0.586766	0.743195
0.739086	0.772382	0.902267	0.726568	0.828838
0.553109	0.943439	0.790539	0.605732	0.962304
0.854729	1.00328	0.839754	0.588063	0.757005
0.599596	0.844496	0.754601	0.847999	0.978819
0.861668	0.920114	0.810805	0.906346	0.876242
0.717271	0.954367	0.730582	0.844929	0.96908
0.789594	0.862743	0.73104	0.810396	0.88613
0.794294	0.93152	0.760059	1.00588	1.03678
0.589483	0.922429	0.775071	0.642791	0.999637
0.683735	0.954311	0.767882	0.724731	0.924577
0.578894	0.867894	0.662442	0.887929	0.999593
0.731661	0.931561	0.621815	0.900167	0.967118
0.659026	0.867894	0.611808	0.746383	0.821803
0.823536	0.939716	0.662943	0.860151	0.848695
0.7131	0.889309	0.800655	0.887486	0.871654
0.749245	0.954395	0.691888	0.899669	0.951139
0.749317	0.975046	0.424993	1.00509	0.906948
0.85755	0.953289	0.603046	0.84556	0.877403
0.79001	0.948127	0.449522	0.869639	0.912818
0.635309	0.88928	0.437429	0.8781	0.964891
0.630464	0.869087	0.394743	0.724082	0.82518
0.580111	0.87444	0.478237	0.859125	0.960729
0.843355	0.92635	0.216408	0.848448	0.94519
0.700362	0.970983	0.4747	0.634188	0.932149
0.795156	0.871378	0.577138	0.776525	0.927238
0.72063	1.00303	0.570556	0.709455	0.84898
0.726644	0.977609	0.516404	0.608992	0.862466
0.96484	0.928326	0.728335	0.732038	0.80317
0.659521	0.893669	0.816247	0.827766	0.999737
0.579511	0.878624	0.581195	0.864338	0.836347
0.675282	0.954339	0.419515	1.00962	0.951257
0.758924	0.943627	0.590635	0.962291	0.821803
0.652545	0.871293	0.666022	0.924514	0.802325
0.748711	0.946539	0.590076	0.772444	0.890217
0.813166	1.00337	0.198924	0.909327	0.999595
0.67918	0.886295	0.689979	0.906346	0.967038
0.776201	0.803997	0.574019	0.746317	0.840714
0.760316	0.844393	0.606959	0.440168	0.921713
0.617416	0.817556	0.872563	0.683382	1.03101
0.812661	1.00304	0.54774	1.0061	0.921865
0.827109	0.860329	0.403512	0.859125	0.9076
0.958338	0.913872	0.667112	0.852933	0.999623
0.79927	0.875547	0.721448	0.454567	0.999637
0.798265	0.968846	0.754874	0.800023	0.8822
0.625211	0.89142	0.529067	0.921773	0.99952
0.553653	0.943354	0.573625	0.97128	0.965955
0.698244	1.0039	0.671596	0.894319	0.836347
0.723379	0.977007	0.74342	1.00612	0.787847
0.710526	0.975011	0.604071	0.923711	0.962198
0.813081	0.917951	0.754874	0.895912	0.886529
0.714237	0.883511	0.323897	0.82738	0.999411
0.677586	0.922325	0.774508	0.699254	0.999805
0.806895	0.956482	0.816178	0.761777	0.912881
0.540034	0.93452	0.565766	0.794079	0.894668
0.38065	1.00404	0.52061	0.899669	0.848409
0.658823	0.858622	0.610296	0.822039	0.872604
0.854833	0.808141	0.753204	0.81526	0.99973
0.842484	0.979188	0.667112	0.839821	0.924647
0.780999	0.917404	0.557223	0.789648	0.784554
0.766791	0.803909	0.646959	0.866694	0.973893
0.69941	0.949487	0.520292	0.627103	0.943091
0.557512	0.936012	0.47665	0.81513	0.910966
0.620022	1.04888	0.786037	0.765229	0.940308
0.532501	0.888948	0.418278	0.966756	0.9076
0.678589	0.666954	0.528483	0.911919	0.894576
0.666023	0.555562	0.851685	0.777164	0.889915
0.736049	0.627412	0.783354	0.921386	0.929902
0.733104	0.589515	0.666527	0.814553	0.955644
0.799237	0.669421	0.52484	0.833823	0.926139
0.717128	0.582834	0.642141	0.937362	0.821407
0.748761	0.764045	0.674298	0.659419	0.887048
0.758863	0.734982	0.572308	0.687272	0.8822
0.867029	0.697793	0.612309	0.528167	0.924577
0.827224	0.658249	0.76995	0.760521	0.802977
0.580862	0.761776	0.906025	0.660497	1.02923
0.76532	0.736505	0.499961	0.627545	0.742932
0.576354	0.68897	0.476931	0.867005	0.819266
0.564352	0.778711	0.663575	0.807753	0.890849
0.723004	0.719333	0.411763	0.432691	0.919947
0.75375	0.706336	0.550236	0.681762	0.880126
0.702862	0.470261	0.476279	0.659253	0.877278
0.794281	0.548055	0.774687	0.799817	1.03555
0.837487	0.288951	0.534822	0.810002	0.771733
0.743357	0.845649	0.557216	0.882981	0.795812
0.794603	0.597931	0.471499	0.776844	0.782994
0.920702	0.71706	0.477455	0.479249	0.83798
0.750198	0.423508	0.885482	0.688681	0.955965
0.702548	0.638819	0.836522	0.966756	0.929963
0.710997	0.578045	0.820784	1.00448	0.953554
0.77439	0.64796	0.918286	1.00508	0.78616
0.942294	0.582908	0.863257	0.941335	0.86875
0.73956	0.583881	0.744271	0.826254	0.903259
0.913487	0.496201	0.927401	0.772059	0.811703
0.80826	0.612727	0.630444	0.849514	0.859063
0.828441	0.471326	0.638172	0.941242	0.938055
0.610898	0.751672	0.888929	1.00423	0.866828
0.827581	0.627412	0.727691	0.982146	0.999494
0.578629	0.578698	0.588389	0.892272	0.801295
0.677654	0.657668	0.547318	0.887597	0.965898
0.658207	0.67761	0.558372	0.962249	0.999377
0.618709	0.629127	0.517802	0.966853	0.91968
0.71759	0.657942	0.494265	0.799431	0.999375
0.634933	0.674248	0.819552	0.965472	0.962056
0.442132	0.749814	0.380035	1.00525	0.894668
0.838317	0.606493	0.808766	0.88334	0.830121
0.748761	0.622595	0.860569	0.909785	0.894391
0.882719	0.785091	0.985909	1.07329	0.96818
0.888195	0.716048	0.931753	0.952026	0.915191
0.730214	0.645717	0.783759	0.934383	0.882085
0.609596	0.657942	0.743707	0.841913	0.845741
0.773513	0.764341	0.806213	0.877969	1.09982
0.752595	0.611906	0.785721	0.804809	0.903259
0.854801	0.629383	0.929694	0.951739	0.939149
0.856917	0.658637	0.872725	0.937308	0.935662
0.874782	0.742611	0.845303	0.847849	0.924364
0.760316	0.657429	0.852571	0.847849	0.959141
0.715418	0.883074	1.09366	0.937362	0.872606
0.621071	0.489462	0.878878	0.941722	0.964799
0.733654	0.547057	0.920867	0.880683	0.921253
0.762369	0.713399	0.774687	1.00475	0.835349
0.838365	0.649057	0.770811	0.815435	0.904523
0.708389	0.600278	0.809312	0.946355	0.818437
0.795135	0.689725	0.927769	0.910004	0.686064
0.824956	0.864073	0.791735	0.909895	0.776875
0.772486	0.858243	0.893997	0.810396	0.976352
0.686257	0.813432	0.955378	0.849863	0.897062
0.648977	0.649287	0.808968	0.8781	0.912944
0.64217	0.694886	0.680471	0.847849	0.921919
0.730214	0.594671	0.811635	0.818341	0.877652
0.814751	0.645383	0.84496	0.812368	0.898315
0.814382	0.736338	0.709504	0.970301	0.706058
0.709102	0.668217	0.904481	0.896937	0.924647
0.916057	0.636983	0.724667	1.00435	0.951198
0.743357	0.762324	0.774918	0.951739	0.865962
0.624981	0.472814	0.829677	0.868396	0.999443
0.528508	0.72748	0.800067	0.872852	0.91307
0.677736	0.437986	0.8898	0.854582	0.945763
0.862619	0.737814	0.925624	0.909471	0.806905
0.894964	0.685791	0.811888	0.966592	0.570991
0.936665	0.648054	0.665262	0.873166	0.512347
0.846971	0.72748	0.599449	0.804253	0.423499
0.736236	0.623033	0.687409	0.80615	0.492458
0.831517	0.687264	0.947704	0.823945	0.68272
0.931894	0.671686	0.798834	0.87629	0.867122
0.91425	0.755283	1.01774	0.818058	0.837626
0.814843	0.706751	1.01837	0.793224	0.903605
0.885924	0.878677	0.884464	0.969085	0.780212
0.749857	0.686486	0.757245	0.921666	0.994143
0.898755	0.561074	0.713126	0.87849	0.605148
0.794797	0.786778	0.647787	0.813331	0.444854
0.692902	0.682174	0.717082	0.737569	0.859913
0.838939	0.803638	0.898791	0.849747	0.662116
0.696872	0.450885	0.724667	0.768109	0.54461
0.64547	0.599633	0.872923	0.971256	0.764561
0.798407	0.519573	0.91962	0.899933	0.75811
0.766791	0.687548	0.929842	0.725642	0.942629
0.762265	0.649061	0.868391	0.81513	0.561189
0.803024	0.584253	0.926451	0.837112	0.597977
0.875402	0.701957	0.830687	0.842652	0.91685
0.752808	0.472052	0.941306	0.914688	0.947963
0.788473	0.572834	0.963114	0.858411	0.789667
0.816578	0.688504	0.869446	0.872794	0.713578
0.890265	0.780277	0.882931	0.839688	0.785106
0.727948	0.658218	0.872725	0.902175	0.775384
0.474827	0.533674	0.976885	0.853122	0.867263
0.55427	0.64796	0.806724	0.822365	0.91989
0.472676	0.53108	0.840468	0.858514	0.738283
0.597024	0.487447	0.923722	0.969197	0.748746
0.570502	0.778842	0.830207	0.877114	0.869565
0.369091	0.565297	0.98046	0.917804	0.749584
0.60765	0.749647	0.362655	0.715199	0.790713
0.554	0.605168	0.949418	0.917986	0.945195
0.737133	0.734127	0.72492	0.899933	0.757392
0.538059	0.570358	0.558372	0.799403	0.90086
0.45558	0.707107	0.897836	0.690069	1.08896
0.628367	0.742067	0.662035	0.812217	0.820755
0.469832	0.830886	0.625266	0.793436	0.750449
0.641207	0.862229	0.47727	0.737317	0.818807
0.700907	0.64192	0.382162	0.892272	0.441409
0.861049	0.779102	0.541212	1.00851	0.749204
0.694456	0.691679	0.888634	0.833705	0.70561
0.726686	0.540891	0.557798	0.937308	0.781249
0.838286	0.711675	0.579133	0.867315	0.588052
0.529148	0.722765	0.807951	0.862752	0.955822
0.676867	0.601148	0.540871	1.00389	0.490583
0.831927	0.737295	0.596865	1.0485	0.442807
0.857619	0.719542	0.472074	0.914752	0.554329
0.720026	0.719542	0.596865	0.84175	0.469364
0.778793	0.589772	0.230875	0.782292	0.715059
0.434073	0.755991	0.680863	0.950617	0.443924
0.68013	0.70172	0.447338	0.786788	0.630512
0.685262	0.619102	0.456176	0.917108	0.414224
0.836837	0.724421	0.339262	0.972197	0.57597
0.954939	0.583215	0.721448	0.941822	0.614644
0.772486	0.635859	0.580171	0.85872	0.560967
0.73392	0.722505	0.340268	0.912055	0.614959
0.642688	0.706958	0.780058	0.799137	0.567265
0.574516	0.467637	0.617033	0.746792	0.767508
0.78294	0.657304	0.889193	0.646972	0.896717
0.774607	0.766031	0.847712	0.854153	0.780915
0.930365	0.627132	0.735934	0.888149	0.648275
0.486448	0.716371	0.446851	0.772059	0.711792
0.9164	0.712239	0.694697	0.821876	0.725343
0.659408	0.627412	0.594011	0.853634	0.546306
0.659656	0.524377	0.328672	0.900032	0.910267
0.487016	0.671575	0.765072	0.927634	0.80758
0.688731	0.680612	0.45532	0.965437	0.492458
0.690574	0.598502	0.457814	0.947941	0.749053
0.581724	0.526782	0.353649	0.758287	0.831503
0.637087	0.780277	0.497645	0.849514	0.847568
0.704431	0.449903	0.823384	0.754513	0.784736
0.835138	0.70071	0.726687	0.872234	0.643667
0.734156	0.564639	0.571524	0.603243	0.816343
0.818532	0.857994	0.393147	0.644418	0.513957
0.812661	0.768049	0.520792	0.859125	0.662176
0.753627	0.658249	0.64969	0.854153	0.843202
0.817741	0.691679	0.216408	0.800023	0.737115
0.715314	0.849392	0.403512	0.917804	0.917456
0.93499	0.606865	0.708991	0.899669	0.901373
0.858175	0.678626	0.774457	0.906192	0.782699
0.776939	0.768049	0.197085	0.818058	0.890367
0.650505	0.603905	0.66244	1.00855	0.763647
0.626768	0.689435	0.503224	0.899492	0.438364
0.671476	0.503986	0.419884	0.953061	0.672918
0.603919	0.38137	0.502919	0.941522	0.783127
0.727028	0.715163	0.557216	0.951901	0.768002
0.73607	0.776762	0.716353	0.859979	0.808915
0.585201	0.582263	0.4747	0.776098	0.885492
0.698271	0.925184	0.678893	0.960539	0.713578
0.707845	0.845673	0.454726	0.75603	0.673181
0.840268	0.8736	0.580171	0.86224	0.595169
0.831247	0.731545	0.433953	0.924668	0.675039
0.923467	0.789964	0.617033	0.93488	0.693268
0.81245	0.706591	0.677316	0.77813	0.469491
0.693597	0.887322	0.504519	0.868171	0.638818
0.534827	1.07574	0.574413	0.747403	0.609796
0.653083	0.855753	0.580171	0.827186	0.621118
0.865639	0.799764	0.503224	0.917229	0.664408
0.871429	0.957085	0.850288	0.725067	0.596981
0.695592	1.03609	0.546952	0.747424	0.549947
0.861579	0.809916	0.675482	0.734245	0.803385
0.652854	0.683508	0.476551	0.756247	0.854872
0.651672	0.898311	0.590006	0.833823	0.831311
0.720646	0.960041	0.544909	0.914181	0.586214
0.595823	0.958577	0.499965	0.720162	0.517025
0.674598	0.994827	0.227782	0.914496	0.797548
0.867802	0.961507	0.427298	0.917986	0.532427
0.693093	0.905603	0.754052	0.881099	0.78351
0.474362	0.957043	0.567051	0.623608	0.59748
0.669931	0.873997	0.266815	0.479249	0.577444
0.744011	0.91751	0.346704	0.715495	0.877511
0.562058	0.901538	0.159813	0.786788	0.689342
0.608572	0.822539	0.27566	0.846874	0.789452
0.660286	0.913259	0.234712	0.914688	0.767067
0.715025	0.677918	0.259438	0.719662	0.689342
0.707547	0.996181	0.243414	0.833924	0.993602
0.673142	0.869798	0.283879	0.790791	0.664342
0.722282	1.05672	0.634715	0.747403	0.647406
0.71075	0.85681	0.589563	0.948831	0.854435
0.71084	0.598018	0.418928	0.842546	0.756382
0.581294	0.994572	0.618588	0.89958	0.763843
0.486617	0.860972	0.412231	0.906192	0.763551
0.511369	0.841166	0.590957	0.69534	0.858899
0.683377	0.878495	0.515758	0.924591	0.831159
0.722716	0.907113	0.37502	0.432691	0.900703
0.63306	0.832091	0.544416	0.747051	0.831332
0.878543	0.937667	0.690017	0.847396	0.960413
0.799357	0.995717	0.816366	0.596298	0.905731
0.90073	0.651999	0.793049	0.67031	0.877391
0.835845	0.955346	0.688947	0.847245	0.647406
0.869986	0.799173	0.732666	0.842075	0.960516
0.816376	0.684734	0.698757	0.82368	0.863077
0.748478	0.929716	0.630938	0.866223	0.947903
0.549965	1.06106	0.927401	0.540271	1.1041
0.749842	0.994587	0.395538	1.00588	0.994383
0.819528	1.04127	0.625266	0.971256	0.927879
0.693093	0.995699	0.821241	0.849747	0.885798
0.52509	0.93393	0.894221	0.556613	0.872527
0.777831	0.994833	0.810667	0.594333	0.797747
0.839485	0.906597	0.625599	0.966658	0.662822
0.707152	0.966226	0.844742	0.408057	0.603864
0.632528	0.737417	0.767703	0.726841	0.366271
0.744445	0.817729	0.910315	0.73807	0.579199
0.794717	0.914394	0.664831	0.597293	0.747262
0.6792	0.949342	0.477983	0.782047	0.737561
0.659461	0.873154	0.454131	0.619343	0.72104
0.323583	0.832605	0.717445	0.836709	0.573513
0.749823	0.902005	0.820959	0.834966	0.495015
0.556848	0.856566	0.816178	0.800023	0.871914
0.823536	0.817059	0.878732	0.356582	0.849591
0.666233	0.78797	0.861733	0.645311	0.737802
0.605486	0.73674	0.927769	0.629341	0.925486
0.649736	0.873316	0.743268	0.417187	0.26035
0.799103	0.906597	0.8983	0.760521	0.604293
0.724821	0.914828	0.703746	0.739004	0.849317
0.780766	0.955256	0.800067	0.67727	0.771958
0.685663	1.03128	0.643877	0.448977	0.568528
0.607314	0.882964	0.952491	0.274035	0.830453
0.716677	0.988538	0.927225	0.594333	0.693268
0.659229	0.856095	0.883159	0.887929	0.536939
0.783744	0.763642	0.927872	0.853312	0.539722
0.868516	0.876926	0.800655	0.912055	0.706217
0.764158	0.83901	0.648612	0.610696	0.748438
0.755006	0.94905	0.77471	0.627103	0.775999
0.618264	0.911044	0.879025	0.642325	0.518745
0.573463	0.728984	0.927575	0.736807	0.586598
0.672069	0.89856	0.808563	0.577589	0.748438
0.651724	0.798777	0.651091	0.528167	0.679487
0.734372	0.769457	1.02363	0.847698	0.628034
0.695985	0.844943	0.684221	0.679481	0.55459
0.754076	0.805545	0.960553	0.686335	0.614187
0.88056	0.862468	0.790783	0.704031	0.580249
0.828227	0.907113	0.915531	0.911987	0.717837
0.713842	0.817119	0.687121	1.05826	0.683129
0.473433	0.806596	0.515758	0.772946	0.916845
0.862026	0.837282	0.680078	0.87327	0.639476
0.574298	0.951031	0.589432	0.924514	0.621511
0.628186	0.993926	0.449522	0.764826	0.193706
0.744226	0.860618	0.909504	0.710064	0.472441
0.698073	0.995685	1.01908	0.735618	0.662687
0.657601	0.800898	0.709035	0.892068	0.424762
0.792237	0.8636	0.943642	0.658651	0.919588
0.678132	0.995088	0.984623	0.607525	0.782935
0.546778	0.809475	0.851841	0.701111	0.648379
0.743521	0.940606	0.780326	0.608504	0.764622
0.917993	0.920842	0.616605	0.747718	0.844205
0.795071	0.994846	0.734645	0.623608	0.535745
0.903869	0.813489	0.945773	0.569267	0.541085
0.838495	0.962993	0.858531	0.705263	0.57107
0.846472	0.680523	0.923625	0.727113	0.664802
0.794027	0.9174	0.923172	0.717173	0.662851
0.783599	0.68124	0.732941	0.819699	0.393053
0.816173	0.99482	0.684304	0.884228	0.546869
0.922202	0.994853	0.792885	0.912055	0.618521
0.729389	0.837897	0.915388	0.971207	0.531641
0.930799	0.828163	0.857561	0.932871	0.579886
0.78854	0.852448	1.02762	0.859253	0.686204
0.683001	0.893053	0.619247	0.872936	0.586018
0.644824	0.896813	0.742687	0.834788	0.609972
0.322558	0.758531	0.83741	0.723022	0.808531
0.563614	0.799462	0.769362	0.844818	0.797238
0.730096	0.824925	0.47727	0.937415	0.892516
0.715418	0.840143	0.548525	0.747718	0.818285
0.724988	0.878851	0.873038	0.873135	0.916845
0.901066	0.865419	0.695431	0.895817	0.675328
0.604854	0.939124	0.947476	0.925893	0.831139
0.577804	1.09547	0.696142	0.962333	0.747458
0.732038	0.856321	0.927401	0.732352	0.586589
0.518372	0.907485	0.881414	0.772059	0.747458
0.698392	0.821865	0.975719	1.03062	0.651548
0.638972	0.706591	0.65022	0.799505	0.632439
0.84403	0.993881	0.762007	0.792573	0.651248
0.610295	0.772283	0.743707	0.947831	0.813414
0.704366	0.902818	0.858531	0.703486	0.530993
0.597328	0.994814	0.699023	0.720411	0.377674
0.64923	0.809031	0.76457	0.755278	0.559271
0.573628	0.907419	0.75176	0.970275	0.537071
0.521006	0.878614	0.835585	0.960585	0.609596
0.854368	0.994227	0.898718	0.972197	0.410721
0.701611	0.958809	0.816178	0.636678	0.634145
0.748237	0.862924	0.691254	0.623935	0.994824
0.677446	0.951355	0.78744	0.525185	0.955865
0.772565	0.994227	0.892506	0.927332	0.731182
0.727256	0.951462	0.477227	1.00526	0.775589
0.657394	0.88414	0.535705	0.968068	0.696834
0.754209	0.728466	0.337782	0.867005	0.847753
0.69756	0.995303	0.505764	0.748407	0.572025
0.728148	0.964166	0.885388	0.858514	0.699065
0.73057	0.926579	0.853597	0.94132	0.775384
0.734249	0.751093	0.59918	0.941289	0.706144
0.749066	1.0362	0.650801	0.727656	0.587081
0.778685	0.869798	0.588953	0.872652	0.443503
0.840986	0.851599	0.872725	0.759928	0.566752
0.510847	0.926322	0.552727	0.872936	0.797618
0.72896	0.887477	0.544416	0.891106	0.64093
0.363726	0.933595	0.842108	0.844694	0.313291
0.676173	0.848349	0.755146	0.867005	0.64035
0.594894	0.887628	0.799143	0.834208	0.472578
0.6792	0.833285	0.793294	0.732212	0.472009
0.687145	0.837928	0.70316	0.849863	0.368016
0.641689	0.965185	0.764822	0.835142	0.662316
0.734052	0.905006	1.0311	0.900032	0.625814
0.718092	0.914568	1.02069	0.876605	0.579886
0.636121	0.996316	0.92329	0.88334	0.445456
0.760423	0.968222	0.756917	0.887486	0.595573
0.578357	0.969177	1.02067	0.914816	0.277027
0.43207	0.95346	0.453013	0.937308	0.381294
0.693967	0.832434	0.775431	1.00545	0.211656
0.708161	0.918145	0.735114	0.866538	0.329744
0.585046	0.904641	0.918286	1.00699	0.549467
0.568047	0.890773	0.730252	0.88769	0.332043
0.583493	0.996336	0.742319	0.95421	0.369704
0.684659	0.898643	0.549703	0.847698	0.363571
0.78005	0.897984	0.577138	0.799161	0.393686
0.841719	0.994866	0.54051	0.823812	0.471625
0.671031	1.05064	0.441688	0.956664	0.651877
0.811551	0.935232	0.557223	0.944794	0.573677
0.583521	0.879087	0.884597	0.768338	0.579522
0.707988	0.923922	0.476931	0.433922	0.73355
0.456007	0.929236	0.733488	0.906346	0.537293
0.674886	0.840963	0.685124	0.954334	0.635119
0.536893	1.02908	0.785721	0.887708	0.491569
0.744042	0.820383	0.691254	0.887772	0.819444
0.568328	0.933543	0.540365	0.92726	0.614696
0.387478	0.87757	0.629532	0.965402	0.61912
0.417628	0.856918	0.647374	0.896196	0.737561
0.529468	0.941045	0.478971	0.942964	0.687936
0.511634	0.826933	0.849839	0.701571	0.747098
0.586191	0.958693	0.423552	0.877212	0.612083
0.60422	0.946709	0.645178	0.972197	0.895707
0.568328	0.995694	0.700539	0.970249	0.496261
0.538951	0.833045	0.50174	0.880875	0.687106
0.749857	0.887628	0.695074	0.73318	0.530736
0.433132	0.996322	0.695431	0.93281	0.615841
0.441282	0.849087	0.580171	0.845066	0.407749
0.649261	0.914655	0.428556	0.779406	0.504825
0.255509	0.863075	0.72121	0.858996	0.533126
0.658576	0.844797	0.687696	0.799505	0.527681
0.618931	1.0346	0.622566	0.967947	0.510518
0.442654	0.914742	0.971548	0.841097	0.435525
0.615871	0.917744	0.778799	0.779938	0.679487
0.559545	1.0392	0.836374	0.912055	0.725343
0.682119	0.891366	0.906361	0.930079	0.831172
0.62425	0.942575	0.645025	0.973945	0.706851
0.435892	0.996041	0.857129	0.973099	0.508937
0.516948	0.995082	0.980366	0.873218	0.427942
0.770608	1.05672	0.544574	0.849863	0.442109
0.436099	0.837152	0.647374	0.899215	0.591593
0.732987	0.994251	0.981847	0.819487	0.735476
0.490374	0.854833	0.825871	1.00508	0.724118
0.73238	0.910949	0.601131	0.80987	0.67446
0.614856	0.99206	0.893997	0.930145	0.553262
0.743502	0.890985	0.798834	0.943139	0.439283
0.695106	1.0831	0.558945	0.718464	0.593063
0.62193	0.841572	0.752028	0.925797	0.625667
0.540992	0.946838	0.50233	0.958363	0.604729
0.473421	0.902818	0.644452	1.03748	0.606457
0.680496	0.868725	0.799515	0.86685	0.700771
0.619375	0.845382	0.714725	0.81991	0.444691
0.51877	0.769454	0.852329	0.673619	0.525426
0.634805	0.961607	0.564258	1.0091	0.488208
0.743792	1.03134	0.79272	0.686648	0.438364
0.522425	0.995519	0.608402	0.969197	0.400152
0.416538	0.933543	0.475457	0.688457	0.775589
0.72992	0.995712	0.678601	0.930211	0.716435
0.737505	0.937588	0.565766	0.762138	0.661609
0.487024	0.713925	0.701351	0.779583	0.54047
0.485092	0.904273	0.936577	0.859253	0.747821
0.385066	0.965158	0.661173	0.767649	0.58696
0.529455	0.716224	0.564709	0.754896	0.679063
0.381957	0.547281	0.836225	0.935052	0.738283
0.731503	0.817526	0.633929	0.899897	0.728056
0.550516	0.836866	0.744271	0.868732	0.77868
0.670244	0.806962	0.727101	0.963894	0.779976
0.763205	0.946645	0.59992	0.866694	0.676684
0.668483	0.94645	0.709052	0.906423	0.622671
0.64969	0.808138	0.630444	0.690419	0.625122
0.589447	0.873884	0.474884	0.896196	0.640824
0.633934	0.96154	0.528684	0.627545	0.764233
0.429052	1.043	0.500507	0.736812	0.66274
0.542687	0.961641	0.602341	0.478171	0.368665
0.597569	0.996192	0.643877	0.757787	0.506699
0.467027	0.996972	0.54774	0.883101	0.222501
0.683189	1.04109	0.641269	0.839953	0.350569
0.730439	0.939168	0.643877	0.848149	0.597315
0.743131	0.956959	0.88473	0.924591	0.272686
0.682929	0.996336	0.850064	0.958817	0.762224
0.651083	1.06504	0.419515	0.944712	0.49412
0.702625	1.05645	0.228677	0.880915	0.504445
0.556611	0.995524	0.357312	0.83819	0.686473
0.61558	0.887622	0.241657	0.827766	0.503829
0.575812	0.894953	0.712333	0.784352	0.363571
0.599547	0.873154	0.744271	0.815503	0.792415
0.52795	0.807326	0.475758	0.716084	0.429749
0.455793	1.05327	0.611763	0.556198	0.611796
0.556747	0.996316	0.926064	0.834076	0.647406
0.460211	0.903266	0.817019	0.844081	0.939165
0.555405	0.798971	0.718712	0.59479	0.903679
0.570772	0.907622	0.824692	0.578595	0.922859
0.460393	0.995314	0.91496	0.454567	0.906691
0.778817	0.940766	0.721086	0.760521	0.798185
0.530386	0.994735	0.869937	0.826254	0.812691
0.470969	1.03217	0.826771	0.767649	0.942701
0.628086	0.99584	0.845267	0.749058	0.953984
0.573463	0.993795	0.86283	0.919678	0.650269
0.793331	0.992003	0.895882	0.726841	0.767067
0.827378	0.957048	0.764437	1.0038	0.812005
0.577342	0.944499	0.874153	0.799817	0.864616
0.70736	0.835963	0.805188	0.852743	1.06265
0.792577	0.995587	0.705864	0.781131	0.850908
0.74142	1.06296	0.886424	0.927474	0.916764
0.721926	0.995286	0.86508	0.921773	0.662851
0.664928	0.780236	0.713601	0.828339	0.961845
0.665659	0.953547	0.810686	1.00639	0.991571
0.411718	0.991086	0.893794	0.95421	0.882229
0.71815	0.961345	0.89752	0.765027	0.328266
0.693345	0.992517	0.811242	0.881007	0.367676
0.725745	0.819677	0.8168	0.92726	0.396388
0.658587	0.88441	0.843144	0.917108	0.74813
0.574249	0.701386	0.816999	1.00612	0.885875
0.659094	0.695101	0.65902	0.873077	0.554329
0.613069	0.781984	0.839821	0.834208	0.492458
0.417232	0.817977	0.751423	0.892272	0.545742
0.716895	0.885459	0.871165	0.822365	0.517025
0.496724	0.795733	0.738356	0.747162	0.439562
0.685666	0.634221	0.836776	0.896196	0.863515
0.461908	1.10473	0.924973	1.00565	0.545742
0.694456	0.818897	0.838918	1.0689	0.733435
0.666404	0.90463	0.882466	0.92436	0.432275
0.749655	0.836611	0.696687	0.965331	0.513957
0.63598	0.938759	0.825351	0.948677	0.221032
0.652507	0.870213	0.778756	0.835142	0.286262
0.616822	0.646283	0.804932	0.677785	0.900624
0.526589	0.67711	0.831528	0.675765	0.422618
0.814382	0.804102	0.79474	0.899757	0.495566
0.250111	0.871383	0.943915	0.930211	0.620892
0.530386	0.786191	0.805971	0.731277	0.664013
0.453975	0.885459	0.749023	0.853312	0.91312
0.382779	0.904524	0.810793	0.750595	0.739835
0.25782	0.817977	0.891782	0.899761	0.625814
0.566804	0.709869	0.854206	0.896102	0.630512
0.550792	0.896842	0.82676	0.603243	0.896717
0.619375	0.822418	0.661724	0.951601	0.558633
0.488592	0.941807	0.809924	0.537584	0.859676
0.658777	0.734921	0.843716	0.84535	0.805414
0.781641	0.612154	0.918933	0.836709	0.662571
0.712538	0.717782	0.874318	0.79202	0.909118
0.733189	0.661366	0.863542	0.792389	0.903753
0.834646	0.79644	0.927545	0.789935	0.843759
0.722977	0.992477	0.81252	0.818481	0.469491
0.561376	0.944431	0.737035	0.924437	0.578761
0.778749	0.746214	0.899668	0.937202	0.632906
0.746153	0.702968	0.804289	1.00612	0.300142
0.779935	0.871119	0.874674	0.841587	0.341462
0.643178	0.85204	0.897223	0.943139	0.474409
0.695187	0.944634	0.819509	1.00729	0.587081
0.743249	1.10428	0.814425	0.646374	0.955951
0.718593	0.912436	0.823162	0.971304	0.518868
0.73945	0.778573	0.896928	0.761777	0.142312
0.822688	0.895425	0.831287	0.84432	0.357042
0.837457	1.03957	0.800286	0.921218	0.222501
0.820251	0.922081	0.789319	1.0064	0.31417
0.788584	0.49621	0.806344	0.937362	0.333541
0.897828	0.819677	0.735199	0.958767	0.233925
0.906249	0.66157	0.862936	0.966756	0.486508
0.845047	0.582545	0.908056	0.732677	0.602467
0.893989	1.03635	0.85255	0.964009	0.781543
0.824763	0.842665	0.749539	0.937095	0.854999
0.899164	0.947137	0.887493	0.92768	0.698696
0.849553	0.991607	0.870456	0.835319	0.861084
0.933771	0.684427	0.877024	0.698387	0.649893
0.865146	0.796691	0.851605	0.839821	0.332954
0.687271	0.99529	0.883196	0.877969	0.213209
0.84894	0.88394	0.77239	0.970223	0.203623
0.850992	0.93519	0.732068	0.836943	0.43651
0.848256	0.710244	0.851137	1.00667	0.789667
0.959972	0.944364	0.769844	0.834611	0.679487
0.892888	0.994313	0.778434	0.800435	0.815986
0.879214	0.921727	0.958485	0.739004	0.665412
0.859186	0.710553	0.843335	0.89217	0.74002
0.784373	0.733166	0.900156	1.06528	0.755966
0.784498	0.769124	0.844382	0.89447	0.732403
0.842984	0.736899	0.868113	1.04845	0.903753
0.783988	0.829876	0.864236	0.86272	0.609796
0.915241	0.865314	0.78452	0.866038	0.955951
0.775535	1.05492	0.858673	1.00566	0.77868
0.786211	0.732819	0.90433	1.01026	0.549048
0.803396	0.84105	0.681253	0.807943	0.339635
0.8146	0.951624	0.931731	0.858996	0.146069
0.841342	0.597578	0.838627	0.792389	0.720836
0.750038	0.520122	0.857741	0.873077	0.737397
0.752461	0.38812	0.927332	0.935052	0.470513
0.752892	0.358737	0.817019	0.680471	0.67475
0.724408	0.624525	0.882593	0.877309	0.922643
0.840422	0.870016	0.868193	0.970197	0.808026
0.841317	0.992083	0.880911	0.670411	0.524227
0.774073	0.374451	0.94385	0.873166	0.587729
0.852633	0.890334	0.863542	0.790747	0.52937
0.796573	0.796441	0.772579	0.844694	0.580612
0.80482	0.865746	0.874589	0.973945	0.3753
0.796589	0.723272	0.981905	1.00853	0.284611
0.859833	0.852675	0.725063	1.00588	0.586307
0.876607	0.953547	0.895682	0.894029	0.545177
0.845419	0.788591	0.854249	0.73464	0.688056
0.881158	0.860062	0.807204	0.621575	0.831139
0.837782	0.859008	0.775442	0.786954	0.448321
0.853686	0.871251	0.887063	0.880915	0.400012
0.825655	0.880784	0.905589	0.87849	0.317433
0.861036	0.862055	0.945305	0.84175	0.360279
0.827632	0.992497	0.906106	0.89176	0.522476
0.881396	0.924553	0.811997	0.937544	0.652151
0.900363	0.90463	0.873787	0.963971	0.400604
0.774142	0.819418	0.814699	0.805989	0.245417
0.749792	0.761562	0.857491	0.921386	0.797581
0.646349	0.870409	0.820411	1.00567	0.683145
0.615372	0.851784	0.94651	0.926299	0.67876
0.713197	0.785359	0.867254	0.738569	0.687087
0.731116	0.938511	0.835317	0.892272	0.59071
0.763713	0.796441	0.662272	0.860322	0.709986
0.586505	0.889295	0.848657	0.808133	0.712731
0.60659	0.703892	0.845669	0.858866	0.61089
0.704116	0.881122	0.927622	0.934995	0.674901
0.810636	0.89568	0.777645	0.859634	0.716033
0.842984	0.701386	0.887207	0.674222	0.745734
0.765832	0.987984	0.89162	0.792573	0.731087
0.660871	1.08163	0.860582	0.881099	0.613454
0.734926	0.73008	0.804246	0.916987	0.608675
0.789121	0.936052	0.951336	0.622618	0.604856
0.701282	0.735492	0.821714	0.810606	0.686884
0.781396	0.904842	0.839521	0.819487	0.729166
0.800268	0.880172	0.798639	0.835768	0.941389
0.764742	0.992861	0.87933	0.829298	0.873468
0.812108	0.890052	0.850181	0.694583	0.649724
0.766647	0.919365	0.911338	0.75668	0.650989
0.748908	0.909445	0.87074	0.964009	0.733045
0.627328	0.87582	0.738008	0.951601	0.717905
0.718593	0.745041	0.8312	0.807371	0.705735
0.754167	0.92201	0.904278	0.887936	0.65129
0.722544	0.643805	0.859686	0.923813	0.660506
0.830478	0.964995	0.788659	0.758786	0.701609
0.652252	0.99206	0.870928	0.719684	0.941348
0.746167	0.79634	0.854259	0.824823	0.72439
0.569259	0.895807	0.848643	0.83929	0.831333
0.698315	0.853191	0.939998	0.839688	0.933965
0.669567	0.88394	0.884258	0.863978	0.643936
0.787014	0.935005	0.947579	0.954272	0.620601
0.629541	0.870016	0.892545	0.847547	0.670274
0.746333	0.938511	0.80869	0.679041	0.887291
0.78832	0.729198	0.782382	0.782111	0.747308
0.76026	0.747878	0.850388	0.818199	0.74757
0.796551	0.966038	0.881469	0.608015	0.884932
0.782672	0.926874	0.808946	0.729562	0.768738
0.843048	0.877984	0.848964	0.868844	0.689245
0.836173	0.953452	0.730735	0.815084	0.835358
0.827751	0.645442	0.831583	0.86862	0.701166
0.865348	0.863652	0.918837	0.770982	0.709568
0.832272	0.987827	0.845709	0.968038	0.638813
0.812774	1.0398	0.830974	0.726671	0.649946
0.839483	0.492443	0.863252	1.00665	0.553434
0.727429	0.828981	0.818738	0.873135	0.659849
0.899085	0.862055	0.806918	0.819275	0.562236
0.824716	0.861609	0.846972	0.854153	0.652554
0.804754	0.690185	0.788791	0.746996	0.684607
0.679985	0.758549	0.854129	0.595545	0.648433
0.762393	0.621285	0.801575	0.815611	0.582268
0.629688	0.66308	0.826872	0.801063	0.651455
0.796754	0.746214	0.850878	0.927403	0.738967
0.78122	0.921995	0.964677	0.927332	0.62404
0.680641	0.926991	0.953172	0.791422	0.731234
0.824526	0.795472	0.882402	0.738351	0.651952
0.765649	0.745041	0.871585	0.747095	0.601483
0.788265	0.690185	0.918692	0.84535	0.608162
0.899118	0.865602	0.719403	0.77573	0.591577
0.842673	0.745824	0.890156	0.792573	0.736377
0.794184	0.785359	0.863615	0.820225	0.685424
0.775824	0.828981	0.803447	0.84535	0.818685
0.685374	0.76414	0.813658	0.827766	0.610715
0.777305	0.99353	0.927387	0.858737	0.702325
0.778787	0.79694	0.743783	0.842757	0.640762
0.684093	0.593766	0.714806	0.715495	0.780987
0.742777	1.03962	0.81432	0.726841	0.867891
0.783418	0.987984	0.827675	0.859125	0.764103
0.810855	0.722718	0.89365	0.784028	0.933806
0.62055	0.779286	0.846359	0.791422	0.808368
0.563884	0.702251	0.870645	0.68043	0.651966
0.745872	0.711757	0.789688	0.896196	0.730072
0.582084	0.814667	0.933459	0.785955	0.760502
0.755047	0.957048	0.897401	0.914625	0.805859
0.711962	0.99287	0.935822	0.732715	0.683629
0.737396	1.06284	0.931583	0.844694	0.651687
0.4271	0.768604	0.866952	0.808133	0.791411
0.644964	0.747038	0.933391	0.930211	0.548815
0.644912	0.504941	0.869813	0.883221	0.619638
0.733081	0.768864	0.84911	0.949192	0.808756
0.786043	0.926639	0.789055	0.930145	0.716648
0.632444	0.860062	0.935191	0.930013	0.870541
0.671096	0.815081	0.672945	0.859125	0.621425
0.881396	0.784375	0.876282	0.658004	0.683273
0.724254	0.912525	0.831418	0.971207	0.71498
0.841476	0.930655	0.918281	0.892068	0.703306
0.726823	0.852675	0.933504	0.836004	0.607546
0.614878	0.900298	0.840149	0.917895	0.636828
0.839056	0.778811	0.724873	0.872652	0.46654
0.587273	0.80869	0.843811	0.924127	0.559666
0.586295	0.908991	0.840149	0.904915	0.248502
0.560012	0.769124	0.744273	0.873166	0.26203
0.782239	0.987932	0.83106	0.883459	0.14086
0.617471	0.853534	0.871165	0.914081	0.40177
0.68792	0.344218	0.882656	1.00591	0.809954
0.646336	0.500371	0.689066	0.732038	0.78513
0.826611	0.695525	0.88403	0.647744	0.763954
0.604844	0.542718	0.955302	0.891029	0.901839
0.691621	0.824503	0.878124	0.735618	0.883949
0.708127	0.912792	0.914854	0.971207	0.930945
0.887104	0.822988	0.860506	0.971183	0.93021
0.67867	1.08154	0.810698	0.853688	0.858962
0.705605	0.938511	0.757837	0.921218	0.949911
0.609307	0.732819	0.838627	0.719279	0.85672
0.784888	0.792277	0.838627	0.921218	0.795229
0.615209	0.90872	0.863148	0.74808	0.682672
0.636851	0.3374	0.870361	0.719662	0.861303
0.522344	0.674567	0.837388	0.896196	0.769343
0.68026	0.774239	0.789055	0.927332	0.971734
0.619227	0.926756	0.785998	0.839556	0.842159
0.714293	0.84599	0.824839	0.818622	0.910286
0.652462	0.718555	0.902983	0.906423	0.857215
0.877734	0.563466	0.804289	0.964047	0.811584
0.839699	0.944634	0.895029	1.00564	0.795868
0.716801	0.715684	0.866852	0.970223	0.809954
0.718762	0.595726	0.834584	1.03516	0.867909
0.742404	0.537722	0.845269	0.891106	0.929884
0.738678	0.487524	0.846499	0.917713	0.934112
0.774488	0.682967	0.840494	0.86685	0.833472
0.694754	0.805754	0.884333	0.737915	0.750393
0.73844	0.555444	0.82425	0.702197	1.01026
0.772367	0.884254	0.919029	0.932749	0.897349
0.628394	0.542609	0.671838	0.927474	0.865548
0.665958	0.584137	0.865331	0.85422	0.836589
0.60006	0.702251	0.885201	0.739146	0.921437
0.623959	0.978771	0.774419	0.92745	0.786217
0.649328	0.593766	0.827475	0.815628	0.799052
0.614839	0.723895	0.912907	0.951532	0.775514
0.598976	0.745824	0.837313	0.565124	0.920563
0.720174	0.723272	0.906551	0.747868	0.919355
0.649807	0.498269	0.933162	0.658893	0.908664
0.651641	0.829471	0.842059	0.798816	0.801821
0.642834	0.710211	0.967118	0.808133	0.847395
0.675482	0.795959	0.92586	0.834966	0.826696
0.725781	0.605802	0.819676	0.854372	0.886574
0.647893	0.769124	0.848502	0.800289	0.819718
0.801698	0.534413	1.01936	0.807371	0.822965
0.738365	0.708837	0.851679	0.767649	0.798645
0.540114	0.79634	0.85717	0.772444	0.807264
0.759819	0.676378	0.776909	0.756247	0.877695
0.500983	0.73052	0.821838	0.887929	0.710734
0.495497	0.778334	0.903257	0.811071	0.932903
0.545759	0.623399	0.716071	0.941722	0.847159
0.524929	0.71075	0.947636	0.906794	0.892709
0.700183	0.734921	0.864744	0.61524	0.84372
0.62585	0.64456	0.816758	0.81991	0.798447
0.55165	0.781002	0.737348	0.786788	0.87345
0.642337	0.866175	0.836998	0.844818	0.902419
0.455467	0.640251	0.874444	0.887708	0.801688
0.761371	0.787718	0.831859	0.556613	0.807264
0.686666	0.921457	0.772603	0.771791	0.801911
0.584501	0.746528	0.827274	0.805828	0.919251
0.852881	0.687378	0.80416	0.71584	0.858871
0.550128	1.05488	0.839821	0.859382	0.899873
0.829069	0.81849	0.726456	0.64803	0.793533
0.678568	0.740395	0.808946	0.909182	0.888739
0.549649	0.896502	0.87804	0.84457	0.777755
0.438045	0.984341	0.86347	0.896102	0.996828
0.799954	0.882762	0.946716	0.860834	0.75128
0.745527	0.936585	0.861463	0.884748	0.815676
0.633691	0.911758	0.778084	0.877969	0.752795
0.644767	1.01062	0.761935	0.873218	0.996249
0.744508	1.0142	0.824283	0.828491	0.947427
0.74546	0.91609	0.910694	0.888039	0.908731
0.770062	0.913266	0.803676	0.647288	0.762144
0.744836	0.783186	0.897639	0.87849	0.775283
0.527829	0.915809	0.74521	0.786289	0.942552
0.710459	0.927115	0.760435	0.688932	0.833011
0.744971	0.985138	0.762537	0.716084	0.913608
0.57644	0.983335	0.836635	0.920385	0.891353
0.63019	0.951794	0.853762	0.760816	0.828618
0.549649	0.896352	0.756872	0.975451	0.896819
0.868935	0.979962	0.850791	1.00478	0.859981
0.753727	0.984745	0.963005	0.923711	0.87489
0.676141	0.985119	0.861463	0.644242	0.889835
0.694526	0.954407	0.782943	0.703784	0.839204
0.569809	1.01774	0.807817	0.914181	0.799601
0.555304	0.87712	0.827223	0.817916	0.843998
0.450622	0.95813	0.922639	0.627545	0.881975
0.734872	0.902297	0.921658	0.881099	0.806112
0.55323	0.978425	0.895932	0.68073	0.936317
0.631421	0.954571	0.772206	0.739146	0.723846
0.484019	0.889673	0.852911	0.691117	0.839457
0.410569	0.987917	0.781872	0.608992	0.918861
0.513681	1.0356	0.857876	0.698966	0.846968
0.650175	1.00903	0.730649	0.84519	0.903004
0.483718	0.951757	0.834584	0.963932	0.780142
0.732287	0.929613	0.880911	0.800229	0.956198
0.670338	0.940798	0.889692	0.807943	0.971009
0.703964	0.980635	0.864912	0.854262	0.766036
0.518508	0.85421	0.751423	0.887402	0.997097
0.781316	0.987382	0.894717	0.799333	0.766855
0.801592	0.978365	0.831583	0.877212	0.927471
0.712278	0.936186	0.744784	0.888084	0.945263
0.672851	0.893497	0.904433	0.927545	0.760101
0.452375	1.0137	0.816758	0.836475	0.924879
0.583365	0.984299	0.868353	0.775255	0.918274
0.839442	0.957134	0.908103	0.789299	0.76813
0.683928	0.951757	0.84935	0.768964	0.664568
0.578032	1.01576	0.830864	0.969169	0.807231
0.57644	1.04322	0.892836	0.883221	0.750739
0.705552	1.01852	0.886934	0.924668	0.772349
0.575971	0.961172	0.935762	0.819063	0.719178
0.621491	0.886753	0.854654	0.927545	0.875054
0.675727	0.962196	0.802987	0.84175	0.718252
0.441558	0.903614	0.900008	0.899845	0.85784
0.653751	0.963016	0.889804	0.913981	0.912438
0.569355	0.951757	0.953134	0.764624	0.861565
0.86909	0.840693	0.835913	1.00768	0.827318
0.720003	1.01422	0.812936	0.77589	0.778205
0.536799	0.981264	0.895092	0.899492	0.84513
0.866728	0.979241	0.834518	0.834349	0.965439
0.537286	1.01522	0.933184	0.937362	1.0812
0.758863	0.986827	0.756401	0.740599	0.702391
0.665732	0.983882	0.835936	0.752992	0.718854
0.829352	0.98618	0.89935	0.85951	0.91822
0.453248	0.98294	0.838364	0.823413	0.916192
0.52624	1.05515	0.809192	0.819752	0.763457
0.781577	1.01331	0.696427	0.872936	0.696916
0.744163	0.943146	0.987987	0.887818	0.844474
0.549169	0.906753	0.744107	0.712977	0.779546
0.513681	0.972216	0.749402	0.853773	0.919406
0.799944	0.929469	0.85086	0.686335	0.858454
0.572182	0.978486	0.825939	0.819487	0.858331
0.549649	0.98057	0.849313	0.864338	0.861377
0.672108	1.01369	0.876656	0.738954	0.802282
0.744544	0.954604	0.847063	0.968068	0.844236
0.781316	0.982915	0.819069	0.906423	0.82079
0.719149	0.956988	0.845186	0.808323	0.804008
0.952743	1.01854	0.901638	0.524665	0.795093
0.537802	0.896502	0.912573	0.791197	0.861377
0.620235	0.925546	0.750693	0.877309	0.828222
0.645134	0.940854	0.857332	0.694943	0.828675
0.508883	0.984695	0.991663	0.803764	0.919017
0.482266	0.951646	0.892792	0.727926	0.648776
0.606362	0.927586	0.806005	0.760521	0.734831
0.925282	1.01148	0.871521	0.84535	0.742486
0.569355	0.98294	0.905848	0.596834	0.877738
0.803707	0.964673	0.800242	0.872936	0.651749
0.642641	0.982902	0.784682	0.801063	0.8243
0.347936	0.983848	0.929082	0.690419	0.785983
0.625953	0.951757	0.870859	0.784947	0.710161
0.70335	1.01469	0.597982	0.866694	0.819926
0.372956	0.979979	0.905848	0.917895	0.742827
0.61655	0.961219	0.75428	0.888039	0.806508
0.664752	0.961243	0.904382	0.659357	0.996098
0.604022	1.05488	0.794259	0.948908	0.954147
0.759113	0.867181	0.816758	0.731745	0.753496
0.406311	0.841797	0.850704	0.904915	0.912438
0.771277	0.96215	0.911176	0.914816	0.866345
0.735365	0.93625	0.854725	0.87836	0.816008
0.485644	0.979203	0.831191	0.714533	0.912595
0.719149	0.981882	0.900156	0.899845	0.824173
0.757586	0.909354	0.889941	0.861306	0.787788
0.357223	0.87527	0.840696	0.657529	0.905659
0.484019	0.904578	0.849974	0.899669	0.967694
0.672336	0.756402	0.92602	0.909327	0.668764
0.895155	0.899379	0.824158	0.690419	0.828738
0.861879	0.957076	0.760183	0.723102	0.81627
0.823464	0.98432	0.959054	0.729562	0.706371
0.651261	0.802847	0.775102	0.89176	0.827136
0.595039	0.984299	0.83889	0.891029	0.938887
0.776856	0.927283	0.831859	0.793224	0.963309
0.616064	0.948528	0.805677	0.963971	0.94146
0.744544	0.880607	0.790156	0.678158	0.846825
0.58467	0.903161	0.897314	0.826797	0.965574
0.539072	0.920858	0.850791	0.914081	0.933869
0.61006	0.9851	0.95182	0.887772	0.771641
0.80214	0.850524	0.898034	0.862525	0.885134
0.968265	0.98242	0.843144	0.711138	0.868097
0.568477	0.981218	0.878208	0.659308	0.892685
0.865234	1.01467	0.864828	0.771685	0.779745
0.72345	0.983848	0.983945	0.691489	0.871229
0.718795	0.942992	0.843526	0.793572	0.743438
0.547103	0.904769	0.688416	0.858866	0.656387
0.758226	0.820404	0.851605	0.694319	0.841344
0.816018	0.98238	0.772236	0.808133	0.916119
0.48845	0.951867	0.763283	0.731277	0.922365
0.732608	0.912973	0.794502	0.768109	0.807383
0.95951	0.985138	0.887422	0.767186	0.903231
0.851107	1.01579	0.935017	0.756247	0.785218
0.731966	0.963926	0.811432	0.659828	0.785444
0.649869	0.859214	0.857648	0.71579	0.644657
0.391732	0.925599	0.755566	0.814553	0.82079
0.325342	0.981233	0.986454	0.887608	0.847536
0.812011	0.958186	0.802515	0.804009	0.927658
0.615173	0.903252	0.864828	0.614023	0.787788
0.669196	0.983882	0.795243	0.76182	0.88969
0.973878	0.934862	0.954624	0.75769	0.772443
0.682785	1.01119	0.80379	0.658553	0.828386
0.845149	1.01063	0.834355	0.883101	0.868353
0.48376	0.951794	0.699561	0.828339	0.852869
0.544413	0.899486	0.847154	0.906192	0.882144
0.38363	0.920979	0.900177	0.877212	0.821129
0.829075	0.963801	0.838802	0.947941	0.84429
0.502431	0.984331	0.787945	0.860322	0.641012
0.484974	0.869859	0.784889	0.738133	0.688488
0.744751	0.91835	0.794833	0.924514	0.899549
0.71844	0.893576	0.910167	0.896007	0.828675
0.515055	0.985493	0.874007	0.767879	0.765188
0.706073	0.915747	0.835936	0.899669	0.846219
0.709404	0.93313	0.85401	1.00767	0.842039
0.876635	0.98509	0.806522	0.805989	0.722893
0.668814	0.956988	0.561194	0.828964	0.801089
0.857609	0.930489	0.871841	0.888084	0.689739
0.758545	0.859322	0.794686	0.90528	0.91262
0.781515	0.913119	0.90433	0.825723	0.691499
0.803333	0.886663	0.81252	0.902999	0.849815
0.571577	1.01417	0.845928	0.80647	0.785444
0.686835	0.865453	0.887111	0.67538	0.821299
0.453123	0.954539	0.854176	0.515327	0.80814
0.693342	1.01179	0.870928	0.921134	0.834241
0.816387	1.02029	0.957337	0.963894	0.813159
0.58335	0.925707	0.85401	0.841587	0.911069
0.843471	0.938608	0.874318	0.86685	0.807231
0.770062	0.950391	0.687876	0.824823	0.757307
0.545911	1.06199	0.88749	0.852743	0.906159
0.556333	0.886393	0.870928	0.866223	0.79431
0.595039	0.785262	0.831104	0.834349	0.857206
0.867869	0.854235	0.763283	0.80472	0.858549
0.633248	0.933704	0.951867	0.842075	0.728534
0.837781	0.951867	0.884182	0.877212	0.789719
0.676001	0.983893	0.849871	0.887929	0.816339
0.650175	0.981279	0.870928	0.828034	0.842345
0.653124	0.88379	0.861463	0.800023	0.885675
0.61622	0.967645	0.897391	0.899492	0.950323
0.69807	0.841446	0.798993	0.873061	0.742576
0.716032	0.970883	0.931438	1.01107	0.851257
0.634574	0.884679	0.772544	0.917108	0.779546
0.60371	1.02549	0.753508	0.944835	0.794748
0.516203	0.909456	0.811267	0.781063	0.812946
0.621491	1.01641	0.8067	0.73464	0.72609
0.744384	0.980651	0.871393	0.641388	0.823665
0.615577	1.0158	0.745081	0.780114	0.842345
0.871125	0.858309	0.860506	0.762498	0.842141
0.563754	1.01063	0.785134	0.782292	0.846219
0.650334	1.0142	0.857253	0.839821	0.741759
0.765481	0.98432	0.910636	0.821548	0.824552
0.673278	0.950195	0.790806	0.784551	0.76718
0.723741	1.01634	0.857648	0.703486	0.750285
0.651474	1.01062	0.788923	0.914081	0.807989
0.973995	0.956929	0.72451	0.800029	0.807535
0.871606	0.983407	0.779994	0.64361	0.899549
0.700437	0.874381	0.722522	0.914081	0.775461
0.689334	0.920919	0.910636	0.834208	0.779944
0.694526	1.0072	0.87189	0.842075	0.850735
0.677965	0.920979	0.846972	0.853122	0.620494
0.824907	1.05965	0.983387	0.903081	0.853095
0.621491	0.423405	0.833257	1.00695	0.848829
0.522837	0.868925	0.932859	0.740599	0.656147
0.268517	0.769496	0.953479	0.750595	0.941623
0.629654	0.953119	0.953551	0.935052	0.702391
0.531947	0.903342	0.858248	0.883101	0.697128
0.652181	0.920919	0.871714	0.945464	0.703538
0.506592	0.833322	0.796142	0.904792	0.871431
0.60703	0.909931	0.82131	0.819275	0.875339
0.688147	0.918608	0.957433	0.800805	0.84165
0.501518	1.01118	0.914363	0.8781	0.801513
0.483997	1.01287	0.827307	0.818481	0.768508
0.571577	0.824951	0.876006	0.872366	0.767561
0.622425	0.899477	0.881738	0.8781	0.758675
0.666382	0.925599	0.817024	0.760826	0.84471
0.64127	0.953224	0.9364	0.658806	0.743274
0.598312	1.02131	0.929534	0.884489	0.865133
0.805289	0.915953	1.01689	0.909051	0.833836
0.664953	0.923675	0.803988	0.775883	0.750145
0.677275	0.854655	0.874921	0.64803	0.771924
0.784917	0.982407	0.894255	0.557693	0.743417
0.743705	0.980651	0.953335	0.626659	0.728129
0.584166	1.04923	0.872398	0.805828	0.801319
0.745106	0.985841	0.842323	0.941335	0.908533
0.390829	1.01181	0.93096	0.760521	0.840728
0.706123	0.985457	0.94281	0.746996	0.80078
0.771674	0.90964	0.920483	0.709704	0.807989
0.648466	0.915885	0.938098	1.00545	0.823029
0.482386	0.848337	0.942919	0.799403	0.938098
0.584574	0.939631	0.945159	0.798989	0.899792
0.888495	0.886663	0.843109	0.834788	0.902547
0.568477	0.891316	0.761768	0.775883	1.02972
0.504974	1.01215	0.9785	0.626215	0.771962
0.625312	0.92333	0.827897	0.642791	0.888616
0.444381	1.0137	0.965338	0.648315	0.996623
0.733247	0.986188	0.821038	0.461676	0.905874
0.83994	0.858997	1.01291	0.633508	0.742952
0.634133	0.962218	0.951839	0.694583	0.861283
0.640356	0.977652	0.950531	0.760502	0.824173
0.422635	0.951794	0.959743	0.80472	0.709782
0.730481	0.953224	0.989164	0.858411	0.893499
0.578572	0.860194	0.68002	0.759035	0.765697
0.575971	0.874639	0.954774	0.810373	0.557698
0.810769	0.841446	0.970949	0.969169	0.842141
0.757907	1.01573	0.924731	1.00636	0.801898
0.917797	0.981853	0.901954	0.854043	0.874768
0.566381	0.897171	0.980176	0.951601	0.864776
0.4515	0.923444	0.957403	0.672939	0.848851
0.578494	1.01774	0.914509	0.646374	0.901585
0.628624	0.979185	0.950449	0.42542	0.847252
0.690175	0.95183	0.96683	0.801575	0.782009
0.785971	0.878063	0.894574	0.731224	0.868353
0.635559	0.981264	0.92264	0.746312	0.915949
0.676001	0.914038	0.816871	0.872956	0.932502
0.700713	0.925599	0.796527	0.887608	0.997736
0.745388	0.960317	0.761768	0.963894	0.997641
0.766376	0.974685	0.840037	0.782047	0.908511
0.319288	1.01416	0.905459	0.69534	0.836847
0.63019	0.879097	0.904349	0.817916	0.891497
0.622708	0.981309	0.9785	0.781808	0.949932
0.808518	0.938668	0.967564	0.423663	0.965654
0.614823	1.06489	0.958577	0.772059	0.577805
0.82927	0.920098	0.894494	0.914625	0.476386
0.563199	0.886028	0.908425	0.800229	0.668013
0.696328	0.927828	0.981054	0.818341	0.743844
0.666344	1.04755	0.804162	0.815255	0.839579
0.711	1.01465	0.822341	0.776312	0.956242
0.573386	0.931667	0.91125	0.839423	0.749511
0.614472	0.83932	0.771246	0.57036	0.788147
0.564461	0.867277	0.840037	1.00732	0.845928
0.705552	1.03764	0.961766	0.782047	0.700877
0.745418	0.981853	0.984909	0.891965	0.805315
0.597631	0.907359	0.934399	0.973057	0.666188
1.04094	0.979997	0.953623	0.724731	0.757838
0.615089	0.910166	0.829187	0.836475	0.934327
0.347936	0.918479	0.90565	0.853773	0.824173
0.600647	0.854655	0.802161	0.782111	0.869417
0.600647	0.827186	0.850897	0.858737	0.801751
0.446392	0.879097	0.908072	0.853122	0.880601
0.453248	0.834476	0.863756	0.906192	0.861283
0.641747	0.941075	0.88791	0.930211	0.852883
0.705045	0.828057	0.956096	0.877114	0.731533
0.602646	0.936186	0.898127	0.87849	0.850091
0.326781	0.9211	0.946809	0.883459	0.790399
0.776856	0.931439	0.806747	0.894174	0.916108
0.67093	1.0125	0.98295	0.969141	0.764847
0.943122	0.953224	0.908154	0.956608	0.794517
0.719502	0.901895	0.944632	0.866067	0.793686
0.766904	0.936315	0.758918	0.867005	0.95935
0.485436	0.983442	0.881816	0.891965	0.929773
0.568036	0.849492	0.936278	0.967947	0.800109
0.574559	0.903252	0.878875	0.833941	0.894157
0.457232	0.86747	0.80817	0.630502	0.871632
0.776294	0.978486	0.908125	0.710423	0.858226
0.912806	0.984352	0.910587	0.734763	0.772443
0.640849	0.957047	0.896792	0.461676	0.774587
0.786662	1.01116	0.903038	0.703535	0.888549
0.598355	0.895503	0.932388	0.824598	0.812518
0.711633	0.938728	0.910644	0.747019	0.811765
0.563817	0.919729	0.806088	0.676132	0.705515
0.544413	0.955844	0.875454	0.849045	0.72609
0.907712	0.933283	0.920483	0.887936	0.824046
0.622792	0.910009	0.95616	0.909675	0.801589
0.801866	0.907098	0.920753	0.867005	0.936268
0.700872	0.87607	0.796353	0.939314	0.829098
0.689052	0.88929	0.822484	0.888039	0.765358
0.585388	0.875547	0.908156	0.868396	0.805144
0.635014	0.813586	0.792228	0.758537	0.811265
0.445406	0.799423	0.964457	0.719662	0.825309
0.837043	0.967132	0.95491	0.748393	0.837841
0.457927	0.947124	0.910758	0.746228	0.752747
0.377202	0.958386	0.970143	0.754705	0.751497
0.456228	0.912667	0.843363	0.896196	0.808767
0.391732	0.95233	0.802639	0.85951	0.858871
0.651722	0.924209	0.945947	0.685392	1.03888
0.599909	0.932242	0.894541	0.815084	0.742377
0.668705	0.827805	0.922506	0.798861	0.84963
0.848182	0.943882	0.865865	0.674296	0.801428
0.848628	0.943972	0.833622	0.822202	0.851148
0.633248	0.954554	0.788546	0.859253	0.793135
0.745127	1.00135	0.896472	0.640918	0.787604
0.46417	0.885342	0.897579	0.880731	0.868437
0.590258	1.00264	0.752535	0.758037	0.908444
0.371351	0.973485	0.860304	0.914625	0.730941
0.483444	0.918337	0.98232	1.00729	0.709577
0.606409	0.903921	0.89778	0.793164	0.913427
0.62967	0.929929	0.855252	0.799431	0.501024
0.730083	0.705144	0.834602	0.704525	0.828675
0.712729	0.857341	0.925751	0.835142	0.779944
0.836484	0.947012	0.936116	0.848149	0.862602
0.380832	1.00172	0.88773	0.869814	0.691896
0.756261	1.00251	0.911486	0.932688	0.858209
0.484744	0.956678	0.917265	0.781802	0.734396
0.685572	0.833184	0.813266	0.941242	0.8243
0.334469	0.871246	0.96087	0.747324	0.788972
0.84973	0.834537	0.771417	0.725642	0.735246
0.709331	0.848293	0.875077	0.812518	0.711084
0.570971	0.949679	0.894015	0.917437	0.80095
0.792322	0.889838	0.600688	0.608504	0.753576
0.511666	0.949745	0.822484	0.839821	0.717247
0.561659	0.820339	0.741233	0.866315	0.930065
0.583355	0.851942	0.922216	0.868844	0.779745
0.693652	0.809347	0.818984	0.968068	0.785731
0.485847	0.710158	0.903238	0.899845	0.902317
0.650798	1.04361	0.922291	1.01032	0.645592
0.843968	0.921541	0.937783	0.825456	0.733799
0.563199	0.757428	0.958748	1.00666	0.880256
0.7929	0.905928	0.897952	0.937308	0.763298
0.837413	0.871246	1.01582	1.00613	0.809481
0.568916	0.889425	0.916849	0.769642	0.8887
0.687368	1.00208	0.90584	0.872936	0.570146
0.414039	0.817373	0.863671	0.756464	0.786862
0.365179	1.00312	0.795804	0.828034	0.59282
0.457232	0.833007	0.859941	0.839821	0.75268
0.521085	0.914675	0.908064	0.683382	0.780168
0.668705	0.871141	0.764503	0.884402	1.03073
0.387394	1.00217	0.986175	0.767418	0.779193
0.793202	1.00419	1.01633	0.790507	0.771641
0.756261	0.929802	0.88782	0.746475	0.884707
0.621491	0.964754	0.822197	0.683382	0.765867
0.864348	1.00156	0.845393	0.97128	0.813705
0.711	0.759594	0.891048	0.658024	0.888555
0.594005	1.00186	0.85881	0.810396	0.841955
0.481256	1.00217	0.910587	0.683665	0.904912
0.649366	0.95233	0.914827	0.767879	0.904172
0.701495	0.896021	0.760927	0.810527	0.794403
0.664126	0.846326	0.880347	0.644956	0.893055
0.504094	0.820677	0.934356	0.686314	0.762189
0.758545	0.86872	0.820824	0.642393	0.76574
0.630709	0.684067	0.95985	0.771791	0.540349
0.669686	0.746846	0.98492	0.782047	0.806926
1.02744	0.691509	0.932633	0.747253	0.857717
0.784293	0.918166	0.950449	0.894319	0.860142
0.744163	0.868941	0.855411	0.719161	0.904479
0.783876	0.775926	0.840278	0.704127	0.895925
0.45468	1.00179	0.983496	0.568949	0.865013
0.784293	0.768921	0.833257	0.892068	0.828962
0.867502	0.906267	0.88755	0.964047	0.96337
0.893034	1.00156	0.820419	0.80647	0.875244
0.652533	0.914394	0.782413	0.776369	0.829298
0.409284	0.840105	0.805867	0.849397	0.711054
0.959368	0.910003	0.918871	0.79202	0.819224
0.732287	0.88102	0.948933	0.839688	0.919017
0.716828	1.00315	0.875181	0.73953	0.667145
0.724471	0.949812	0.922577	0.948754	0.75836
0.939745	0.955509	0.884691	0.772632	0.871745
0.830194	0.828305	0.837426	0.823413	0.771212
0.677219	0.900853	0.630931	0.780816	0.763917
0.450622	0.907024	0.91706	0.658651	0.750931
0.69807	0.811134	0.942035	0.88768	0.83398
0.414039	0.851942	0.80712	0.747339	0.794103
0.829352	0.85742	0.983983	0.617005	0.781674
0.450432	0.87607	0.824244	0.859253	0.786676
0.966476	0.814285	0.827802	0.807371	0.76794
0.760829	0.898009	0.875526	0.568949	0.884384
0.975004	0.901102	0.884838	0.634188	0.763756
0.77959	0.890319	0.903925	0.609379	0.801751
0.681208	0.771598	0.894415	0.88334	0.930124
1.15122	0.723304	0.796938	0.798988	0.728314
0.560401	0.882541	0.961863	0.811612	0.849258
0.913403	0.804108	0.88785	0.683099	0.848851
0.756943	1.00227	0.96283	0.620527	0.875697
1.03144	0.921383	0.884985	0.791197	0.816174
0.729685	0.770608	0.981692	0.891029	0.668013
0.969834	0.709309	0.917128	0.804998	0.723432
0.443206	0.790731	0.884985	0.894029	0.80209
0.816387	0.722728	0.922457	0.909675	0.794617
0.711317	0.889838	0.779809	0.703807	0.749802
0.776294	0.857055	0.957433	0.853634	0.807535
1.01665	0.901534	0.951954	0.853773	0.752747
0.864348	0.609678	0.922457	0.887486	0.750931
0.828786	0.799015	0.718167	0.762318	0.813552
0.572182	0.798501	0.757179	0.853773	0.820564
0.943538	1.00227	0.734361	0.971304	0.995402
0.790257	0.549542	0.862771	0.756464	0.886066
1.137	1.00314	0.965258	0.86716	0.790759
1.0315	0.889632	0.834766	0.761111	0.787788
1.04094	0.580618	0.705513	0.911987	0.870777
0.966427	0.790509	0.979467	0.686335	0.936461
0.964308	0.95227	0.841198	0.975398	0.996383
0.864526	0.775764	0.908004	0.941822	0.927596
0.844645	0.936471	0.935993	0.963971	0.848402
0.913046	0.689784	0.988675	1.00767	0.925146
1.03156	0.701425	0.887388	0.939264	0.857717
0.876847	0.775926	0.87153	1.00612	0.840883
0.95255	0.934627	0.890242	0.738569	0.742719
0.869899	0.856952	0.878711	0.719662	0.956242
0.83994	0.818004	0.875344	0.962249	0.742486
0.856613	0.819088	0.850526	0.964047	0.875447
1.0373	0.818213	0.899883	0.822365	0.834241
1.03174	0.660209	0.863446	0.866381	0.878837
0.644767	0.661523	0.854996	0.958617	0.9027
0.744544	0.647952	0.922095	1.00695	0.833836
0.717048	0.727224	0.822627	0.761111	0.612331
0.845386	0.797651	0.752885	0.847547	0.762837
0.952839	0.770608	0.854996	0.873077	0.805714
0.921279	0.832791	0.905522	0.659357	0.809658
0.919741	0.89342	0.786354	0.882981	0.915772
0.929878	0.610366	0.987869	0.698677	0.813705
0.744836	0.821001	0.891771	0.827573	0.838163
0.969912	1.00263	0.880503	0.93488	0.996739
0.647501	0.885454	0.932916	0.927403	0.889137
0.781055	0.91077	0.894335	0.842075	0.808767
0.7338	0.971979	0.96364	0.643205	0.802072
0.595443	1.00418	0.64055	0.77621	0.753496
0.776508	0.956479	0.81599	0.833705	0.92989
1.02282	0.78101	0.858719	0.827766	0.680955
0.877838	0.845876	0.956224	0.838414	0.727722
0.897191	0.862147	0.812564	0.561193	0.952466
0.726052	0.906379	0.959823	0.835142	0.932426
0.931591	0.825443	0.841437	0.782047	0.849298
0.791282	0.755842	0.879731	0.864338	0.904339
0.827929	0.478344	0.911875	1.00697	0.899475
1.01981	0.613522	0.896321	0.808317	0.941258
0.645455	0.686556	0.989421	1.0073	0.81139
0.969951	0.84116	0.797305	0.800435	0.827286
0.800208	0.603037	0.937628	0.748411	0.760506
0.674339	0.74627	0.966101	0.835494	0.805847
0.80214	0.497036	0.963551	0.896868	0.818822
0.82927	0.574433	0.95474	0.963971	0.914195
0.667979	0.731949	0.96179	0.925816	0.951126
0.95614	0.704297	0.866557	1.00851	0.934224
0.789641	0.479963	0.877783	0.969225	0.971824
0.790257	0.824642	0.881582	0.868732	0.927407
0.760829	0.591069	0.890108	0.780514	0.846219
0.810769	0.614274	0.869981	0.839556	0.882398
0.745074	0.756074	1.04766	0.799817	0.742019
0.888887	0.503417	0.900277	0.720162	0.88053
0.964418	0.945003	0.936278	0.837402	0.926066
0.869899	0.773288	0.910473	1.00637	0.950022
0.775393	0.714217	0.978546	0.896799	0.839583
0.757265	0.701318	0.963485	0.859382	0.916176
1.01603	0.63856	0.790392	0.877114	0.96942
0.811516	0.737512	0.890642	0.645311	0.820713
0.837965	0.591204	0.887883	0.733912	0.943124
0.744836	0.746654	0.969448	0.858411	0.86081
0.670174	0.731184	0.725578	0.643205	0.966642
0.848849	0.624878	0.727913	0.951739	0.812991
0.718591	0.732406	0.807441	0.703486	0.968569
0.877983	0.636478	0.666462	0.81526	0.857117
0.841626	0.56815	0.647406	0.860322	0.709599
0.731966	0.629159	0.51093	0.791422	0.8532
0.733565	0.570392	0.650421	0.844195	0.847938
0.775393	0.730774	0.609088	0.849863	0.935317
0.972677	0.772913	0.641886	0.771522	0.809497
0.790257	0.737512	0.825908	0.704031	0.901997
0.691957	0.530431	0.625033	0.747019	0.910941
0.959296	0.733892	0.499702	0.790972	0.799849
0.948549	0.66597	0.731581	0.973078	0.932099
0.549286	0.716972	0.778253	0.917621	0.75872
0.902138	0.647772	0.639038	0.786622	0.76361
0.867625	0.570392	0.693333	0.965472	0.853686
0.519271	0.712638	0.583998	0.69534	0.938235
0.937613	0.522838	0.812035	0.690419	0.966743
0.745527	0.845684	0.570215	0.854262	0.836339
0.647236	0.848557	0.621952	0.811302	0.894565
0.781316	0.427051	0.801157	0.647288	0.954263
0.732287	0.794405	0.711842	0.890409	0.875149
0.817264	0.764146	0.770227	0.632615	0.848963
0.702735	0.870162	0.653337	0.867315	0.75508
0.580502	0.653106	0.605266	0.786455	0.742815
0.787102	0.777838	0.776623	0.913881	0.766036
0.845764	0.421537	0.665493	0.737065	0.787419
0.966524	0.604654	0.679189	0.578093	0.899873
0.744395	0.730774	0.736552	0.944794	0.717535
0.703083	0.686936	0.809258	0.614821	0.673706
0.572182	0.676446	0.802484	0.659188	1.03564
0.943947	0.584065	0.826761	0.690069	0.908511
0.782623	0.731183	0.727901	0.501073	0.889137
0.630709	0.681057	0.795017	0.91368	0.841191
0.781316	0.826519	0.555609	0.549737	0.683873
0.96633	0.757978	0.524716	0.642325	0.645913
0.484097	0.944895	0.677655	0.833705	0.728129
0.354486	0.920177	0.670941	0.768623	0.802117
0.806577	0.719413	0.560317	1.00636	0.822258
1.05069	0.591955	0.807585	0.872641	0.619931
0.800486	0.554593	0.43157	0.828964	0.812089
0.902289	0.590625	0.833134	0.934938	0.960796
0.90244	0.909592	0.680805	0.969141	0.834241
0.788397	0.346947	0.378221	0.919565	0.710395
0.506592	0.607609	0.756064	0.802122	0.671643
0.896018	0.704482	0.860891	0.839821	0.85784
0.485644	0.58136	0.710853	0.872366	0.780142
0.857215	0.772997	0.758771	0.686021	0.675891
0.361404	0.78049	0.538097	0.930211	0.800109
1.03722	0.420527	0.516811	0.944794	0.668344
0.779701	0.456633	0.794335	0.724407	0.853516
0.724471	0.738656	0.826591	0.859125	0.889334
0.646822	0.638906	0.948694	0.839821	0.69045
0.789641	0.795206	0.478521	0.939364	0.885027
0.829352	0.780864	0.56947	0.341483	0.956023
0.702735	0.609716	0.739949	0.608504	0.713435
0.457927	0.531194	0.706083	0.717578	0.965654
0.604108	0.760692	0.536052	0.815611	0.731828
1.02735	0.84116	0.529141	0.818481	0.80067
0.573386	0.736267	0.826079	0.772065	0.875572
0.54395	0.758248	0.876233	0.819699	0.949984
0.948549	0.867137	0.746338	0.92105	0.904479
1.07868	0.570105	0.676245	0.859125	0.820909
0.790567	0.757978	0.72587	0.876819	0.690713
0.71391	0.666346	0.803692	0.88334	0.84165
0.568038	0.848052	0.667724	0.930211	0.834794
0.725	0.71296	0.848415	0.762857	0.803773
0.489861	0.841529	0.64127	0.899669	0.668462
0.812011	0.649426	0.707143	0.800229	0.655291
0.904427	0.758248	0.687532	0.949262	0.756309
0.581367	0.793334	0.699936	0.903164	0.622109
0.668705	0.591955	0.765046	0.935166	0.700877
0.668705	0.602099	0.652018	0.623608	0.910749
0.719149	0.704297	0.736552	0.808434	0.775283
0.96999	0.758248	0.765204	1.00909	0.795265
0.91413	0.512543	0.690392	0.719279	0.894361
0.627614	0.377446	0.842269	0.64803	0.743627
1.21015	0.699161	0.665825	0.801319	0.800737
0.775808	0.609312	0.746433	0.906269	0.827861
1.02179	0.738453	0.833291	0.784749	0.740937
1.13667	0.552697	0.653206	0.524144	0.757696
0.962029	0.860612	0.795211	0.822365	0.694885
0.971432	0.380172	0.76499	0.858996	0.743417
1.13602	0.57602	0.677077	0.921134	0.709702
1.04054	0.63856	0.801024	0.798694	0.8294
0.937445	0.93165	0.819145	0.767649	0.816008
0.959439	0.479586	0.604186	0.895912	0.711933
0.732287	0.80457	0.723913	0.887854	0.655816
0.775808	0.834584	0.706041	0.888084	0.681514
0.67152	0.68397	0.653116	0.659188	0.794921
0.877983	0.607008	0.651713	0.758786	0.858086
1.04511	0.815897	0.778253	0.813331	0.884707
0.681208	0.604996	0.746251	0.805275	0.92231
0.692791	0.609716	0.640072	0.703807	0.92231
0.617034	0.70263	0.632172	0.971207	0.759492
1.04511	0.618131	0.533054	0.72343	0.743235
0.807754	0.496214	0.778887	0.734276	0.857717
0.964363	0.850211	0.614994	0.767879	0.965734
0.948434	0.761016	0.643647	0.737569	0.868048
0.726052	0.674772	0.626155	0.735618	0.919095
0.913165	0.642427	0.763144	0.798642	0.85871
0.768991	0.716972	0.701634	0.920966	0.89636
0.850641	0.860612	0.826421	0.800229	0.829217
0.857195	0.624878	0.532475	0.782292	0.752364
0.958936	0.784625	0.736011	0.941196	0.848739
0.921766	0.757978	0.706953	0.810606	0.878837
1.02941	0.71778	0.803474	0.839556	0.721355
0.781055	0.768333	0.651179	0.858477	0.680114
0.90244	0.665722	0.578953	0.884315	0.781841
0.372238	0.560088	0.664103	0.702088	0.868182
0.919953	0.663757	0.735739	0.883101	0.899598
0.907712	0.746654	0.684457	0.812217	0.892592
0.896189	0.745762	0.736282	0.896102	0.689555
0.714074	0.647772	0.813182	0.767418	0.994059
0.60301	0.746432	0.641578	0.78131	0.894401
0.757907	0.734544	0.739196	0.853773	0.767077
0.86541	0.597222	0.811835	0.799284	0.735264
0.959296	0.783834	0.819514	0.87849	0.842039
0.800162	0.734218	0.561989	0.735364	0.841803
0.907846	0.541996	0.425095	0.905401	0.860905
0.775619	0.723181	0.6793	0.800229	0.863199
0.781577	0.628016	0.680892	0.880823	0.894797
0.683928	0.772705	0.652628	0.747019	0.896273
0.744395	0.617877	0.703094	0.705378	0.841497
0.823464	0.758518	0.729647	0.839423	0.548084
0.968178	0.592838	0.737755	0.927332	0.858209
0.791282	0.696523	0.644094	0.747718	0.842141
0.829677	0.734218	0.652996	0.917804	0.876208
1.02076	0.648344	0.626149	0.858607	0.81909
0.807754	0.69549	0.737058	0.810606	0.878926
1.13936	0.734218	0.653494	0.854043	0.7913
0.766376	0.737046	0.682521	0.810373	0.81909
0.718795	0.876787	0.869778	0.622954	0.829503
0.907712	0.628016	0.693649	0.862525	0.851257
1.10586	0.573951	0.690107	0.801063	0.902547
0.906756	0.699161	0.706768	0.720411	0.847252
1.02936	0.736267	0.81933	0.839688	0.806773
0.857413	0.632894	0.459403	0.747095	0.829195
0.907846	0.836881	0.536543	0.849747	0.743118
0.809116	0.9767	0.685157	0.79961	0.919328
0.966232	0.582957	0.794995	0.768109	0.884492
0.85854	0.747245	0.641886	0.709704	0.80067
0.767952	0.905668	0.735739	0.804009	0.711409
0.931813	0.747485	0.628151	0.810839	0.889254
0.700451	0.819608	0.781015	0.834208	0.806244
0.959081	0.765276	0.51768	0.781808	0.964634
0.535352	0.560088	0.746251	0.729095	0.918166
0.718084	0.623265	0.714502	0.968008	0.882144
0.641747	0.614274	0.61349	0.792205	0.880256
0.650578	0.737512	0.630386	0.823812	0.699754
0.847176	0.651893	0.781388	0.963894	0.874736
0.948319	0.550185	0.700965	0.872936	0.774749
0.917797	0.639252	0.839054	0.696942	0.764847
1.05686	0.512928	0.717212	0.858514	0.681514
0.761228	0.628348	0.664725	0.703486	0.774749
1.02568	0.602569	0.765419	0.841913	0.846122
0.864704	0.787014	0.809258	0.790221	0.95763
0.666717	0.783834	0.84875	0.962416	0.783683
0.584014	0.811922	0.675967	0.79961	0.863276
1.02066	0.721347	0.701634	0.85405	0.996246
1.05724	0.665389	0.727652	0.881007	0.84513
1.0668	0.394605	0.788584	0.892068	0.813563
0.542812	0.335658	0.614892	0.7472	0.743635
0.948549	0.747951	0.783465	0.773009	0.852339
0.766218	0.687422	0.811635	0.772444	0.80496
0.959225	0.727878	0.687259	0.860834	0.924879
0.72808	0.476832	0.745572	0.787119	0.936365
0.765313	0.688446	0.909277	0.705378	0.87466
0.728483	0.614274	0.720903	0.884575	0.794909
0.765313	0.628348	0.746704	0.798987	0.553905
1.11484	0.58212	0.789453	0.83449	0.669666
0.607364	0.605338	0.850354	0.747486	0.799755
0.767952	0.416936	0.653494	0.880915	0.875149
0.719502	0.607008	0.76987	0.67653	0.810013
1.09886	0.637864	0.690269	0.659089	0.833207
0.615089	0.675609	0.699438	0.680989	1.02622
0.637535	0.724664	0.515682	0.688302	0.833207
0.6146	0.449448	0.678577	0.848298	0.775992
0.828612	0.735724	0.8588	0.924282	0.865013
0.792515	0.542913	0.609493	0.828839	0.804008
0.937276	0.519698	0.628814	0.80064	0.847395
0.717728	0.568855	0.665825	0.768339	0.775638
0.680412	0.652244	0.520903	0.84963	0.882482
0.788397	0.50443	0.681831	0.847698	0.822567
0.877693	0.671103	0.651589	0.829085	0.586638
0.69299	0.630864	0.654247	0.890285	0.768319
0.5817	0.479632	0.746529	0.784749	0.717157
0.901225	0.326645	0.747338	0.867005	0.829092
0.648901	0.386757	0.547909	0.860322	0.73486
0.844476	0.673611	0.756526	0.864338	0.948742
0.901225	0.559664	0.712366	0.710064	0.828675
0.811764	0.876157	0.698881	0.729562	0.273496
0.816571	0.666721	0.779536	0.776098	0.89963
0.817587	0.848052	0.690392	0.859382	0.85747
0.816614	0.919951	0.68925	0.588493	0.932318
0.908114	0.90988	0.746338	0.736807	0.852339
0.786145	1.05421	0.52741	0.838302	0.786302
1.07722	0.825091	0.634429	0.899669	0.89963
0.976111	0.947011	0.727402	0.80631	0.956023
1.04548	0.725254	0.734564	0.927332	0.807686
0.882832	0.746932	0.559044	0.930277	0.811139
0.896529	0.764795	0.481683	0.735916	0.839583
0.505124	0.681057	0.652917	0.870076	0.885875
0.959368	0.755842	0.61368	0.822365	0.711542
0.934702	0.862589	0.538265	0.880823	0.835292
1.03405	0.888197	0.69584	0.815255	0.936317
0.82027	0.735724	0.653206	0.939214	0.556357
0.767952	0.724664	0.499236	0.747868	0.844474
1.02285	0.519698	0.832976	0.81322	0.875043
0.666711	0.514619	0.786545	0.818637	0.949843
0.964198	0.812123	0.347309	0.798988	0.930731
0.857413	0.802006	0.639384	0.808133	0.749457
0.908114	0.609879	0.624849	0.885424	0.761347
0.883097	0.803553	0.549641	0.840933	0.924946
0.931517	0.755842	0.620675	0.708811	0.757469
0.948663	0.646052	0.628483	0.866038	0.678576
0.941906	0.780864	0.554813	0.823945	0.748551
0.829915	0.532958	0.72499	0.899624	0.967694
0.732287	0.882627	0.664329	0.777489	0.837841
0.956387	0.627017	0.795211	0.782047	0.905659
0.973937	0.666346	0.721374	0.69673	0.864866
0.683548	0.622609	0.652048	0.873389	0.924879
0.901986	0.541539	0.63663	0.730027	0.875322
0.896018	0.479963	0.832976	0.859253	0.709782
0.811764	0.479321	0.716729	0.827766	0.932099
0.777203	0.720138	0.550771	0.86716	0.894929
0.700872	0.715763	0.765419	0.834966	0.833836
1.17026	0.768333	0.66994	0.71579	0.75836
0.776856	0.756306	0.66516	0.812368	0.870912
0.791282	0.746337	0.706157	0.731835	0.678576
0.937294	0.479963	0.651658	0.83449	0.736955
0.968352	0.815969	0.795647	0.888149	0.823182
0.857413	0.653924	0.653315	0.839423	0.716009
0.812503	0.676167	0.720681	0.629729	0.843879
0.781837	0.6981	0.662995	0.864338	0.857306
0.869899	0.560088	0.650937	0.695244	0.793533
0.872003	0.919838	0.755832	0.771522	0.952156
0.917367	0.633801	0.706953	0.703807	0.828531
0.969912	0.739189	0.725284	0.747486	0.884814
1.02424	0.561482	0.837908	0.89958	0.962143
0.816018	0.576413	0.809592	0.909255	0.833754
1.02748	0.582957	0.7055	0.800547	0.996507
0.95951	0.701582	0.654428	0.747868	0.78034
0.907846	0.730279	0.614394	0.614337	0.828675
0.959296	0.576413	0.724695	0.951532	0.799477
1.19085	0.635691	0.711348	0.949297	0.915949
0.889276	0.613522	0.63262	0.883221	0.911133
0.821168	0.651532	0.607593	0.782047	0.920744
0.725	0.51107	0.689822	0.799333	0.833641
0.762416	0.686373	0.819882	0.629679	0.885835
0.754416	0.893381	0.808584	0.872794	0.833402
0.781316	0.602099	0.581704	0.780114	0.750931
0.789641	0.78979	0.832267	0.764624	0.878747
0.776508	0.513313	0.698881	0.626215	0.902928
0.876315	0.597875	0.85469	0.762138	0.8887
0.83549	0.599399	0.584413	0.849514	0.954195
0.971432	0.734544	0.546519	0.85405	0.750739
0.925546	0.431762	0.920967	0.704772	0.960691
0.867257	0.497446	0.699233	0.805275	0.847395
0.839691	0.614238	0.756526	0.82368	0.72609
0.877693	0.663261	0.717816	0.863978	0.957883
0.829352	0.433936	0.774083	0.930277	0.801266
0.615089	0.57002	0.841391	0.810133	0.833414
0.839442	0.336276	0.811635	0.747253	0.701992
0.702735	0.625252	0.665825	0.932565	0.899166
0.972742	0.478994	0.621887	0.812217	0.877738
0.969912	0.48051	0.840837	0.767879	0.750131
0.798891	0.464757	0.599964	0.747324	0.687525
0.959296	0.52676	0.755062	0.921218	0.881719
0.850952	0.479571	0.610322	0.881191	0.935488
0.676546	0.460582	0.78378	0.917529	0.839583
0.849948	0.594369	0.934527	0.839688	0.666641
0.785776	0.543646	0.677655	0.835142	0.8532
0.839442	0.788453	0.700573	0.735002	0.888625
0.877838	0.68877	0.718339	0.720162	0.8961
0.977057	0.671714	0.824966	0.69534	0.765697
0.895675	0.747338	0.635845	0.64361	0.871745
1.03156	0.794686	0.793557	0.859253	0.89636
0.865272	0.579461	0.704556	0.86224	0.781841
0.744395	0.841529	0.566832	0.690997	0.81909
1.07315	0.507126	0.687259	0.659459	0.927408
0.712278	0.678186	0.591381	0.853713	0.866406
0.858855	0.833079	0.834678	0.86862	1.02783
1.04054	0.610186	0.727901	0.587023	0.734178
0.753034	0.720859	0.738258	0.646655	0.762144
0.81823	0.54943	0.639384	0.799505	0.778053
1.03398	0.694211	0.694164	0.658425	0.996922
0.8881	0.542943	0.619933	0.858514	0.680114
0.76281	0.780864	0.706083	0.943052	0.875149
0.97271	0.599014	0.684457	0.708596	0.81225
0.830174	0.815897	0.583542	0.858617	0.744046
0.599892	0.768827	0.592818	0.649164	0.99684
0.486771	0.602099	0.713009	0.818341	0.816834
0.96633	0.664558	0.583891	0.793224	0.89963
0.762416	0.559239	0.756526	0.823812	0.675801
0.80104	0.794165	0.882419	0.844942	0.841936
0.969951	0.781238	0.781388	0.899403	0.757145
0.801592	0.808703	0.684203	0.941102	0.828818
0.964308	0.735996	0.644473	0.767649	0.794921
0.973966	0.833236	0.566703	0.625769	0.905587
0.91769	0.66597	0.844705	0.709548	0.732546
1.07722	0.869636	0.617229	0.931912	0.725858
0.766707	0.705687	0.841391	0.739221	0.934531
1.02301	0.675889	0.773685	0.713841	0.80053
0.744163	0.321554	0.447852	0.754513	0.593389
0.88048	0.711993	0.550018	0.863496	0.67039
0.791044	0.431111	0.637022	0.793068	0.669366
0.829352	0.653106	0.609898	0.906423	0.904371
0.813182	0.712316	0.618664	0.682002	0.867841
0.907981	0.870336	0.717547	0.834632	0.880601
0.916932	0.746486	0.637802	0.758537	0.891353
0.857018	0.705447	0.711397	0.815084	0.743479
0.865058	0.676446	0.763616	0.736812	0.784992
0.858222	0.833411	0.684919	0.934995	0.964577
0.952371	0.773514	0.630685	0.557441	0.929949
0.844626	0.644387	0.695928	0.730199	0.828886
0.837781	0.534175	0.747833	0.834966	0.889545
0.969912	0.807498	0.5742	0.866694	0.913728
0.882699	0.633801	0.772683	0.822365	0.878568
0.817264	0.783304	0.839054	0.8781	0.781841
0.837781	0.769714	0.931451	0.852933	0.784259
0.79087	0.606019	0.746271	0.839688	0.706338
1.03714	0.678672	0.628151	0.939414	0.807989
0.943917	0.57999	0.653206	0.924591	0.743775
0.649453	0.624129	0.287142	0.866223	0.779546
0.966524	0.621765	0.756757	0.833924	0.689528
0.827929	0.783834	0.591727	0.932749	0.794519
0.857053	0.9767	0.602786	0.817916	0.833527
0.928817	0.724664	0.640416	0.792389	0.833754
0.761228	0.803553	0.49669	0.906269	0.878568
0.975165	0.59281	0.569843	0.782292	0.814193
0.823294	0.690326	0.569843	0.683382	0.741069
0.776158	0.844677	0.76499	0.723756	0.902776
0.534222	0.684142	0.854535	0.833246	0.701857
0.961779	0.59047	0.649946	0.790221	0.905731
1.11484	0.699161	0.687259	0.760225	0.913788
0.714074	0.614238	0.854844	0.646972	0.743417
0.72394	0.734544	0.778253	0.747253	0.835292
0.730083	0.760367	0.801762	0.87823	0.884921
0.959296	0.745762	0.649596	0.760225	0.76737
0.871774	0.664632	0.520441	0.70203	0.445205
0.95614	0.498004	0.706374	0.914081	0.647358
0.945793	0.599784	0.648638	0.724082	0.852777
1.07831	0.642986	0.875946	0.868396	0.791084
0.972677	0.479963	0.809592	0.887936	0.794766
0.913046	0.629694	0.842498	0.834066	0.764659
0.788397	0.570105	0.753032	0.883221	0.823792
0.681084	0.783834	0.605834	0.7472	0.789582
0.735139	0.634252	0.753038	0.587813	0.867056
0.74546	0.884337	0.70182	0.868508	0.733857
0.585864	0.976667	0.605153	0.735019	0.729017
0.802957	0.880491	0.673445	0.791869	0.722122
0.837413	0.920177	0.666087	0.844818	0.679833
0.745388	0.761339	0.880344	0.798842	0.545517
0.770062	0.848725	0.582092	0.805505	0.995195
0.863811	0.94682	0.75486	0.632139	0.81139
1.16774	0.458556	0.614994	0.587023	0.853132
1.18073	0.77761	0.63262	0.790507	0.706338
0.871925	0.693439	0.923525	0.772444	0.730724
0.808917	0.816145	0.690677	0.839821	0.994957
0.977057	0.560538	0.768305	0.872509	0.686846
0.96633	0.825538	0.731772	0.888039	0.742952
1.17077	0.666296	0.718719	0.908965	0.699437
0.697027	0.563717	0.694553	0.899897	0.963279
0.942982	0.713754	0.7899	0.73807	0.720373
0.745978	0.669285	0.621101	0.903164	0.657225
0.69299	0.664333	0.646541	0.89217	0.771962
1.04487	0.479785	0.727402	0.941242	0.699359
0.892923	0.727878	0.676245	0.810265	0.715759
1.09886	0.518514	0.430919	0.808323	0.742719
0.823464	0.756074	0.520441	0.868283	0.760708
0.976111	0.641154	0.666816	0.67901	0.771641
0.966182	0.888068	0.745955	0.852046	0.848851
0.86963	0.569647	0.663561	0.822039	0.549817
0.761228	0.629694	0.601457	0.836709	0.864955
0.964308	0.653814	0.823209	0.736511	0.91822
0.676751	0.784362	0.673678	0.538929	0.857406
0.780356	0.698107	0.664373	0.696942	0.891569
1.01597	0.652817	0.347309	0.8535	0.932575
1.03689	0.705687	0.72289	0.413776	0.861283
0.746428	0.305382	0.652852	0.74799	1.05542
0.744251	0.870162	0.665023	0.880683	0.912256
0.896189	0.676446	0.68208	0.71401	0.680676
0.864881	0.871254	0.700307	0.848149	0.816008
1.02431	0.653682	0.765633	0.921134	0.764115
0.770062	0.79488	0.666156	0.733912	0.849444
0.824632	0.63687	0.803692	0.914496	0.846025
0.971397	0.690326	0.605494	0.820225	0.789129
1.02572	0.549051	0.46251	0.917108	0.812991
0.879798	0.560088	0.554116	0.726841	0.834241
0.968178	0.479193	0.746183	0.917289	0.749973
0.907846	0.844541	0.57516	0.837402	0.996263
0.616508	0.821578	0.787382	0.839821	0.818822
0.802202	0.628348	0.801796	0.756464	0.793895
0.976087	0.784625	0.634552	0.798989	0.649223
0.948776	0.629159	0.760238	0.709548	0.762607
0.781316	0.841529	0.773246	0.779583	0.96767
0.897088	0.815897	0.751867	0.671023	0.908658
0.961779	0.597222	0.871822	0.883459	0.814231
0.851262	0.706322	0.639384	0.894029	0.8335
0.631226	0.866079	0.677346	0.775668	0.853686
0.775393	0.681057	0.805577	0.799505	0.977108
0.924276	0.684381	0.694389	0.724731	0.920116
1.07868	0.502035	0.577629	0.785955	0.755867
0.778818	0.577126	0.576222	0.84556	0.892777
0.877838	0.734218	0.795543	0.800229	0.906252
0.968308	0.833411	0.644944	0.887608	0.823792
0.829915	0.756537	0.605153	0.973945	0.722622
0.962029	0.84116	0.738461	0.877114	0.836586
0.867747	1.0311	0.689822	0.895817	0.606293
0.829677	0.761016	0.665493	0.799333	0.821016
0.945932	0.522851	0.839054	0.810265	0.952415
0.925458	0.693895	0.72815	0.799284	0.93914
0.799944	0.815649	0.67535	0.909343	0.950041
0.757586	0.68397	0.69428	0.887597	0.79432
0.725527	0.646623	0.665023	0.880103	0.823537
0.725	0.733564	0.534006	0.701571	0.853422
0.766904	0.784099	0.502375	0.779406	0.899659
0.650002	0.934725	0.56074	0.615165	0.970306
0.805983	0.577792	0.68149	0.807753	0.826061
0.821391	0.6788	0.866324	0.935109	0.784259
0.744751	0.726775	0.58507	0.71361	0.866345
0.530148	0.649799	0.778479	0.498065	0.941623
0.595039	0.58212	0.716197	0.883101	0.802664
0.70335	0.451069	0.754657	0.86862	0.891712
0.844307	0.758248	0.639384	0.890874	0.864423
0.81694	0.606405	0.584934	0.719279	0.751122
0.877257	0.684358	0.712688	0.84175	0.819358
0.733565	0.593664	0.746433	0.822202	0.837841
0.776508	0.791796	0.819145	0.753669	0.862141
0.665406	0.705286	0.859751	0.726841	0.828989
0.77475	0.746219	0.756295	0.867005	0.899711
0.857583	0.746654	0.723913	0.658806	0.81164
0.532771	0.568228	0.85917	0.771522	0.638646
0.728885	0.504598	0.564967	0.638921	0.794921
0.569793	0.509281	0.667582	0.818481	0.853
0.705552	0.639252	0.653524	0.86862	0.701123
0.624209	0.561111	0.746433	0.546661	0.775992
0.684307	0.688322	0.673212	0.81473	0.806376
0.634133	0.711309	0.691192	0.917895	0.920167
0.857215	0.664333	0.677077	0.758287	0.8243
0.828501	0.649426	0.653782	0.790507	0.835622
0.812258	0.559664	0.605494	0.702843	0.857206
1.02291	0.680714	0.808415	0.873166	0.736777
0.821168	0.783038	0.901734	0.644418	0.834106
0.651381	0.915403	0.758502	0.705018	0.85179
0.775619	0.903748	0.674081	0.801063	0.587763
0.937276	0.724093	0.56074	0.880823	0.744118
0.582695	0.720499	0.584826	0.87836	0.76794
0.625953	0.888197	0.786545	0.85405	0.880371
0.880254	0.592548	0.712688	0.642791	0.674274
0.83994	0.809081	0.788235	0.815435	0.871128
0.670661	0.756074	0.63663	0.704772	0.959275
0.442025	0.716972	0.498854	0.924282	0.862025
0.81694	0.583374	0.667724	0.80615	0.664269
0.700872	0.802367	0.574681	0.887929	0.816389
0.82072	0.693579	0.625633	0.892068	0.668764
0.860886	0.58136	0.832656	0.921218	0.82079
0.735826	0.666346	0.68149	0.815752	0.823026
0.74385	0.613522	0.608276	0.674222	0.864417
0.964418	0.500368	0.786755	0.84519	0.725858
0.712263	0.705286	0.600348	0.909895	0.870925
0.78871	0.724368	0.781015	0.934995	0.79521
0.880254	0.584677	0.754114	0.835319	0.765358
0.645455	0.746654	0.68523	0.812368	0.718675
0.572182	0.560088	0.727652	0.639975	0.649434
0.602186	0.681057	0.737291	1.00567	0.801104
0.745016	0.964701	0.80041	0.822528	0.953956
0.716032	0.372922	0.686739	0.84175	0.750145
0.540519	0.711556	0.620675	0.690754	0.794229
0.381593	0.811922	0.60381	0.921558	0.852869
0.80258	0.651171	0.7556	0.68148	0.8887
0.406311	0.734218	0.854998	0.77621	0.833402
0.59968	0.888147	0.705792	0.93488	0.815342
0.372511	0.693579	0.479631	0.812518	0.860142
0.829352	0.480501	0.634136	0.73782	0.871532
1.02744	0.780373	0.605834	0.841587	0.788972
0.624945	0.505186	0.652048	0.619711	0.946217
0.578281	0.712316	0.583582	0.810606	0.671078
0.780356	0.647198	0.756526	0.854262	0.656147
0.74247	0.677878	0.642811	0.866038	0.963279
0.767952	0.879063	0.738867	0.872509	0.794469
0.765727	0.854122	0.675097	0.872956	0.679551
0.937445	0.870162	0.570957	1.00697	0.833836
0.816571	0.903748	0.520441	0.879592	0.996392
0.943538	0.903748	0.590396	0.755087	0.862256
0.966232	0.87051	0.682301	0.70203	0.899812
0.686395	0.808703	0.625633	0.848149	0.801266
0.921669	0.614274	0.720543	0.75668	0.912802
0.937106	1.02808	0.803692	0.948831	0.853
0.669196	0.53097	0.643327	0.85872	0.765697
0.766904	0.687422	0.809592	0.821876	0.656784
1.03419	0.425511	0.651589	0.826519	0.775815
0.72345	0.732	0.8501	0.745767	0.670368
0.651864	0.560538	0.811032	0.733919	0.783299
0.907981	0.756306	0.720681	0.694583	0.915091
0.628624	0.862589	0.541338	0.810139	0.567435
0.745814	0.678186	0.694553	0.762677	0.671263
0.857806	0.84519	0.689078	0.781802	0.932154
0.877693	0.640534	0.672743	0.86716	0.902928
0.60933	0.504598	0.621887	0.884315	0.938053
0.9427	0.559963	0.686739	0.896007	0.696673
0.743245	0.561111	0.569809	0.906346	0.899289
0.632804	0.706458	0.706374	0.946277	0.899536
0.691957	0.614238	0.772078	0.847698	0.962078
0.717822	0.554193	0.737755	0.902833	0.645921
0.514654	0.666721	0.652377	0.790507	0.721163
1.04104	0.737279	0.668581	0.767649	0.888938
0.888887	0.68037	0.762887	0.776525	0.804909
0.486771	0.786594	0.739196	0.950617	0.710625
0.907306	0.512918	0.737523	0.799505	0.787346
0.961967	0.651893	0.569809	0.84175	0.896447
0.811764	0.903419	0.545805	1.00587	0.94587
0.545911	0.819792	0.528422	0.761111	0.706371
0.72345	0.614238	0.819514	0.932688	0.687344
0.622792	0.683189	0.622748	0.842757	0.811265
0.768473	0.530431	0.769513	0.943052	0.818257
0.723407	0.666721	0.737291	0.914752	0.765188
0.828786	0.712638	0.496885	0.659188	0.787945
0.931739	0.698808	0.833885	0.860493	0.639603
0.844434	0.784625	0.689822	0.731428	0.885675
0.757265	0.597464	0.746529	0.847999	0.795251
0.465897	0.609879	0.712688	0.917048	0.888625
0.570543	0.608499	0.554413	0.753325	0.862025
0.893476	0.563717	0.609088	0.810839	0.894225
0.414039	0.693262	0.629376	0.688234	0.790659
0.857413	0.680714	0.865536	0.729095	0.919017
0.593082	0.787014	0.607868	0.595545	0.726321
0.68219	0.777838	0.768798	0.812368	0.763303
0.619303	0.554593	0.630442	0.917048	0.819728
0.725	0.643489	0.712688	0.894174	0.786302
0.544547	0.794165	0.531894	0.877015	0.812304
0.943538	0.792244	0.66361	0.764199	0.805495
0.97793	0.815399	0.651713	0.917168	0.825987
0.744619	0.47732	0.795684	0.913881	0.706034
0.65098	0.825315	0.79424	0.932627	0.700071
0.647793	0.576413	0.794812	0.719912	0.849298
0.700973	0.582867	0.653782	0.747486	0.775284
0.640092	0.66979	0.431914	0.927403	0.94746
0.277739	0.666346	0.777126	0.894029	0.752747
0.580502	0.526017	0.670057	0.956553	0.995184
0.455455	0.609716	0.570957	0.738787	0.841936
0.585364	0.601628	0.752714	0.759852	0.880486
0.85662	0.602569	0.590958	0.863978	0.874863
0.977825	0.705286	0.700573	0.681247	0.94297
0.58467	0.816145	0.7899	0.7728	0.8434
0.961842	0.919951	0.61349	0.798694	0.9027
0.535352	0.479785	0.772078	0.799848	0.794403
0.948204	0.591955	0.49579	0.84963	0.888839
0.767952	0.976667	0.609898	0.846673	0.755485
0.701495	0.833394	0.848583	0.943095	0.734614
0.82072	0.614274	0.770404	0.842075	0.995201
0.667979	0.693579	0.665825	0.810396	0.859679
0.775619	0.537588	0.706083	0.879667	0.80039
0.715488	0.812123	0.497106	0.747019	0.829456
0.921959	0.591513	0.625406	0.587844	0.934275
0.837228	0.527093	0.566703	0.958667	0.849409
0.733247	0.834867	0.675967	0.670034	0.858549
0.761228	0.651532	0.747246	0.772215	0.757818
0.432148	0.497706	0.651298	0.956608	0.643113
0.821391	0.516983	0.717278	0.837966	0.732416
0.687711	0.665722	0.755062	0.799284	0.742126
0.821168	0.479785	0.746488	0.601667	0.649223
0.871446	0.618846	0.575828	0.914181	0.714238
0.486717	0.666729	0.530655	1.08384	0.480714
0.713627	0.704297	0.630386	0.972197	0.571667
1.02767	0.735996	0.717816	0.962458	0.697833
0.594803	0.746654	0.636238	0.790221	0.735631
0.647236	0.824642	0.737058	0.724683	0.648582
0.614896	0.805128	0.582092	0.86685	0.833754
0.828501	0.648947	0.619616	0.587023	0.667395
0.72403	0.699161	0.606174	0.909454	0.864955
0.816288	0.905483	0.635845	0.839953	0.714059
0.974024	0.808323	0.652377	0.826407	0.807383
0.646139	0.63856	0.897579	0.699254	0.742719
0.687711	0.650624	0.584545	0.815611	0.820123
0.77494	0.909736	0.783465	0.89462	0.576026
0.633691	0.678494	0.746433	0.74795	0.568868
0.937613	0.612763	0.664725	0.890874	0.858209
0.892701	0.854297	0.652018	0.65923	0.820564
0.762021	0.574433	0.711595	0.802908	0.664729
0.961967	0.704885	0.560317	0.848149	0.609137
0.93778	0.893026	0.605834	0.854372	0.645347
0.575502	0.746337	0.76564	0.746615	0.819224
0.746928	0.608092	0.666836	0.772065	0.676599
0.581461	0.805128	0.618982	0.911987	0.699437
0.584862	0.652885	0.650549	0.937429	0.782176
0.830081	0.833236	0.686999	0.753153	0.840511
0.725	0.669873	0.642532	0.784947	0.595983
0.943538	0.754868	0.827601	0.574565	0.517811
0.595579	0.56556	0.903411	0.757787	0.805495
0.669744	0.826519	0.712044	0.620078	0.725055
0.531791	0.664004	0.680461	0.815611	0.618947
0.540519	0.944788	0.761315	1.07306	0.826061
0.445406	0.624878	0.794812	0.76456	0.795427
0.889939	0.773714	0.653642	0.781557	0.495942
0.445406	0.794686	0.654069	0.835142	0.586663
0.857215	0.601628	0.721374	0.696518	0.731376
0.663178	0.532552	0.723508	0.844818	0.76361
0.712729	0.794644	0.663828	0.876369	0.768716
0.572182	0.59422	0.755466	0.738321	0.730463
0.511043	0.734218	0.770227	0.888039	0.710164
0.55069	0.649385	0.859617	0.703486	0.864955
0.449434	0.610491	0.699936	0.682002	0.482687
0.72394	0.601156	0.778253	0.808323	0.626421
0.634574	0.693895	0.5724	0.747324	0.78207
0.843858	0.853745	0.590514	0.792912	0.795366
0.694526	0.664632	0.665321	0.859382	0.718264
0.711	0.805405	0.721144	0.819063	0.840421
0.687273	0.811521	0.599964	0.932749	0.768508
0.871766	0.909592	0.523149	0.544617	0.750145
0.848628	0.888147	0.545939	0.760502	0.672457
0.777259	0.629694	0.504964	0.745972	0.779147
0.506016	0.614274	0.661673	0.74795	0.749976
0.829352	0.53696	0.628483	0.787853	0.67493
1.02568	0.524525	0.820184	0.791869	0.8294
0.713179	0.755842	0.804746	0.903081	0.697984
0.484458	0.822745	0.652917	0.822039	0.888473
0.641877	0.706086	0.495918	0.877309	0.800465
0.665732	0.664632	0.875897	0.833705	0.779902
0.593082	0.737046	0.613321	0.764016	0.607723
0.811516	0.772686	0.688102	0.859382	0.664515
0.84973	0.449359	0.925808	0.904915	0.782539
0.703964	0.841713	0.681831	0.771791	0.673502
0.669744	0.554193	0.607051	0.724683	0.657023
0.964418	0.632894	0.691107	0.768422	0.762837
0.827677	0.755842	0.746338	0.917168	0.81139
0.973907	0.860896	0.808584	0.939314	0.822342
0.745016	0.924238	0.584934	0.833924	0.800219
0.800814	0.76858	0.780078	0.887608	0.8143
0.45862	0.582539	0.689822	0.939314	0.818822
0.917259	0.690326	0.573664	0.58029	0.788501
0.808917	0.479065	0.554048	0.828588	0.833754
0.761228	0.650212	0.662843	0.844929	0.7913
0.602186	0.651601	0.639384	0.594653	0.850892
0.895675	0.620065	0.694595	0.834255	0.801705
0.867133	0.510507	0.662467	0.860322	0.803303
0.829677	0.665228	0.614339	0.968038	0.80209
0.631742	0.844941	0.576614	0.859382	0.743093
0.883097	0.780373	0.674336	0.799817	0.720373
0.948549	0.756074	0.693965	0.805989	0.816339
0.882832	0.667593	0.715794	0.771791	0.620798
0.844243	0.736538	0.69349	0.680212	0.507307
0.956305	0.901933	0.677917	0.749221	1.03182
0.669196	0.833614	0.621791	0.623935	0.904339
0.568872	0.688322	0.705759	0.892272	0.863734
0.538649	0.902032	0.653206	0.80631	0.6969
0.955889	0.592397	0.631875	0.779761	0.856777
0.564643	0.85468	0.664065	0.574565	0.712814
0.70335	0.678494	0.78841	0.880915	0.720188
0.513681	0.755842	0.794335	0.569891	0.788972
0.668705	0.762523	0.677963	0.747753	0.856829
1.05053	0.765276	0.667724	0.828839	0.99441
0.710313	0.613772	0.610628	0.800805	0.826061
0.72394	0.784625	0.756757	0.836943	0.888169
0.392569	0.701318	0.609898	0.841424	0.867163
0.849511	0.678186	0.5969	1.004	0.899693
0.950661	0.826859	0.789603	0.764826	0.696741
0.724471	0.628348	0.640341	0.897006	0.744176
0.912806	0.633801	0.480279	0.877407	0.810762
0.977057	0.712638	0.67459	0.753325	0.813766
0.907981	0.869987	0.675097	0.863978	0.772283
1.02291	0.452472	0.569843	0.887708	0.782343
0.821168	0.628622	0.684442	0.958617	0.850275
0.922104	0.648914	0.64127	0.675765	0.816389
0.835806	0.59824	0.706498	0.739004	0.99711
0.808917	0.665722	0.746704	0.760225	0.846316
0.488903	0.784625	0.651658	0.887914	0.80067
0.858855	0.909385	0.682742	0.853312	0.92589
0.714701	0.517609	0.728221	0.790221	0.905731
0.81694	0.536322	0.68368	0.730337	0.834241
0.716563	0.9348	0.601847	1.00961	0.954385
1.04523	0.747338	0.778479	0.758037	0.846122
0.84907	0.566013	0.768552	0.727656	0.805847
0.483981	0.613772	0.539549	0.703807	0.609404
0.530807	0.614595	0.652035	0.683947	0.627235
0.430752	0.478672	0.697062	0.92436	0.734831
0.406311	0.541075	0.675097	0.7472	0.918274
0.956222	0.833817	0.565801	0.642325	0.795297
0.790564	0.653106	0.606513	0.672242	0.782305
0.802413	0.794405	0.756757	0.972242	0.772602
0.380335	0.768827	0.776791	0.822039	0.767561
0.65322	0.714217	0.816275	0.887929	0.959462
0.681589	0.714679	0.479408	0.828642	0.913848
0.768473	0.566464	0.688689	0.709816	0.908444
0.945886	0.747017	0.5742	0.587456	0.959161
0.787977	0.68037	0.690107	0.732812	0.818822
0.734605	0.503417	0.549641	0.77573	0.936268
0.688147	0.623265	0.614394	0.723102	0.82858
0.65055	0.519698	0.694595	0.786622	0.360967
0.829352	0.570728	0.624286	0.847999	0.776903
0.870166	0.614238	0.702883	0.8781	0.750931
0.516974	0.84519	0.582331	0.917713	0.883463
0.698415	0.59422	0.576222	0.791835	0.807891
0.726576	0.693579	0.663587	0.747596	0.749555
0.65218	0.755842	0.678884	0.847698	0.927408
0.500606	0.653814	0.666156	0.970249	0.593784
0.458815	0.582957	0.557306	1.03871	0.919406
0.488708	0.75358	0.630685	0.877309	0.709193
0.589072	0.713289	0.700286	0.969113	0.670742
0.620709	0.74627	0.819698	0.77813	0.918112
0.597243	0.835935	0.706157	0.842075	0.844236
0.770177	0.736579	0.754657	0.760177	0.848851
0.82016	0.759715	0.641578	0.800023	0.782676
0.575813	0.684358	0.746951	0.5357	0.771802
0.637727	0.561111	0.664827	0.823812	0.852073
0.735396	0.68877	0.801028	0.748733	0.815793
0.645291	0.532136	0.649596	0.929383	0.79521
0.621735	0.552697	0.772884	0.86716	0.882482
[truncated: 27,222 more rows]

## Sheet: A2g2 +Glu+CTZ
FRET Efficiency
Day 1	Day 2	Day 3
0.804116	0.99233	0.983611
0.783775	0.89885	0.799185
0.724802	0.935893	0.987624
0.781157	0.937336	0.852212
0.927675	0.980236	0.961238
0.651268	0.974499	1.04808
0.946007	1.01595	0.830533
0.635538	1.01551	0.852454
0.757273	0.982596	0.97782
0.496533	0.901209	0.97007
0.709426	0.915865	1.08774
0.843344	0.904103	1.07105
0.740021	0.952202	0.912201
0.692695	0.962222	1.1151
0.808118	0.833846	0.830525
0.880295	0.888556	0.815998
1.0849	0.898908	0.905938
0.725918	0.819267	1.03665
0.904589	1.01556	0.975686
0.624407	0.622324	0.688973
0.955025	0.879002	0.852454
0.927675	0.889432	0.842113
1.0625	0.979373	0.709875
0.667269	0.867761	0.842665
0.787097	0.790266	0.615759
0.996068	0.98788	0.830552
0.602435	0.611401	0.645203
0.876021	0.970606	0.905762
0.840824	0.856598	0.90629
0.699592	0.623057	0.76332
0.71101	0.96665	0.918353
0.737387	0.833939	1.06006
0.834197	0.947971	1.08952
0.892548	0.98964	0.988728
0.791791	0.688175	0.830851
0.704105	0.814046	0.718696
0.361219	0.764959	0.984632
0.537869	0.786763	0.802501
0.916347	0.856249	0.642277
0.802542	0.89866	0.934985
0.858178	0.881264	0.905938
0.807398	0.761036	0.878294
0.81531	0.898792	0.969802
0.697194	0.732722	0.680098
0.843344	0.942725	0.97545
0.995284	0.975229	0.690043
0.867703	0.932595	1.07852
0.836972	0.942896	0.85197
0.652615	0.803697	0.898508
0.955072	0.852501	0.906115
0.789332	0.838622	0.868784
0.28369	0.817649	0.787554
0.961566	0.988247	1.04538
0.99489	0.912512	0.798192
0.557169	0.84414	0.987548
0.793042	0.921235	0.931426
1.07763	0.985918	0.988174
0.591886	0.856366	0.923349
0.936095	0.863016	0.679309
0.919439	0.976055	0.798192
0.806949	0.957814	0.898095
0.802164	0.688905	0.650816
0.67234	0.963284	0.981168
0.959948	0.941927	0.975744
0.991062	0.885302	0.765275
0.815587	0.98681	0.750103
0.70329	0.932051	0.816747
0.846975	0.898312	0.865559
0.808118	0.711088	0.983477
0.767068	0.937496	0.788083
0.996463	0.957969	0.985324
0.995552	0.751656	0.983557
0.623706	0.796822	0.852212
0.850768	0.740567	0.709278
0.942835	0.736316	0.716823
0.791124	0.733541	0.979527
0.681866	0.656974	1.04824
0.791525	0.834193	0.888716
0.875649	0.983263	0.865551
0.614157	0.664579	0.878589
0.736437	0.759051	0.804045
0.888985	0.814942	0.820717
0.800767	0.580222	0.983611
0.825045	0.942611	0.927455
0.875312	0.9161	0.653143
0.822658	0.950344	0.673599
0.850949	0.839099	0.868975
0.537113	0.82151	0.61407
0.641936	0.808962	0.798192
0.840842	0.775143	1.04291
1.06676	0.984961	0.633105
1.21382	0.909171	0.798142
1.04055	0.932429	0.764299
0.995835	0.941962	0.923349
0.900425	0.898923	0.687896
0.73964	0.732722	0.943807
0.868334	0.804186	0.784129
0.848872	0.893764	0.816373
0.996261	0.909625	0.861949
0.840531	0.926017	0.777843
0.875836	0.92388	0.820964
0.916536	0.903261	0.771223
0.566886	0.843724	0.882781
0.790768	1.01216	0.986262
0.862322	1.02941	0.85197
0.740299	0.937469	0.738848
0.687086	0.855643	0.846519
0.755158	0.89637	0.798192
0.773813	0.9161	0.689974
0.899979	0.965069	0.688123
0.919517	0.849219	0.846338
0.445143	0.713004	0.987624
0.592474	0.881137	0.918353
0.9486	0.885984	0.905762
0.384962	0.83303	0.828924
0.889054	0.855939	0.734915
0.66918	1.02076	0.69877
0.899858	0.909541	0.889316
0.993528	0.881199	0.969712
0.780862	0.791891	0.888578
0.842943	0.945681	1.05549
0.73587	0.965756	1.05165
0.994918	0.963331	0.77001
1.12843	0.879644	0.818569
1.13281	0.677644	0.785198
0.692695	0.783202	1.08799
0.691761	0.990097	1.04816
0.85131	0.932296	0.969981
0.91264	0.814448	0.804045
0.651618	0.928355	0.975686
0.927918	0.926818	0.89747
0.709009	0.728319	0.869544
0.628143	0.790607	0.648082
0.939949	0.898312	0.829248
0.994048	0.948978	0.809704
1.05186	0.89231	0.814483
0.629279	0.721631	0.830851
0.630969	0.933983	0.726707
0.704376	0.866874	0.800076
0.803489	0.779886	0.837915
0.835804	0.895661	0.620875
0.75296	0.84628	0.802501
0.806044	0.860869	0.987563
0.558381	0.863706	0.785198
0.895168	0.964154	1.07122
0.936095	0.964219	0.820964
0.719275	0.971267	0.975627
0.737387	0.872832	0.960473
0.725547	0.838245	0.979692
0.701694	0.961203	0.875936
0.808481	0.962247	1.09908
0.922433	0.894081	0.806192
0.995276	1.04844	0.645203
1.07165	0.863103	1.11466
0.835143	0.955218	0.650495
0.850768	0.865202	0.799127
0.532632	1.01558	0.73268
0.640978	0.942782	0.953143
0.775056	0.960236	0.810259
0.932615	1.01332	0.786755
0.859631	0.985986	0.981097
0.834699	0.934874	0.840999
0.868334	0.881343	0.780605
0.390892	0.833498	0.617487
0.763888	0.965857	0.749735
0.908892	0.968803	1.04052
0.703515	0.925961	0.941375
0.523905	0.985425	0.749786
0.981951	1.05933	0.941237
0.826282	0.932381	0.903184
0.825789	0.985522	0.82121
0.922574	0.960291	0.985492
0.761239	0.990901	1.05539
0.996459	0.94492	0.821455
0.85131	0.918099	0.674566
0.729599	0.875351	0.910671
0.835364	0.906958	0.946046
0.846543	0.964072	0.875664
0.709841	0.965898	0.988678
0.994501	0.909411	0.876347
0.692229	0.990727	0.85197
0.801352	0.950229	1.1373
0.784693	0.901049	0.829571
0.814753	0.984412	0.954102
0.774895	0.93224	0.931426
0.900656	0.838141	0.895556
0.858672	0.98757	0.884729
0.894634	0.965857	0.981026
0.648489	0.97007	0.985513
0.651697	1.01993	0.879465
0.768063	1.01191	0.736149
0.948538	0.988199	1.11466
0.875312	0.990537	0.77082
0.792618	1.014	0.67772
0.284495	1.01247	0.618345
0.875649	0.989603	0.82312
0.888836	0.893637	0.809982
0.691761	0.987905	0.977869
0.81909	0.923435	0.8217
1.08471	0.91874	0.977917
0.843544	0.968129	0.708743
0.859392	0.759735	0.849847
0.815587	0.850181	0.748979
0.605166	0.942031	0.975802
0.834699	0.964154	0.809425
0.709841	0.990915	0.651034
0.672868	0.923478	1.10109
0.720809	0.768891	0.983611
0.70206	0.615448	0.690886
0.826973	0.669068	0.751925
0.738231	0.497967	0.813716
0.649845	0.689655	0.898302
0.996454	0.878749	0.707433
0.73897	0.797204	0.60298
0.50487	0.834193	0.823303
0.912732	0.755033	0.85197
0.701246	0.637579	0.898302
1.21382	0.828794	0.878589
0.948538	0.59608	0.985472
0.244657	0.894081	0.753915
0.803489	0.906235	1.07105
0.754048	0.957752	0.71916
0.548654	0.948887	0.646168
0.994073	0.928231	0.764433
0.577698	0.959017	0.70766
0.767068	0.953852	1.07831
1.04235	0.901351	0.646168
1.05838	0.938504	0.94622
0.945733	0.879481	0.987578
0.778651	0.802686	1.11599
0.895035	0.855748	0.595722
0.604523	0.863016	0.876853
1.10358	0.975905	0.88899
0.764163	0.780689	0.861737
0.816139	0.860019	0.931707
0.840687	0.962222	0.981062
0.870034	0.833738	0.829893
0.73897	0.6882	0.753449
0.82379	0.784209	0.845974
0.789693	0.851062	0.865919
0.650616	0.738772	0.799127
0.994512	0.804538	0.898713
0.773813	0.772508	0.598042
1.12042	0.920098	0.866276
0.82379	0.931108	1.08799
0.731669	0.828843	0.852454
0.775467	0.515189	0.865919
0.993483	0.791775	0.852696
0.633175	0.819773	0.850296
0.700591	0.859657	0.898095
0.709426	0.96665	0.969712
0.93978	0.906325	0.884422
0.791525	0.923761	0.582953
0.815587	0.916049	1.09398
0.651118	0.876375	0.78007
0.81531	0.907399	0.81081
0.889429	0.838861	0.946277
0.868125	0.792275	1.07139
0.673704	0.797266	1.14043
0.880061	0.678282	1.09974
0.994927	0.856738	1.05192
0.948662	0.960264	0.97324
0.532139	0.968111	0.931707
0.752658	0.741745	0.815244
0.562148	0.921552	0.977722
0.581293	0.915997	0.931426
0.725918	0.78095	1.05539
0.904808	0.952202	0.671558
0.815032	0.872466	0.702528
0.763613	0.790603	0.984609
0.738231	0.909051	0.975627
0.710669	0.91277	0.97782
0.945802	0.940691	0.829398
0.755339	0.932381	0.762197
0.784693	0.93224	0.869544
0.815864	0.959134	1.06488
0.767732	0.973456	0.786257
0.740307	0.862332	0.77082
0.76905	0.802555	1.1151
0.848872	0.801766	0.646867
1.04437	0.890858	1.04545
0.837292	0.821744	0.717762
0.989725	0.700806	0.708743
0.880178	0.928303	0.726707
0.810896	0.806563	0.876516
0.927429	0.989131	1.10075
0.671419	0.865304	0.91266
0.922713	0.810367	0.877022
0.327537	0.988255	0.802501
0.574208	0.958011	0.849847
0.700697	0.913839	0.828815
0.709841	1.01242	0.82784
0.994533	0.834193	0.820964
0.942835	0.93425	0.753449
1.08471	0.814582	0.981097
0.848318	0.609244	0.898508
0.827388	0.852838	0.973097
0.811115	0.882823	0.88956
0.634596	0.817649	0.918353
0.900656	1.01508	0.981097
0.789693	0.886058	0.615759
0.859392	1.01645	0.82121
0.916092	0.79717	0.618345
0.992092	0.672752	0.718696
0.789332	0.865099	0.756933
0.579162	0.911794	0.809145
0.721197	0.848302	0.943618
0.83665	0.911907	0.912201
0.922293	0.625578	0.969981
0.419624	0.804714	0.966049
0.779974	0.723525	0.965819
0.668439	0.741763	0.749487
0.713035	0.978324	0.983584
0.731669	0.856598	0.723073
0.827523	1.07721	0.815042
0.630407	1.02064	0.917235
0.679741	0.749523	1.04278
0.40345	0.813373	0.983557
0.775056	0.849395	0.81081
0.996051	0.628211	0.673942
0.791257	0.698799	1.07191
0.519373	0.695247	0.800519
0.729599	0.822719	0.984491
0.721197	0.81251	0.753915
0.992872	0.925226	0.90629
1.05194	0.637178	0.981237
0.652802	0.881137	1.07156
0.699592	0.72944	0.680882
0.501614	0.67853	0.801719
0.822658	0.622435	0.914078
0.73611	0.836264	0.866276
0.942605	0.889682	0.861949
0.667537	0.589084	1.03829
0.692229	0.91168	0.842113
0.901115	0.979275	1.15105
0.623706	0.822533	1.07156
0.692695	0.849395	0.969981
0.822658	0.881069	0.898494
0.606446	0.845787	1.09974
0.670527	0.916154	0.736557
0.738231	0.802029	0.905762
0.692229	0.953778	1.06502
0.867914	0.907021	0.708743
0.57598	0.921869	0.946335
0.67392	0.667785	0.784843
0.850768	0.883131	1.06006
0.843144	0.901215	0.771052
0.950899	0.913321	0.969712
0.889282	0.756095	0.938345
0.82379	0.637315	0.71823
0.757752	0.690503	1.0996
0.624018	0.859838	0.829398
0.883026	0.845324	0.798192
0.720239	0.953554	0.865559
0.81531	0.860199	0.830213
0.987864	0.853006	0.906115
0.43835	0.833396	0.898302
1.07763	0.700569	0.882933
0.754419	0.829587	0.882628
0.692229	0.918943	0.799632
0.401691	0.735379	0.765921
0.904147	0.889096	0.984585
0.995829	0.892478	0.842113
0.670079	0.677536	0.965819
0.671419	0.907147	0.785905
0.639903	0.847104	0.923349
0.835584	0.825693	0.88956
0.737387	0.848408	0.918086
0.994085	0.814942	0.82986
0.994918	0.657416	0.650235
0.599925	0.769426	0.918086
0.802164	0.937496	0.769603
0.826036	0.921299	0.965935
0.946007	0.840634	0.981168
0.374492	0.562424	0.800519
0.762694	0.811321	0.815622
0.763888	0.806118	0.912201
0.515932	0.829669	1.04816
0.64909	0.824443	0.97782
0.774645	0.957845	1.05156
0.916373	0.833416	0.765921
0.540123	0.753649	0.931613
0.738651	0.778001	0.71472
0.994523	0.90997	0.982382
0.674357	0.819194	0.983584
0.889133	0.83648	1.07872
0.995829	0.928084	0.878294
0.74113	0.920051	0.91822
0.908992	0.9817	0.934901
0.725547	0.984742	1.05139
0.840687	0.81503	0.60298
0.861431	0.918711	0.905938
0.997159	0.867455	0.675807
0.699592	0.920594	0.923232
0.895035	0.840907	0.849396
0.858014	0.976051	0.975627
0.601945	0.980968	0.888579
0.720239	0.97832	1.07173
0.927306	0.9465	0.982474
0.700145	0.951108	0.829571
0.768063	0.971745	0.912355
0.599181	0.969813	0.77082
0.803489	0.981007	1.03334
0.764163	1.02757	0.907174
0.55096	0.827951	0.877998
0.615076	0.9772	0.810259
0.823414	0.828164	0.89383
0.827705	1.02911	0.846338
0.637278	0.703047	0.708089
0.801682	0.836093	0.898713
0.774645	0.980987	0.977869
0.652553	1.06509	0.827637
0.737809	0.964698	0.799127
0.734155	0.980195	0.984538
0.996241	0.977311	0.852454
0.904589	0.915554	0.838518
0.38323	1.03073	0.861311
0.536354	1.12261	0.918353
0.533491	0.98011	0.637527
0.696544	1.1061	0.983584
0.709426	1.03471	0.750469
0.791124	1.02907	0.723801
0.618413	0.976174	0.79862
0.578432	0.904225	0.931238
0.927797	0.983652	0.912355
0.648332	0.872692	0.776677
0.753303	0.937271	0.979569
0.648489	0.948158	0.861097
0.614157	1.02103	0.950619
0.779974	0.696574	0.781527
0.608605	0.862318	0.841836
0.646807	0.910383	0.903184
0.859153	0.910108	1.03195
0.922151	0.974815	0.987594
0.895168	0.80976	0.985451
0.580392	1.06325	0.849847
0.720239	1.03471	0.830533
1.14787	0.942223	0.815998
0.54087	0.915064	0.673316
0.591082	0.927926	0.62131
0.559586	0.924094	0.88899
0.729599	0.965487	0.78007
0.710669	0.976144	0.948381
0.99645	0.928014	0.981203
0.52272	1.14521	0.849847
0.428634	0.969764	0.756933
0.567548	0.971831	0.973169
0.876021	1.03994	1.11994
0.835804	0.88881	1.1151
0.728995	0.782106	0.986224
0.711688	1.031	0.981168
0.521104	1.05734	0.97324
0.768063	0.717404	0.645203
0.68345	0.939538	0.73727
0.668439	0.843676	0.619199
0.68181	0.898226	0.649053
0.647571	1.10537	0.973026
0.646807	0.756194	0.688973
0.807845	0.835331	0.672071
0.867703	0.660726	0.827637
1.08451	0.91851	0.912355
0.836327	0.958517	0.785905
0.435618	0.976051	0.799632
0.927429	0.827497	0.850296
0.837292	1.03465	0.898508
0.753676	0.931469	0.986987
0.859153	1.03069	0.977917
0.936285	0.971745	0.861097
0.868334	1.0928	0.983504
0.803803	0.959448	0.98353
0.894634	0.865609	0.765275
0.81531	0.826891	0.817119
0.784235	0.902457	0.763972
0.768393	1.03957	0.988753
0.613583	0.959537	0.906115
0.738651	0.982478	1.12015
0.841999	1.07847	0.779532
0.86429	0.931309	1.06531
0.733206	0.865241	0.859299
0.66805	1.02497	0.852936
0.668827	0.95927	0.898095
0.335267	1.02914	0.708743
0.749495	0.771697	0.815998
0.823414	0.982429	0.846519
0.709643	0.920051	0.817119
0.862763	0.798995	0.752511
0.675654	0.920378	0.73268
0.624407	0.973292	0.674566
0.692114	0.974747	0.66948
0.786548	1.08258	0.911893
0.599925	0.970009	0.977965
0.567548	0.937203	0.723437
0.73964	0.939849	0.77001
0.691761	0.902457	0.97782
0.78145	1.04289	0.906465
0.533491	0.934535	0.625283
0.737387	0.814158	0.981132
0.691761	0.931228	0.906465
0.774645	0.80976	0.764951
0.931929	0.971745	0.923232
0.791791	1.02903	0.878882
0.751464	1.03704	0.758237
0.581293	0.897698	0.912201
0.846398	1.13382	0.893955
0.678635	0.920051	0.866632
0.605166	0.96996	0.898713
0.823414	1.06529	0.905938
0.494855	0.971745	1.06018
0.81909	0.923897	0.878589
0.767732	0.924193	0.681663
0.688832	0.87223	0.829571
0.909478	0.87853	0.644233
0.708171	0.843676	0.882933
0.995276	0.898231	0.869544
0.994048	0.919723	0.683188
0.757273	0.897519	0.875699
0.945596	0.867455	0.830213
0.78145	0.798086	0.807289
0.764163	0.915918	1.07852
0.843344	0.985673	0.984585
0.700145	0.885336	0.986936
0.786548	0.903594	0.865197
0.614683	0.890626	1.07914
0.843544	0.898584	0.923232
0.950786	0.814857	0.778991
1.10387	1.03972	0.849847
0.948414	0.889803	0.723801
0.90034	0.962635	0.618345
1.06239	0.893726	0.639151
0.791791	0.928032	0.668717
0.427477	0.977339	0.973169
1.05194	1.0326	0.878882
0.506414	0.915554	0.601764
0.824164	0.872561	0.788083
0.682632	0.88906	0.865559
0.712363	0.877928	0.977771
0.825789	0.722004	1.07105
0.9001	1.03698	0.861097
0.801682	1.03064	0.942476
0.67392	1.0306	1.06517
0.623706	1.02285	0.72335
0.849422	0.979265	0.851236
0.93978	0.976144	0.965469
0.737563	1.02754	0.888716
0.956839	1.13324	0.827042
0.810676	0.83799	0.691793
0.824795	0.962785	1.08852
0.758686	0.81943	0.927664
0.66918	1.02107	0.766627
0.827156	0.924486	0.973169
0.837292	1.14624	0.865197
0.591296	0.977311	0.869732
0.66918	1.03265	0.979651
0.848304	0.761742	0.616625
0.625789	0.928103	0.830966
0.870034	0.965358	0.938269
0.784885	0.940034	1.07139
0.558118	1.09252	0.785905
0.720719	0.937338	1.13931
1.07796	0.905002	0.979733
1.05493	0.944206	0.732129
0.67392	1.02282	0.917952
0.948414	0.717404	0.69877
0.778449	0.788519	0.777262
0.98807	1.05094	1.04063
0.646807	0.869978	0.728354
0.764437	0.884374	0.946104
0.670527	0.976174	0.985409
0.880178	0.96271	0.898836
0.711081	1.05094	0.649651
0.836972	0.96286	1.06006
0.867279	0.898226	0.785905
0.419075	0.969911	0.923114
0.572646	1.04333	1.05539
0.827156	0.865425	1.10007
0.75296	0.800366	0.789134
0.876207	0.789711	0.898095
0.343166	0.939725	0.982382
0.576224	0.909615	0.81081
0.757273	0.87868	0.905584
0.801923	0.827523	0.8777
0.994533	0.884374	0.870631
0.995566	1.03704	0.62595
0.688291	1.0326	0.625252
0.837292	0.95006	0.6377
0.994533	0.931309	0.691106
0.793042	0.983667	0.726707
0.816139	1.08827	0.636238
0.799984	0.980987	0.869354
0.994523	1.07897	0.829248
0.42515	0.906173	0.838116
0.433638	0.982445	0.791004
1.11368	1.02384	0.979651
0.802164	0.846646	0.88956
0.651509	0.942109	0.979692
0.995835	1.03471	0.827637
0.719758	1.07857	0.828228
0.556561	0.977284	1.13858
0.789332	0.872396	0.926603
0.783544	0.967823	0.869165
1.08509	0.976174	0.708089
0.581293	1.03972	0.839117
0.676299	0.9817	0.624907
0.994048	0.934388	0.652445
0.693136	0.871731	0.941237
0.895168	0.902457	1.06531
0.922293	0.982429	0.66948
0.721197	0.916038	0.624614
0.575025	0.937271	0.733228
0.875836	0.949975	0.852212
0.804116	0.857237	0.86992
0.835364	1.07136	0.973097
0.996612	1.03965	0.71823
0.956708	0.931469	0.982443
0.699037	0.885526	0.977917
0.762012	1.05094	0.912508
0.858672	0.895459	0.898836
0.927797	1.09845	1.05156
0.81137	1.04298	0.78007
0.93638	0.977256	0.65152
0.709426	0.781948	0.82047
0.790768	0.91052	0.865919
0.629844	0.889309	0.634763
1.13783	0.890216	0.781669
0.95493	0.970057	0.960779
0.900886	1.04662	0.781138
0.637685	0.884238	0.931613
0.649845	1.0325	0.777262
0.86429	0.915554	0.988202
0.991034	0.771476	0.985513
0.883026	0.979357	1.04816
0.834699	0.974918	1.03057
0.780862	0.937405	0.786257
0.81531	0.727927	0.861311
0.870034	0.809498	1.03647
0.804428	0.97485	0.941375
0.709426	0.741577	1.05982
0.859868	1.04652	0.988188
0.995573	0.760383	0.752981
0.899858	0.727248	0.87076
0.950729	0.829013	0.889803
0.996271	0.898054	0.841836
0.904808	0.924486	0.905938
0.66963	0.90644	0.628034
0.753303	0.906173	0.801719
0.63687	0.766076	0.953359
0.997055	1.02757	0.879465
0.762694	0.827497	0.752511
0.825542	1.02378	0.601764
0.676941	0.928279	0.953359
0.869343	0.828164	0.778133
0.788607	0.969764	1.09974
0.840842	0.967767	0.75438
1.09391	0.948432	1.04808
0.826036	0.862455	0.698236
0.995566	0.977284	0.869732
0.726657	1.08258	0.697699
0.958431	1.02187	0.625283
0.532816	1.02491	0.97961
0.715999	0.984223	0.785198
0.994533	0.910793	0.830533
0.466248	0.96996	1.05549
0.858341	0.920378	0.810259
0.790052	0.924583	0.710041
0.511419	0.756194	0.841836
0.99526	1.03704	1.07852
0.803175	0.848919	0.982504
0.803175	0.87838	1.08852
0.753676	0.89083	0.869544
0.927429	0.782587	0.975569
0.822658	0.836865	0.889316
0.68181	0.898408	0.644654
0.652125	1.12237	0.8217
0.965219	0.894069	0.983611
0.922311	1.025	0.816042
0.803175	0.819899	0.810259
0.996628	0.912891	0.649053
0.85113	1.07438	0.680098
1.05829	0.924583	0.651395
0.908691	1.07103	0.78007
0.939525	0.970009	1.03844
0.775467	0.766687	0.797879
0.67181	0.884374	0.78007
0.86429	1.04683	0.905938
0.711688	1.03965	0.980919
0.692114	1.07465	0.830183
0.728995	1.03698	0.923349
0.837611	1.07837	0.628034
0.725547	1.0324	0.642018
0.993513	0.977284	0.764433
0.793521	1.0928	0.85197
0.927183	1.09294	0.652412
0.643994	1.02914	0.889803
0.66918	0.974918	0.765535
0.567548	0.9465	0.816373
0.859392	0.97938	0.691106
0.994085	0.977284	1.08878
0.564086	0.977394	0.88956
0.54087	0.978395	0.977771
1.0466	0.974918	0.851726
0.909093	0.937538	0.816747
0.725175	0.982495	0.615759
1.05838	0.844203	0.889071
0.675654	0.942223	0.870631
0.673704	0.939849	0.984585
1.12822	0.944523	1.07852
0.791525	0.974781	0.912508
0.875565	1.02619	0.960627
0.773813	0.850749	1.06517
0.992872	0.927926	0.785198
0.927797	1.02903	0.853269
0.882861	0.920486	0.923114
0.85785	1.02895	1.08852
0.916262	0.934461	0.800931
0.868334	1.06006	1.07935
0.752356	0.979357	0.979733
0.948476	0.944526	0.898508
0.697901	0.977256	0.752511
0.759822	0.97832	0.918618
0.948538	0.912891	0.830082
0.91264	0.865241	0.784843
0.888985	0.986908	0.841558
0.882695	0.97485	0.752511
0.990976	0.856321	0.668339
0.992836	0.986917	0.927455
0.868543	1.01882	0.751925
0.88457	0.97842	0.649053
0.568208	1.10537	1.13605
0.825789	1.03685	0.80096
0.825789	0.984767	0.985366
0.803175	1.02494	0.798505
0.720239	0.981007	0.860668
0.876021	0.889188	0.883085
0.837292	1.11292	0.827042
0.9089	0.885336	0.898713
0.773813	0.982412	0.898713
0.908706	0.98429	0.650816
0.775056	0.753819	0.984632
0.909093	0.692303	0.60298
0.623706	0.983132	0.676423
0.834699	0.87868	0.649776
0.475453	0.897876	0.905584
0.791791	1.03064	1.1151
0.754048	1.01954	0.938421
0.935999	1.0195	0.838718
0.591296	1.01756	0.985492
0.792322	0.698666	0.769603
0.676299	0.982429	0.97961
0.567548	0.97333	0.986224
0.467488	0.867708	0.905762
0.719758	0.934608	1.04278
1.06676	1.03073	0.795977
1.11694	0.909698	1.03829
0.95493	0.928191	0.973311
0.591886	0.839049	0.797879
0.315185	0.974781	0.975802
0.858431	0.921308	1.13605
0.810896	0.937338	0.868784
0.876207	0.928014	0.859905
0.623006	0.902746	0.918353
0.739487	1.02764	0.879175
0.904258	0.983696	0.709278
0.922574	0.923744	0.986262
0.859392	0.973368	0.781669
0.631529	0.974918	0.752981
0.73611	0.928279	0.88956
0.921867	0.944418	0.905762
0.996062	0.84704	0.905762
0.791257	1.02895	0.800931
0.676785	0.889557	1.07156
0.819891	0.937203	0.941814
0.880178	0.898541	0.986936
0.630407	0.971831	0.807508
0.83665	1.04575	0.751566
0.50487	0.942052	0.674566
0.75175	0.980237	0.733228
1.11805	0.967934	0.865559
0.81249	0.848919	0.91266
0.790052	0.739449	0.869732
0.992047	0.976113	0.85197
0.680983	1.03965	0.982504
0.631595	0.984792	0.779532
0.728995	0.979288	1.08825
0.810676	0.986527	0.652778
0.591296	0.97485	1.11554
0.790052	0.889681	0.668339
0.550404	0.894069	0.749786
0.989799	0.98307	0.71823
0.407551	0.946451	0.842113
0.720239	0.982429	1.07852
0.599181	0.705497	0.878294
0.995559	0.894183	0.804045
0.709045	0.902842	1.06488
0.580204	1.0182	0.824035
0.739305	0.865792	0.799127
0.773891	0.827194	0.972954
0.900193	0.984742	0.89214
0.882861	0.97938	0.734502
0.650307	0.741522	0.772293
0.383541	1.05643	0.898302
0.581265	0.944575	0.750469
0.591296	0.829513	0.850296
0.994936	0.843991	0.840718
0.675654	0.98179	0.93152
0.615076	1.02381	0.889803
1.07193	0.970009	0.751199
1.11657	1.02381	0.753449
0.992069	0.979357	0.898713
0.709009	0.894409	0.63541
0.806949	1.07144	0.785198
0.842943	1.02619	0.714828
0.876207	0.772974	0.953359
0.89283	0.968044	0.918486
1.06688	0.80976	1.11466
0.691761	0.928191	0.727533
0.869758	0.915794	0.710041
0.80698	0.983101	0.642018
0.786439	0.948478	0.952258
0.615076	0.909464	0.865559
0.956795	0.951748	0.91822
0.99814	0.872809	0.669917
0.919517	0.889681	0.829571
0.768722	1.02494	0.975569
0.858014	1.08269	0.687896
0.859153	0.902457	0.726707
0.896531	1.05016	0.639872
0.741007	0.97842	0.608418
0.843941	0.969911	0.736965
0.751464	0.973407	0.732129
0.9001	1.05561	1.05549
0.306997	0.944523	0.849396
0.775877	0.928279	0.77697
0.374276	0.889557	0.676423
0.740853	1.02189	0.675188
0.709927	0.878829	0.830525
0.543801	1.02187	0.73268
0.779974	0.977339	0.982504
0.889429	0.771852	0.905584
1.07812	1.06516	1.05549
0.692229	0.956025	0.652445
0.751971	1.07438	0.977673
0.807398	0.782382	0.966267
0.754048	1.02285	1.00446
0.720239	0.837057	1.00371
0.840687	0.978395	0.906977
0.504109	0.913045	0.940207
0.819691	0.835634	0.978592
0.614164	0.760885	0.951452
0.774643	0.926089	0.940239
0.808481	0.769621	1.00456
0.687489	1.02887	0.944855
0.858341	0.954802	0.98297
0.75631	1.02277	0.89672
0.752356	0.97485	0.771788
0.800963	0.918577	0.874004
0.803489	1.0228	0.78274
0.895168	1.07877	0.698829
1.0466	0.96996	0.816572
0.690821	1.0261	0.559218
0.812198	1.02378	0.416214
0.993513	1.01817	0.757236
0.811552	1.06804	0.455973
0.883191	0.944523	0.440017
0.80621	0.923685	0.265762
0.867703	1.02616	0.428314
0.683645	1.0625	0.387367
0.75326	0.864872	0.812
0.943063	0.87223	0.742929
0.800767	0.971916	0.593433
1.06218	0.977367	0.631044
0.834921	1.0165	0.414322
0.74113	1.02491	0.536819
0.73907	1.02497	0.431496
0.501813	1.02024	0.353925
0.623706	1.04662	0.719765
0.99289	0.786282	0.451328
0.497057	1.13267	0.402532
0.611401	0.974951	0.413076
0.615076	0.901621	0.265762
0.916045	0.974884	0.34257
0.716662	0.981026	0.442558
0.819291	0.918577	0.591129
0.825789	0.8891	0.553563
0.908792	0.836673	0.327165
0.939949	0.767295	0.390169
0.996261	0.862863	0.606251
0.826973	0.912814	0.527662
0.822089	1.01884	0.687493
0.868125	0.90978	0.846323
0.680983	0.898408	0.742693
1.07193	0.978395	0.658847
0.780567	0.962785	0.659085
0.932359	0.983086	0.527662
0.789332	0.924486	0.966773
0.927429	1.03987	0.319121
0.93638	1.02191	0.726742
0.91264	1.01649	0.450279
0.677581	0.920269	0.487441
0.762012	1.06006	0.658544
0.774229	0.857443	0.286594
0.803803	0.910108	0.393373
0.514773	0.944523	0.405706
0.939695	0.980195	0.443899
0.499552	1.02619	0.418507
0.994512	1.02384	0.486008
0.720719	0.865609	0.812211
0.862252	0.969862	0.659826
0.728995	0.971745	0.561161
0.825789	0.971874	0.647181
0.762012	0.881792	0.793007
0.894902	0.974918	0.70928
0.786548	1.0828	0.932323
0.725547	0.980237	0.874978
0.993543	0.857649	0.463424
0.538623	0.89083	0.508438
0.315185	1.03711	0.730074
0.676941	1.02107	0.458826
0.28157	1.06	0.743962
1.0932	1.05094	0.805034
0.870171	0.971916	0.448169
0.827156	0.852108	0.629412
0.634596	0.942166	0.792671
0.93619	0.851863	0.616782
0.942912	0.865425	0.927578
0.904698	0.872575	0.487514
0.754419	0.782165	0.84164
0.942682	0.962785	0.606251
0.996051	0.973483	0.561938
1.12079	0.850588	0.779017
0.876021	0.872561	0.912346
0.882861	0.739598	0.5909
0.846687	0.971831	0.771477
0.763613	0.872064	0.743481
0.916007	0.973407	0.69496
0.670079	0.980259	0.79015
0.9486	0.85721	0.592248
0.875836	0.969813	0.65954
1.04055	0.889681	0.686904
0.815032	0.94228	0.843164
0.792322	0.909615	0.768499
0.652125	0.885431	0.705365
0.883026	0.820238	0.932227
0.728191	0.872575	0.389463
0.752356	1.05566	0.495123
0.536354	1.02384	0.385446
0.806673	1.03465	0.707439
0.852252	1.03448	0.506065
0.996261	0.97842	0.390385
0.686682	0.881207	0.706129
0.774645	1.07136	0.590223
0.691761	0.939972	0.38888
0.995573	1.02022	0.715354
0.500929	0.885241	0.715354
0.613784	0.928014	0.688509
0.601453	1.04712	0.636592
0.605166	0.983724	0.487568
0.890493	0.980259	0.637619
0.445143	1.02622	0.74241
0.936095	0.980987	0.706643
0.435618	1.02101	0.68395
0.704105	0.982495	0.824984
0.958592	0.97485	0.561938
0.867703	0.928014	0.402279
0.652131	0.695897	0.629412
0.426316	0.985684	1.05563
0.827974	1.02491	0.927908
0.764163	1.02613	0.802932
0.350692	0.969911	0.65758
0.557776	0.889177	0.842166
0.559079	0.939972	0.687832
0.559079	0.918778	0.641066
0.932252	0.980216	0.628257
0.575025	0.857062	0.743818
0.692229	0.798769	0.875306
0.687489	1.03056	0.726742
0.32377	0.934388	0.598456
0.307093	1.03704	0.861087
0.668276	0.973445	0.766023
0.65288	1.0473	0.688171
0.725175	0.94228	0.637619
0.942835	0.867961	0.741889
0.768063	1.02497	0.558026
0.599579	0.976174	0.449573
0.592474	0.981026	0.545132
0.740021	0.849381	0.767107
0.495829	0.928014	0.34954
0.664007	1.01817	0.684545
0.784005	0.955454	0.694229
0.47234	0.889434	0.44069
0.93978	0.981065	0.528562
0.699592	0.915675	0.928343
0.67234	0.928103	0.858171
0.847119	0.867708	0.835686
0.909478	0.906173	0.62859
0.909669	0.881792	0.590106
0.591886	0.781623	0.540918
0.774895	0.889309	0.599667
0.916092	0.753819	0.664727
0.848872	0.946549	0.659074
0.720239	0.983101	0.460259
0.606446	0.857237	0.561938
0.843941	1.07456	0.698392
0.65288	0.983132	0.636592
0.88457	0.915675	0.791649
0.702425	0.979334	0.843356
0.996636	0.948523	0.771477
0.470364	0.87223	0.863335
0.73907	0.923685	0.658151
0.859868	0.921371	0.857214
0.508452	1.0275	0.600131
0.740299	0.934754	0.627765
1.08529	1.08714	0.659756
0.927675	0.739449	0.638677
0.806044	0.937271	1.09309
0.557776	0.867582	0.812
0.601224	1.02282	0.836434
0.450084	0.838785	0.779399
0.704376	0.924486	0.621703
0.995244	1.03064	0.535783
0.668439	0.978345	0.923619
0.652979	0.739829	0.848076
0.774143	0.967878	0.874648
0.58343	0.977394	0.824281
0.634124	0.925922	1.12214
0.954978	0.923685	0.789645
0.882861	0.818222	0.84374
0.605166	0.924388	0.776152
0.802164	0.976174	0.523999
0.710256	1.02616	0.639204
0.864589	0.931629	0.34021
0.823037	0.844405	0.259087
0.787643	0.931469	0.805034
0.66963	0.884374	0.562712
0.76905	0.967878	0.453248
0.894902	0.98478	0.768499
0.904698	0.980237	0.451417
0.523285	0.928242	0.28482
0.895301	1.02491	0.990434
0.953001	0.962785	0.602343
0.821933	1.05028	0.791151
0.922433	0.835899	0.975379
0.639342	0.789019	0.659082
0.753303	0.7517	0.65758
0.652125	1.12237	0.792144
0.843344	1.01947	0.90266
0.827523	0.909615	0.983816
0.790052	0.981736	0.874089
0.843544	0.852108	0.574784
1.18877	0.944365	0.763829
0.901343	1.03064	0.660383
0.754048	0.889557	0.624175
0.704647	0.980237	0.637619
0.956708	0.881714	0.346584
0.633529	0.906528	0.618635
0.720809	1.03064	0.659826
0.961566	1.03073	0.647791
0.801682	0.898436	0.572154
0.566886	0.800218	0.658847
0.894634	0.881792	0.980134
0.634124	0.818958	0.371202
0.993513	1.03069	0.698829
0.358962	0.977311	0.524943
0.731669	0.971745	0.770538
0.752658	0.894409	0.698829
0.774895	0.839455	0.424712
0.91264	0.906173	0.57127
0.93961	0.872692	0.762113
0.815864	0.983117	0.639204
0.806949	0.790115	0.502814
0.8083	0.771541	0.658544
0.996468	0.967989	0.573911
0.836972	0.973407	0.657731
0.948476	0.96286	0.802932
0.842943	0.976174	0.670035
0.768063	1.03692	0.404915
0.801905	0.788269	0.497706
0.612572	0.844203	0.486123
0.711081	1.07095	0.982247
0.425207	0.837057	0.561938
0.803489	0.971831	0.532678
0.997055	0.773359	0.570203
0.701327	0.934535	0.761222
0.864589	0.91052	0.987966
0.943139	1.03235	0.762556
0.789693	0.971831	0.5909
0.996276	0.898408	0.657241
1.10706	0.923803	0.638677
0.803803	1.03069	0.923496
0.624139	0.953325	0.682753
0.714318	0.976144	0.404915
0.802644	0.974815	0.559599
0.709331	0.937405	1.095
0.908892	0.828801	0.69496
0.786251	0.93392	0.758287
0.961357	0.9465	0.849124
0.92201	0.897698	0.707156
0.815864	0.937338	0.488155
0.778247	1.02891	0.84374
0.99526	1.02887	0.658492
0.995835	0.815603	0.621644
0.720239	0.888935	0.574784
0.790411	1.02613	0.777474
0.899904	0.977228	0.790652
0.948662	0.760383	0.562712
1.0625	0.93991	0.881585
0.774143	0.931629	0.676885
0.790989	0.934608	0.659082
0.770275	0.927659	0.917947
0.699592	0.90978	0.286933
0.883191	0.974918	0.659267
0.787643	0.848687	0.761222
0.864439	1.03465	0.706643
1.04437	1.07076	0.766846
0.607129	0.915794	0.835511
0.643994	1.03724	0.429934
0.835143	1.02103	0.89672
0.868334	0.835785	0.928126
0.996046	0.82935	0.527163
0.53146	0.924486	0.698829
0.558118	1.0346	0.598355
0.322709	0.980237	0.706643
0.992114	0.983724	0.817324
0.646046	0.976236	0.499986
0.992047	0.877315	0.488274
0.555339	1.07474	0.848863
0.358962	1.02189	0.770223
0.624403	0.728025	0.991298
0.9001	0.871898	0.843164
0.9001	0.950849	1.04139
0.99526	1.02911	0.985041
0.815587	0.776974	0.428314
0.790768	0.924583	0.983675
0.992854	1.02099	0.660383
0.945871	0.980195	0.743481
1.03339	1.07465	0.616864
1.01923	1.06251	0.757587
0.860245	0.983086	0.761222
0.981164	1.09829	0.601793
0.819428	0.884509	0.368972
0.921198	0.835331	0.863042
0.950903	0.983117	0.49024
0.845121	0.931147	0.501935
1.0696	0.789019	0.659826
0.897789	0.822918	0.858858
0.924228	1.02754	0.771165
0.917845	0.977256	0.983851
0.973877	0.751461	0.606997
0.932181	1.02189	0.718528
1.01859	0.977311	0.766057
0.984112	1.02613	0.971229
0.897992	0.973521	0.765793
0.888567	0.78694	0.824984
0.903684	1.02622	1.16858
0.923694	0.915797	0.837346
0.909417	0.920269	0.85863
0.867966	1.0346	0.618047
0.987531	0.82239	0.73051
1.03004	1.03454	0.824281
1.06683	0.924291	0.982289
0.911442	0.894069	0.805332
0.930317	0.841753	0.761222
1.05935	0.969764	0.563483
1.01987	0.934681	0.975379
0.988872	0.898541	0.48667
0.982736	0.981046	0.782458
0.982772	1.06006	0.68125
0.915754	0.905993	0.637619
0.953991	0.942394	0.707439
0.958097	0.981007	0.912021
0.955516	0.98371	0.697512
0.975557	1.07456	0.793456
0.92598	1.03235	0.518417
0.920261	0.980216	0.89672
0.88793	0.93155	0.488426
0.952477	1.02381	0.927798
0.921198	1.03255	0.758287
0.912621	0.973407	0.367754
1.02126	0.98371	0.698392
0.918463	0.80432	0.658707
0.850961	0.829023	0.732714
0.949336	0.898749	0.990434
0.871324	1.0346	0.823573
0.804549	0.835483	0.905172
0.967804	1.06789	0.705365
0.978052	1.01947	0.578438
0.924432	0.976051	0.591095
1.12419	1.02384	0.86721
1.02985	1.01947	0.595397
0.958128	0.817615	0.828364
1.03746	0.977339	0.457158
1.02714	1.02747	0.467075
1.03348	1.03448	0.85863
0.888297	1.02101	0.658847
0.949084	0.850749	0.334073
0.986228	1.09861	0.726296
1.07279	0.94228	0.741365
0.984143	0.934754	1.04576
0.985272	1.06263	0.809351
1.03152	0.857062	0.561938
0.849995	0.928014	0.923742
0.934833	0.902746	0.627834
0.934983	0.836865	0.723817
0.98279	1.01882	0.755874
0.821438	0.850909	0.697071
0.934833	0.915675	0.636021
0.937646	1.07456	0.486123
0.984721	1.09829	0.857075
0.89768	0.90978	0.646289
0.880252	1.01648	0.643628
0.978227	1.0324	0.487643
0.871991	0.946451	0.383383
0.942833	0.934535	0.602343
1.01921	1.03064	0.927908
0.953991	0.965551	0.658145
1.02718	0.90265	0.513883
0.85025	0.934608	0.719765
0.924432	0.872561	0.490868
0.898005	0.968044	0.484566
1.02293	0.937472	0.203596
0.893022	0.894069	0.760774
1.017	0.951748	0.574784
0.931056	1.0325	0.524943
0.986644	0.918711	0.236202
0.880357	0.865378	0.422164
0.985784	0.856915	0.707093
0.888179	0.843155	0.544499
0.982754	0.934535	0.684545
0.901171	0.950102	0.807252
0.985784	0.76226	0.310486
0.921262	0.752797	0.412646
0.846846	0.983681	0.589543
0.946926	0.939787	0.803834
0.882878	0.944365	0.18532
0.945009	1.07111	0.378976
0.921262	0.912814	0.491142
0.879936	1.02494	0.760774
0.981142	0.90978	0.44069
0.909417	0.850749	0.326305
0.871445	0.72235	0.682088
0.901243	0.977284	0.641066
0.712484	0.924291	0.630276
0.855051	0.965615	0.824634
0.909332	0.85721	0.836434
0.94913	0.984263	0.536819
0.85489	0.976082	0.713639
0.937852	0.829187	0.385847
0.928188	0.915554	0.617456
1.02845	0.931309	0.487473
0.97925	0.881512	0.638677
0.931672	0.948432	0.661787
0.905508	0.898819	0.640617
1.02484	0.719052	0.573739
1.02714	1.02899	0.791994
0.841385	1.01879	0.495123
0.865881	0.865609	0.484122
0.970101	0.906262	0.537851
1.02381	0.88203	0.741365
0.945117	0.884102	0.605502
0.837432	0.865425	0.448169
0.878724	0.939787	0.289163
0.98576	0.965551	0.257364
0.949084	0.80976	0.488867
0.969718	0.865792	0.457958
0.908775	0.894183	0.706643
0.911384	1.07867	0.758287
1.02852	1.02105	0.484668
0.940352	0.976174	0.451328
0.90195	1.02277	0.310446
1.10725	0.83648	0.490731
0.987882	1.02503	0.508776
1.02291	1.02287	0.485212
0.984112	1.04652	0.234371
0.768265	0.836865	0.581771
1.02838	1.0346	0.683353
0.940415	0.94825	0.792671
0.970264	1.08269	1.07627
1.02848	0.950979	0.816271
0.931672	0.977367	0.887687
0.945117	0.802388	0.514525
0.91568	0.820133	0.448169
1.02489	0.951708	0.698392
0.978111	0.782382	0.592444
0.980229	0.777725	0.563338
0.947076	0.840907	0.488274
0.814898	0.898054	0.402279
0.945009	1.08247	0.365433
0.932371	0.931228	0.639204
0.893259	0.97485	0.189309
0.949084	0.881792	0.456355
0.884316	0.967934	0.265762
0.903784	1.11313	0.418288
1.0696	0.857854	0.34021
0.976839	0.97485	0.489335
0.735341	1.03069	0.562712
0.947175	0.902554	0.874988
0.918532	1.07465	0.610576
0.985772	0.976174	0.726296
0.988231	0.904382	0.313968
1.01924	1.02616	0.643628
0.905508	0.931469	0.461916
0.930267	0.87868	0.314848
0.952517	0.975529	0.561161
0.978198	0.83136	0.606997
0.987138	0.901126	0.596748
0.934833	0.922276	0.824634
0.981142	0.928715	0.944821
0.98279	0.822213	0.763377
0.781386	0.825804	0.402063
0.930367	0.986478	0.291926
1.01608	0.866101	0.310463
0.945117	0.851597	0.6222
0.85458	1.12082	0.679279
0.984721	0.947254	0.692013
0.981994	0.785858	0.579055
1.1347	0.839438	0.659826
0.844575	0.813942	0.43138
0.973919	0.783636	0.65675
0.928187	1.01908	0.573911
0.805663	0.83908	0.290117
1.02126	0.868576	0.369291
1.01989	0.898479	0.533747
0.981994	0.719341	0.635315
0.970318	1.04402	0.523999
0.866276	1.02911	0.634028
0.928187	0.84123	0.779017
1.01982	0.909385	0.848863
0.880357	0.969338	0.486218
1.024	0.862952	0.519082
0.96505	0.822333	0.642405
1.03533	0.973426	0.530351
0.790823	0.947556	0.714963
1.07609	0.90183	0.524785
0.888205	0.892255	0.733107
0.896729	0.931541	0.665449
1.03752	0.932329	0.359826
0.985259	0.890319	0.31627
1.02486	0.975579	0.215327
0.871805	0.860674	0.687153
1.05017	0.725156	0.69292
0.97552	0.749468	0.513239
1.02598	0.921768	0.729809
0.928096	0.943587	0.485864
0.792974	1.01919	0.590447
1.02053	0.889188	0.552869
0.979303	0.858107	0.496983
1.08447	0.789914	0.558814
0.967804	0.810693	0.560381
0.986251	0.939431	0.243113
0.937576	0.976461	0.442558
0.952477	0.762702	0.368036
0.934983	0.853127	0.49141
0.983469	0.79063	0.581771
0.960422	0.773403	0.514525
1.03156	0.872963	0.613272
0.909332	0.781103	0.519788
0.904023	0.756705	0.489072
0.897462	0.818171	0.716934
0.945009	0.763931	0.513883
0.921068	0.943785	0.778633
1.02724	0.849645	0.635315
0.928134	0.667512	0.341392
0.905785	0.850047	0.562712
0.909246	0.858234	0.592444
0.921578	0.881539	0.487568
0.986262	0.843249	0.987868
0.952557	0.849341	0.887421
0.984097	1.01831	0.786962
0.920148	0.973426	0.684545
0.888438	1.01486	0.546057
0.809151	0.809098	0.742547
0.89167	1.0175	0.397555
0.780825	0.943884	0.980238
0.937783	0.789606	0.84999
0.748249	0.908475	0.524785
0.85458	0.790119	0.447535
0.934983	0.837865	0.917662
0.870959	0.765767	0.452373
0.987493	0.888951	0.133379
0.963475	0.961412	0.64285
0.888049	0.826881	0.898009
0.950903	0.908394	0.61627
0.989167	0.939659	0.660888
0.987521	0.91734	0.529458
0.976969	0.975554	0.680759
0.982736	0.802573	0.834315
1.08052	0.836361	1.05182
0.985245	0.928725	0.935885
1.03144	0.945736	0.580952
0.920809	0.934746	0.923496
0.875339	0.794416	0.803625
0.981185	1.02383	0.82652
0.937783	0.959485	0.767885
0.984127	1.07042	0.881585
0.803097	0.882771	0.545132
0.937714	1.02379	0.857214
0.897107	0.888848	0.923864
0.888114	0.861834	0.705365
1.03746	0.747114	1.06957
1.02718	0.853361	0.818672
1.02484	0.852276	0.980238
0.921133	0.914558	1.09417
1.03152	0.957385	0.986221
0.930367	0.914838	0.983746
1.02208	0.889069	0.720992
1.02386	0.911509	1.14376
0.988865	0.937482	0.742929
1.0213	0.914768	0.793007
0.903122	0.955875	0.987888
0.853114	0.881831	0.489315
0.878724	0.815326	1.09472
1.0671	0.939659	0.935799
0.975594	0.905312	0.792945
0.908897	0.793701	0.987097
0.794372	0.941953	0.837647
0.984707	0.953557	0.824281
1.02598	0.978225	0.516241
0.841015	1.04405	0.91837
1.03325	0.804344	0.887666
1.02291	0.85301	1.04355
0.920373	0.776151	0.68125
1.05722	0.862041	0.805629
1.05919	0.926708	0.680267
0.931837	0.911358	0.803834
1.02595	0.953625	0.770852
1.08934	1.01831	0.49141
1.017	0.868696	0.983711
0.794464	0.690374	0.824984
0.896729	0.843115	0.777474
0.975594	0.913423	0.520153
0.950903	0.901458	0.987966
0.982053	0.924475	0.743873
0.955446	0.90874	0.561938
0.942087	0.913656	0.81969
0.901243	0.967739	0.792333
1.01487	0.851172	0.69368
0.960394	0.62232	0.627834
0.934083	0.832846	0.627834
0.978198	0.784805	1.05525
1.01564	0.81835	0.412646
0.954066	0.719341	0.86721
0.989167	1.02685	0.369291
0.921533	0.811468	0.616864
0.866013	0.969377	0.637227
0.912462	1.03397	0.741103
0.937464	0.953725	0.63023
0.959337	0.956116	0.564828
0.962603	0.853478	0.415172
1.04565	0.914558	0.912183
0.9127	0.628485	0.487473
0.985784	0.916963	0.791313
0.982736	0.851972	0.639717
0.94517	0.92453	0.62859
1.01654	0.898281	0.726296
0.912621	0.74101	0.792174
0.780637	0.792513	0.820655
0.965198	1.07415	0.754429
0.909936	0.967346	0.527662
0.882592	0.794646	0.619386
0.893495	0.918174	0.892759
0.846737	0.897343	0.141451
0.980277	1.02698	0.510799
0.898296	0.952203	0.989333
1.05935	0.852879	0.609182
0.948946	0.83908	0.367933
0.871202	0.897882	0.458826
1.06662	0.942006	0.802562
1.05156	0.918174	0.776152
1.01699	1.01295	0.729809
0.974043	0.90848	0.592248
0.897571	1.10881	0.742693
1.03	0.950701	0.528562
0.940415	0.976507	0.758982
0.871202	0.826344	0.935799
0.8412	0.82007	1.07609
0.877205	0.91085	1.03431
0.885162	0.872808	0.990898
0.903956	0.77801	0.98992
0.942833	0.781285	0.794139
0.875603	0.929353	0.93213
0.955516	0.801593	0.768499
0.982014	0.903959	0.835261
0.926037	0.841117	0.917947
1.02989	0.800604	0.905172
1.02989	0.937237	0.93213
0.982754	0.730293	1.06987
0.983469	1.04384	1.0416
1.02296	0.873272	0.762556
1.10032	0.851385	0.790652
0.989433	0.719082	0.816536
0.92433	0.621327	0.659074
0.83344	0.756748	0.874978
1.02054	0.566726	0.658612
1.0213	0.709912	0.988673
0.945009	0.87217	0.720331
0.940415	0.808215	0.523052
0.803987	1.01292	0.627765
1.02989	0.873201	0.762556
0.876734	0.934679	0.619386
0.917796	0.820359	0.451417
1.02386	0.938703	0.692755
1.03518	0.801768	0.685729
1.02391	0.898082	0.743447
0.926094	0.888833	0.486008
0.931837	1.01671	0.805629
1.11458	0.973426	0.404754
0.980277	1.01671	0.743502
0.905969	0.708863	0.744575
0.984097	0.926553	0.906707
0.952437	0.858094	0.424385
0.786556	0.788974	0.837043
0.949038	0.868696	0.552684
0.915606	0.8636	0.309486
0.934908	0.561693	0.360277
0.92598	1.02879	0.805629
0.983419	0.766182	0.65954
0.863784	0.851172	0.887153
1.01704	0.961448	0.714178
0.940162	0.908955	0.906006
0.987502	1.02708	0.808935
0.962578	0.823728	0.874809
0.955411	0.955795	1.05972
0.979277	0.7031	0.632082
0.963523	0.852578	0.719698
0.945117	1.02119	0.837346
0.982033	0.941795	0.552869
1.02058	0.973456	0.183288
0.980277	0.943884	0.659203
0.898296	0.70869	0.836434
0.880252	0.656231	0.715744
1.08909	0.709536	0.723586
0.981185	0.973397	0.391883
0.912383	0.892255	0.676039
1.11479	0.814715	0.528942
0.772337	0.772463	0.602343
0.871445	0.803416	0.840923
1.01749	0.897982	0.792945
0.983436	1.0161	0.744264
0.963475	0.715263	0.539699
0.987483	0.890131	0.923619
1.02056	0.68178	0.86721
0.853801	0.719341	0.693494
0.962528	1.01917	0.742693
0.854692	1.01112	0.778248
0.90382	1.01212	0.658707
0.940587	0.937298	0.634673
1.0696	0.749473	0.679279
0.985784	0.693733	0.983816
1.02598	0.657794	0.574784
0.987502	1.02241	0.641066
0.986204	0.975554	0.382347
0.950775	0.709912	0.768326
0.870434	0.835705	0.676885
0.811917	1.01905	0.756884
1.07287	0.897379	0.721276
0.924432	0.96926	0.657451
0.880147	0.825804	0.699266
0.905785	0.884773	0.561938
0.958128	0.832069	0.61558
0.794131	0.720531	0.842583
0.918463	1.0182	0.713067
0.989433	0.945873	0.897168
1.06683	0.939772	0.699575
0.97563	0.863082	0.429266
0.809319	0.708863	0.812211
1.04625	0.892336	0.850693
1.03152	0.908473	0.465123
0.915532	0.908233	0.484566
0.978169	0.873423	0.822139
0.841015	0.978892	0.718528
0.909332	0.974494	0.987907
0.854931	0.832227	0.757938
0.854931	0.902643	0.867412
0.987521	0.78074	0.776393
1.04987	0.817991	0.874978
1.02484	1.0469	0.834478
1.02724	0.913888	0.487416
0.905877	0.87358	0.307078
1.06073	0.934944	0.462509
0.897571	0.932192	0.488905
1.05495	1.02248	0.660383
0.833846	0.921768	0.61558
1.08896	0.767021	0.682753
1.03986	0.978984	0.713353
0.983436	0.943595	1.06434
0.8412	0.975529	0.492041
0.937714	1.07024	0.439006
0.940289	0.981541	0.520825
1.02711	0.701759	0.382784
0.986193	1.07086	0.533697
0.826191	1.01833	0.692755
1.02208	0.882263	0.390385
0.773063	0.804609	0.39563
0.985259	0.794309	0.6222
0.981164	0.719156	0.567364
1.03165	0.749359	0.403519
0.931754	0.890507	0.705612
0.942775	0.974548	0.6933
0.981185	0.620166	0.601793
0.862678	0.72001	0.692156
0.854595	0.65657	0.659082
0.880252	0.94842	0.54934
0.931919	0.873432	0.494029
0.942659	0.959094	0.778248
0.978111	0.872424	0.447107
1.0221	1.04066	0.676039
1.02298	0.832846	0.554256
0.967867	0.730916	0.545763
1.02985	1.17707	0.971556
1.02489	1.14234	0.676462
0.986698	0.749193	0.792945
0.924228	1.03123	0.43497
1.08896	0.5184	0.634673
0.980229	0.66846	0.461685
0.978052	0.897179	0.593433
0.976872	0.616286	0.826047
0.979224	0.973279	0.412022
0.940415	0.819736	0.576575
0.862482	0.607215	0.978107
0.79365	0.759423	0.283621
1.02494	0.788101	1.07627
0.928279	0.523769	0.60774
0.987108	0.656043	0.971556
0.783251	1.03361	0.980444
1.02714	0.522448	0.713784
0.734085	0.952672	0.644922
0.88302	0.788636	0.898127
0.876891	0.74918	0.522417
0.888438	0.895308	0.53773
0.984735	0.83234	0.521622
0.915475	0.974467	0.809351
0.944956	0.833034	0.692013
0.984112	1.02119	0.84111
0.859776	0.922053	0.982289
0.871618	0.813219	0.816799
0.960478	0.922053	0.618246
0.953915	0.655588	0.741889
0.915754	0.967434	0.978107
0.923815	0.92442	0.622696
0.950732	0.941795	0.712493
0.954066	0.888677	0.770538
0.9127	0.878733	0.310486
0.950775	0.852018	0.72038
0.978111	0.914977	0.757938
0.855055	0.845711	0.86721
1.01921	0.922337	0.600103
0.975557	0.825578	0.627834
0.803535	1.01908	0.591575
0.942833	0.814421	0.942273
0.981207	0.877616	0.660383
0.947026	0.881927	0.615981
0.870085	0.6188	0.804136
1.02845	0.802467	0.74325
1.02126	1.1782	0.445058
1.0374	0.850101	0.886343
0.974084	0.850047	0.486807
0.815897	0.957357	0.60774
1.03334	0.911734	0.725848
0.841385	0.959511	0.460259
0.934833	0.911016	0.696472
1.02595	0.843771	0.508237
1.02595	0.857669	0.488155
0.862873	0.611807	0.581429
0.854735	0.645856	0.658138
1.02845	0.839259	0.699266
0.90185	0.832069	0.633382
0.912542	0.980273	0.395395
1.02845	0.945873	0.823216
0.912621	0.786674	0.505155
1.01985	0.730054	0.62319
1.01987	0.886037	0.489072
1.02714	0.852276	0.881103
1.11458	0.818708	0.467513
0.952397	0.840151	0.57652
0.781012	0.715876	0.630647
0.945009	0.749017	0.68395
0.918394	0.893929	0.692013
0.982808	0.815136	0.600431
0.882878	0.740207	0.842166
0.983452	0.615723	0.6171
0.930367	0.943933	1.08352
0.884218	0.934679	1.0939
0.966966	0.978225	0.578438
0.969799	0.820668	0.564828
0.918601	0.905655	0.84164
0.985245	0.877927	0.524785
0.96505	0.739618	0.325605
0.979277	0.843098	0.97817
0.912462	0.905655	0.528562
0.891756	0.918278	0.757236
1.01923	0.937421	0.886071
0.950818	0.860076	0.833461
1.05711	1.05624	0.634028
1.02296	0.979039	0.971229
0.854812	0.947556	0.68125
1.06662	0.943933	0.63023
0.972187	0.903767	0.896944
0.870434	0.86625	0.16477
0.978169	0.981527	0.493944
0.985259	0.92584	0.817978
0.986262	0.785005	0.86027
0.912779	0.930661	0.740335
0.987512	0.780058	0.81574
0.983469	1.01824	0.783071
0.912779	0.673905	0.598598
0.794854	0.932642	0.423975
0.915349	0.669938	0.658612
1.02989	0.909034	0.784057
0.934757	0.984406	0.848863
1.03152	0.90183	0.594417
0.931837	0.640347	0.928487
0.964488	0.789863	0.670095
0.905877	0.914558	1.14187
0.953991	0.801046	0.708311
0.937646	0.969338	0.570689
1.02604	0.832069	0.982205
0.983486	0.846616	1.12214
0.826704	0.852018	0.770322
0.821879	1.02685	0.789138
0.878934	1.0143	0.817278
0.89768	0.975579	0.577382
0.980253	0.885674	0.959189
0.983452	0.853574	0.887421
0.980277	0.909128	0.501935
0.984081	0.877823	0.490161
0.940415	0.884389	0.789138
1.08022	0.748369	0.743481
0.986262	0.768852	0.579994
0.944956	0.941636	0.983746
1.02381	0.8366	0.817978
1.06407	1.0191	0.573911
1.01807	1.02372	0.615077
0.876891	0.889188	0.496348
1.02848	0.749473	0.492654
0.807055	0.885674	0.43613
0.871898	0.942058	1.14312
0.9127	1.01602	0.818672
0.694044	0.924132	1.1226
0.870456	0.817798	0.635954
0.989965	0.882995	0.93242
0.955516	0.831175	0.417253
0.923342	0.868576	0.740335
0.950689	0.958954	0.658145
0.966173	0.892947	0.53831
0.876576	0.759864	0.59923
0.928241	0.783482	0.48667
0.824883	0.982656	0.454742
1.05509	0.781503	0.95941
0.891583	0.692394	0.817278
1.02714	0.543164	0.698829
0.985232	0.865902	0.442558
0.880567	0.884517	0.659826
0.888309	0.710287	0.341392
0.986262	0.804873	0.660019
0.982014	0.969494	0.718528
1.02711	0.79063	0.912183
0.954066	0.978225	0.741365
1.02393	0.75604	0.489072
0.958066	0.863471	0.59145
0.952397	0.914629	0.590858
0.956812	0.895155	0.531241
0.988561	0.914418	0.660919
0.915221	0.852892	0.801618
0.909936	0.925668	0.676462
1.02989	0.888951	0.634028
0.821732	0.97964	0.740701
0.758162	0.955632	0.535783
0.985259	0.884517	0.78274
1.03	1.01917	0.741889
0.940478	0.981003	0.487441
0.986228	0.926553	0.699266
1.02708	0.889423	0.461916
0.882592	0.655372	0.78274
0.855044	0.831691	0.487395
0.882878	0.823512	0.734772
0.98405	0.832497	0.881264
0.982736	0.839259	0.760325
0.915475	0.787281	0.874128
1.02595	0.69449	0.658612
0.982772	0.671735	0.610112
1.03746	0.831557	0.912183
0.981229	0.868815	0.8664
0.912621	0.908635	0.485474
0.979277	0.580764	0.55561
0.964466	0.843249	0.61627
0.915458	0.925495	0.816271
0.979277	0.901737	0.438359
0.821779	0.955713	0.590106
1.01921	0.837001	0.594417
0.982808	0.828985	0.928126
0.986262	0.903591	0.429266
0.982033	1.04527	0.753233
0.918325	0.828125	0.680267
0.947175	0.782029	0.836739
0.942775	0.746534	0.545763
0.863889	0.803254	0.486837
0.8331	0.725998	0.931838
0.912621	0.723735	0.906707
1.02384	0.718193	0.98617
0.908958	0.651172	0.657323
1.01653	0.675886	0.205796
0.958003	0.745842	0.770223
1.02592	0.670974	0.520825
0.930267	0.628835	0.896042
0.983436	0.855541	0.630647
0.979303	0.958317	0.453931
1.03746	0.645351	0.912021
1.09423	0.745004	0.659082
0.910223	0.972373	0.928017
0.93792	0.782403	0.690518
0.875779	0.958183	0.544499
0.909792	1.15368	0.60848
0.984664	0.733753	0.367754
1.0516	0.766241	0.542678
0.987873	0.669924	0.762697
0.961869	0.838834	0.673659
0.945009	0.821459	0.910339
1.01861	0.855717	0.741365
0.988545	0.71422	0.802185
0.945117	0.745732	0.726742
0.839189	0.599932	0.823216
0.915532	0.747924	0.606997
1.02054	0.915537	0.81574
0.984112	0.537759	0.487514
0.984707	0.802888	0.270206
0.923694	0.94831	0.496983
0.985722	0.827102	0.31627
1.0402	0.807445	0.437062
1.02293	0.790164	0.742693
0.935839	0.817161	0.803625
0.985232	0.938703	0.601793
1.02289	0.878363	0.847547
0.825332	0.91038	0.577819
1.02992	0.802521	0.20317
0.987108	0.895825	0.457958
1.02206	1.01474	0.532678
0.987512	1.02993	0.835897
0.909332	0.789862	0.38432
0.865881	0.866622	0.421254
0.94913	0.850514	0.793456
1.01985	0.77703	0.447535
0.989953	0.784513	0.579055
0.960422	0.881905	0.422094
0.947125	0.801027	0.562712
0.989153	0.944024	0.49024
0.905877	0.569453	0.635315
0.794854	0.81131	0.658151
0.942949	0.899773	0.49141
1.05333	0.669103	0.702066
0.931837	0.802888	0.794217
1.06141	0.668787	0.658145
0.966213	0.745494	0.491777
0.985232	0.82868	0.816536
0.989461	0.870356	0.490731
0.98672	0.81131	0.936144
0.981207	0.929658	0.658145
0.958097	0.899669	0.805034
0.986228	0.861697	0.89777
0.935058	0.816341	0.678783
0.984112	0.943929	0.857692
1.09451	0.801298	0.623683
1.07287	0.958116	0.707667
0.855051	0.654305	0.520825
1.12395	0.779032	0.61627
0.979171	1.0197	0.543865
0.942891	1.01768	0.809351
0.948853	0.915211	0.560926
1.02484	0.820581	0.458106
0.987128	0.838342	0.657731
0.942659	0.842744	0.516955
0.958097	0.715095	0.545132
0.931837	0.803981	0.422164
0.824205	0.887182	0.807675
0.90195	0.753984	0.31627
0.9127	0.588177	0.423854
0.984721	0.78138	0.771477
0.940352	0.960883	1.0594
1.05924	0.969671	0.779017
0.953915	1.02364	0.887687
0.983452	0.962994	0.639204
0.949038	0.673351	0.513239
0.982014	0.781893	0.982247
0.918601	0.866378	0.629412
0.976904	0.972431	0.658135
0.928096	0.899574	0.886343
0.937852	0.806798	0.617456
1.11523	0.948207	0.370186
0.944059	0.864215	0.640617
0.628245	0.926529	0.676462
0.924138	0.804017	0.781891
1.0625	0.837001	0.812631
0.728412	0.919549	0.779017
1.06722	1.01967	0.488274
0.987894	0.713781	0.771477
0.888598	0.776193	0.671837
0.834006	0.891676	0.19389
0.902548	0.775526	0.456355
0.708725	1.07608	0.458106
0.946225	0.681539	0.605512
0.990184	0.775971	0.591639
0.805958	0.870356	0.986094
1.02127	0.952198	0.807675
0.906782	0.762915	0.570203
0.986485	0.97638	0.823216
0.847761	0.724022	0.861087
0.861854	0.935371	0.765793
0.83841	0.856534	0.62319
0.824657	1.01972	0.547975
0.848935	0.887221	0.677726
0.931592	0.674753	0.553319
0.918005	1.05438	0.27895
0.597046	1.01536	0.687832
0.733659	0.923464	0.537851
0.944059	0.919451	0.53773
0.877113	0.944166	0.659551
0.976747	1.01972	0.635315
0.905101	0.675321	0.985071
0.966194	0.906045	0.880779
0.904049	0.915565	0.609648
0.916094	0.695512	0.725848
0.822173	0.923286	0.635315
0.831451	0.885925	0.618579
0.990231	0.826648	0.670848
0.762968	0.969812	0.659082
0.960412	0.964936	0.679774
0.916213	0.755628	0.715744
0.928455	0.789862	0.634673
0.865413	0.701945	0.694229
0.985963	0.863866	0.487473
0.991425	0.685337	0.886615
0.987884	0.815795	0.655877
0.98245	0.538821	0.633208
0.987399	0.699387	0.762113
1.01832	0.905912	0.881103
0.984738	0.842744	0.714963
0.986994	0.876111	0.409802
0.921187	0.77737	0.490662
0.870781	0.755363	0.439178
0.959097	0.689929	0.405706
1.02646	0.80038	0.886071
0.874812	0.839078	0.49141
1.02361	1.02221	0.290991
0.901296	0.963099	0.371484
0.962599	0.969881	0.405984
0.939725	0.85611	0.729103
0.898521	0.75901	0.63023
0.664607	0.942162	0.684787
1.06238	0.875966	0.850868
0.986982	0.847632	0.741867
0.990211	0.966812	0.403328
0.984803	0.670333	0.341392
0.854371	0.969777	0.417253
0.760967	0.893468	0.777862
0.916446	0.944095	0.573911
0.806754	0.935117	0.755586
0.725415	0.886941	0.756161
0.959097	0.680435	0.594417
0.935767	0.89962	0.743481
0.970012	0.856252	0.93213
0.825185	0.799951	0.779017
0.954871	0.690481	0.348065
0.832094	0.91038	0.777085
0.987432	1.0274	0.685138
0.986511	0.843117	0.426858
0.910214	0.734067	0.91851
1.04835	0.789862	0.757236
0.961945	0.714658	0.715744
0.92426	0.885925	0.757938
0.985963	0.952286	0.545763
1.01284	1.02228	0.361376
1.04192	0.801027	0.341392
1.01687	0.876687	0.486123
0.957691	0.849899	0.244084
0.897788	0.756942	0.529458
0.989646	0.915428	0.657451
0.987873	0.806963	0.369714
1.0601	1.08576	0.522417
0.849504	0.966727	0.802234
1.04648	0.679591	0.60774
0.916703	0.856692	0.530351
0.769709	0.876111	0.680267
0.893751	0.926529	0.573034
0.982494	0.844133	0.792671
0.821414	0.81131	0.489072
0.676843	0.909745	0.741889
0.605326	0.963046	0.75653
0.824456	0.746018	0.769718
0.941459	0.800165	0.782076
0.916168	0.856692	0.690518
0.843977	0.855968	0.837043
0.847831	0.775749	0.69292
1.02205	0.847851	0.692013
1.04506	0.948207	0.455549
0.782371	0.841527	0.68395
0.858663	0.839078	0.558814
0.929496	0.732312	0.659826
0.789473	0.802521	0.824634
0.781002	0.673038	0.579055
0.662143	0.458349	0.483847
[truncated: 12,760 more rows]

## Sheet: A2g2 +Glu+GYKI
FRET Efficiency
Day 1	Day 2	Day 3
0.899239	0.834159	0.686013
1.02687	0.885253	0.693425
0.968279	0.865547	0.945405
1.0593	0.818469	0.911698
1.03439	0.803227	0.852427
1.0243	0.779521	0.789978
0.970131	0.886875	0.689521
0.801484	0.877547	0.742633
0.893027	0.976468	0.747983
0.915915	0.97967	0.718752
0.931453	0.828784	0.763985
0.963852	0.789633	0.813374
0.853235	0.851209	0.793936
1.037	0.7682	0.74868
1.0301	0.875373	0.762452
0.973149	0.813038	0.882932
0.975757	0.812419	0.605573
0.911092	0.91178	0.66504
0.91638	0.910135	0.8433
0.879982	0.954774	0.922042
0.936825	0.91299	0.6945
1.02307	0.860438	0.881477
0.934356	0.871119	0.789672
1.0168	0.747099	0.763065
1.02564	0.755176	0.721607
1.0255	0.91151	0.936067
0.924616	0.878102	0.818563
0.973219	0.859119	0.771796
0.910146	0.721425	0.887162
0.98501	0.871778	0.681389
0.831667	0.849805	0.524229
1.01215	0.887202	0.841741
0.910306	0.843013	0.784991
0.971779	0.816006	0.705567
0.928367	0.84298	0.905023
0.801265	0.846566	0.76568
0.928026	0.833839	0.883584
0.809851	0.899563	0.901118
0.814434	0.828658	0.57063
0.621732	0.873189	0.817822
0.668505	0.960517	0.832175
0.952803	0.89011	0.51949
0.97174	0.922225	0.859232
0.719176	0.881401	0.612496
1.04872	0.721961	0.845017
0.704892	0.800928	0.836722
0.858698	0.871328	0.345712
0.56298	0.900627	0.594081
0.931375	0.821522	0.842793
0.980401	0.928651	0.866934
0.954128	0.811313	0.913166
0.538703	0.892491	0.791717
0.698907	0.950683	0.759671
0.859701	0.807365	0.638072
0.680378	0.812781	0.881014
0.735317	0.878357	0.666186
0.864164	0.857923	0.839193
0.885455	0.883806	0.749534
0.801702	0.875322	0.887275
0.419838	0.852747	0.820439
0.603216	0.908414	0.617931
0.484971	0.846063	0.709367
0.603276	0.864767	0.836071
0.524752	0.836447	0.681711
0.711257	0.763283	0.743504
0.724977	0.887163	0.635822
0.455398	0.790197	0.76278
0.714483	0.822371	0.757411
0.455398	0.785202	0.755977
0.81045	0.855426	0.934084
1.20526	0.826034	0.831947
0.974583	0.857782	0.780819
0.8738	0.881286	0.689224
0.763013	0.908473	0.733654
0.704945	0.875093	0.83513
1.02684	0.903636	0.970661
1.04776	0.847933	0.795529
0.816986	0.888879	0.769145
0.695708	0.816771	0.863388
0.714031	0.819687	0.846583
0.55328	0.873112	0.880994
0.733114	0.857257	0.648717
1.01471	0.895187	0.848995
1.09131	0.841496	0.820803
0.759401	0.874537	0.389359
0.631624	0.855064	0.628722
0.714483	0.823429	0.742953
0.719176	0.858132	0.741728
0.852774	0.793765	0.715833
0.92794	0.894458	0.793936
1.02315	0.960536	0.762549
0.958043	0.869939	0.749013
0.943968	0.877888	0.852797
0.927682	0.886802	0.894665
0.916264	0.924742	0.590915
1.14627	0.787981	0.726528
0.846499	0.84747	0.616478
0.93942	0.908394	0.54661
0.817541	0.880506	0.761209
1.04835	0.839746	0.863693
1.10408	0.815017	0.913106
0.934356	0.891965	0.697588
1.02108	0.734819	0.802222
0.874116	0.887077	0.798753
1.0255	0.881232	0.687064
0.87955	0.833458	0.752787
0.9477	0.822472	0.705505
0.859308	0.853137	0.702893
0.915915	0.875322	0.75555
0.981796	0.924564	0.819021
0.890571	0.860131	0.70618
0.931297	0.890836	0.674725
0.89514	0.808488	0.842554
0.832299	0.824032	0.969082
0.857696	0.916903	0.704865
0.851619	0.902618	0.86732
0.603216	0.800303	0.855528
0.824803	0.864007	0.688127
1.02309	0.9275	0.815809
0.843041	0.904084	0.690999
0.979621	0.805073	0.709428
1.037	0.807429	0.76473
0.9757	0.895149	0.743005
0.934284	0.851155	0.945711
0.882464	0.873063	0.733568
0.889579	0.88693	0.631018
0.943707	0.805833	0.565747
1.01676	0.833041	0.870586
0.89974	0.911834	0.742453
0.792347	0.856726	0.870105
0.984027	0.778503	0.725634
0.956815	0.900777	0.501075
0.764742	0.909862	0.887251
0.895249	0.810134	0.706143
0.920763	0.909837	0.655754
0.954232	0.784433	0.69905
1.07037	0.825899	0.733671
0.915865	0.87865	0.69424
1.03721	0.945733	0.797131
0.97958	0.833956	0.695368
0.911483	0.824947	0.778923
0.869101	0.848671	0.808978
0.97174	0.903599	0.74123
0.852274	0.86019	0.529514
0.783113	0.845646	0.72486
0.937051	0.819648	0.75759
0.906123	0.857091	0.712008
0.90294	0.776968	0.654916
0.982331	0.792729	0.777387
0.890571	0.836268	0.891592
0.931219	0.902263	0.814537
1.02544	0.794747	0.748731
0.931375	0.891182	0.914085
0.902658	0.842232	0.797893
0.885586	0.915942	0.614206
0.726757	0.997374	0.843479
0.648944	0.87307	0.753163
0.978775	0.822626	0.809914
0.832019	0.876781	0.766084
0.851838	0.859167	0.713026
0.906725	0.931068	0.826312
0.693641	0.846566	0.759025
0.832579	0.882137	0.507938
0.842302	0.813403	0.938156
1.02105	0.968118	0.707714
1.0221	0.893788	0.865173
0.944123	0.931812	0.780109
0.674897	0.924097	0.883806
0.746027	0.837611	0.873306
0.916264	0.790919	0.685533
0.859308	0.924213	0.905977
0.885975	0.898152	0.779701
0.699947	0.912446	0.791246
0.970087	0.861812	0.895194
1.0615	0.884012	0.785909
0.96813	0.864161	0.793936
0.8738	0.833686	0.798701
0.831667	0.931775	0.453686
0.89503	0.720987	0.722537
0.724686	0.826954	0.499815
1.03721	0.882402	0.918545
0.969911	0.888997	0.723734
0.770138	0.820817	0.83991
1.02312	0.850474	0.638456
0.782328	0.87856	0.818225
0.759722	0.828514	0.880504
0.8947	0.842463	0.798346
0.956845	0.780805	0.837743
1.12125	0.857852	0.843146
0.776193	0.878784	0.82652
0.982407	0.885674	0.929521
0.970174	0.943829	0.747201
0.944123	0.915803	0.855111
0.885716	0.87022	0.797852
0.782065	0.839872	0.80185
0.580374	0.883806	0.778375
0.72311	0.831303	0.673211
0.851619	0.895035	0.860444
0.906552	0.847864	0.869942
0.970043	0.816072	0.689422
0.953712	0.915874	0.6096
0.803289	0.817	0.779701
0.931297	0.892908	0.686402
0.807195	0.908595	0.864737
0.944123	0.908541	0.586961
0.70568	0.762062	0.872915
0.767948	0.899665	0.776118
0.646726	0.935212	0.929949
0.92045	0.88725	0.682991
0.719423	0.913605	0.777714
0.944253	0.817047	0.67865
0.853082	0.851562	0.697907
0.648416	0.888315	0.751
0.520655	0.890528	0.906719
0.616295	0.905137	0.82602
0.693641	0.88578	0.76044
0.970087	0.804353	0.812997
0.981055	0.825899	0.644416
0.634053	0.900986	0.685324
0.89492	0.925456	0.637368
0.90583	0.794673	0.515944
0.963723	0.859832	0.715587
0.977928	0.862763	0.687655
0.712849	0.857478	0.886555
0.918855	0.85023	0.8545
0.981764	0.805278	0.968312
0.981666	0.905224	0.732025
0.859504	0.907033	0.948381
0.953816	0.944845	0.711965
0.939602	0.860738	0.672277
0.873578	0.834159	0.813616
0.978687	0.878784	0.788472
0.859504	0.859264	0.883665
0.931297	0.801357	0.81648
0.924522	0.851811	0.895456
0.823774	0.870104	0.828327
0.983512	0.863089	0.819476
1.01625	0.923257	0.749557
0.885846	0.833874	0.864407
0.754535	0.87692	0.755736
0.973254	0.814205	0.818749
0.848613	0.932235	0.934233
0.896266	0.94749	0.784638
0.807802	0.926033	0.864737
1.06996	0.88714	0.637076
1.02695	0.866829	0.803469
0.97452	0.881379	0.824174
0.976854	0.853119	0.812287
1.03476	0.873063	0.594293
0.880125	0.904271	0.944108
0.868036	0.871068	0.734441
0.980313	0.887124	0.675647
0.831347	0.902362	0.640249
0.908724	0.758065	0.876533
0.901482	0.805556	0.858736
0.883823	0.845257	0.772464
0.888955	0.896354	0.840348
0.953051	0.829024	0.919716
0.861537	0.818024	0.855927
0.98033	0.861864	0.911266
0.775356	0.841624	0.776187
0.840484	0.726926	0.969062
0.908562	0.779583	0.729909
0.962516	0.859361	0.806153
1.11366	0.790491	0.717847
0.85161	0.834361	0.730885
1.0131	0.812477	0.851891
0.917903	0.833515	0.726092
0.978128	0.800928	0.650158
0.973006	0.780663	0.836848
0.724274	0.808643	0.855613
0.86298	0.857396	0.959653
1.08135	0.902809	0.827489
0.880892	0.918936	0.749611
1.01266	0.967638	0.817051
0.81677	0.890658	0.817957
1.06987	0.723317	0.642996
1.01552	0.966812	0.793459
0.984952	0.899503	0.820379
0.977243	0.855066	0.811198
1.02189	0.881195	0.774535
1.06936	0.891706	0.753714
0.897565	0.900953	0.742272
0.84068	0.885851	0.863063
0.922351	0.863872	0.755256
0.917903	0.839317	0.832403
1.01441	0.890692	0.640422
0.963553	0.842114	0.721902
0.956912	0.899665	0.747844
0.684981	0.932207	0.850528
0.914764	0.925429	0.790303
1.01733	0.937243	0.768445
0.836273	0.911001	0.851793
0.699724	0.862533	0.680993
0.838365	0.892724	0.81803
0.914623	0.849569	0.686576
0.917361	0.918477	0.779032
0.737398	0.846508	0.784359
0.654379	0.926664	0.770048
0.851764	0.864946	0.655757
0.83004	0.926131	0.479007
0.736942	0.86658	0.762863
0.977288	0.859216	0.815004
0.872846	0.797815	0.837105
0.971749	0.805071	0.787391
0.897258	0.888667	0.776118
0.930418	0.950645	0.869796
0.905198	0.865939	0.515071
0.911545	0.77341	0.386429
0.869623	0.807592	0.439956
0.809128	0.857705	0.698943
0.862849	0.88121	0.881343
0.836856	0.844936	0.810165
0.872779	0.79788	0.890453
0.980948	0.828825	0.793656
0.91124	0.853359	0.595013
0.963596	0.824158	0.780901
0.893544	0.724197	0.548937
0.736165	0.827209	0.859247
0.845854	0.852747	0.886355
0.792516	0.833901	0.730072
0.579367	0.919766	0.629919
0.895278	0.951486	0.816377
0.857217	0.83093	0.809788
0.884823	0.900987	0.785891
0.861222	0.827974	0.761969
0.937387	0.804275	0.793211
0.986037	0.959296	0.877479
0.90836	0.751001	0.817669
0.924394	0.825732	0.784106
0.888677	0.896617	0.946935
0.935199	0.827332	0.728318
0.908481	0.644455	0.787863
0.919742	0.883253	0.828327
0.946017	0.864688	0.760158
0.913983	0.850474	0.825302
0.877106	0.909734	0.897382
0.893654	0.794738	0.842434
0.918434	0.787896	0.788946
0.823994	0.84309	0.80421
0.819687	0.865985	0.906775
0.952664	0.784608	0.810994
0.884084	0.962317	0.539436
0.964643	0.862997	0.585712
0.807387	0.881286	0.560922
0.793847	0.92501	0.944287
0.906319	0.950683	0.924362
0.711487	0.887007	0.840413
0.738358	0.792231	0.736226
0.793366	0.758426	0.889451
0.958789	0.964581	0.845759
0.679401	0.903474	0.822405
0.609544	0.827104	0.906979
0.872732	0.923915	0.844627
0.856571	0.77902	0.786314
0.881188	0.930601	0.884648
0.822081	0.870063	0.717912
0.982143	0.935684	0.651377
0.931689	0.896354	0.70101
0.86767	0.873014	0.925131
0.978149	0.83113	0.897759
0.968593	0.826841	0.818492
0.844458	0.884644	0.672095
0.972815	0.82329	0.77257
0.917427	0.811549	0.653949
0.926862	0.862649	0.837743
0.728605	0.801682	0.514101
0.865647	0.837468	0.920631
1.03801	0.867864	0.714855
0.980313	0.806984	0.828417
0.984569	0.747239	0.50941
1.0343	0.965072	0.702601
0.908318	0.861007	0.610676
0.888595	0.84008	0.833627
0.947934	0.82336	1.05431
0.808929	0.840861	0.898008
1.04999	0.70547	0.900186
0.736942	0.800401	0.886657
0.951122	0.840113	0.900887
1.01266	0.892538	0.882789
0.937469	0.899431	0.855994
0.978928	0.855293	0.705745
0.972974	0.853137	0.819703
0.932057	0.862591	0.508404
0.958843	0.863226	0.649785
1.01494	0.89491	0.768882
0.976332	0.833778	0.840103
1.02583	0.831159	0.886352
0.888504	0.849962	0.794844
0.917427	0.942801	0.93978
0.942313	0.85518	0.86279
0.914693	0.846508	0.793359
0.981557	0.845213	0.945507
0.972911	0.893601	0.863828
0.949639	0.791084	0.808837
0.865822	0.826102	0.809662
1.02092	0.880549	0.80971
0.952485	0.863756	0.839103
0.974185	0.853455	0.832142
0.819833	0.896224	0.880333
0.937635	0.845646	0.670581
0.868036	0.826034	0.934283
0.866171	0.818604	0.808978
0.665581	0.804196	0.839013
0.85738	0.807913	0.836937
0.830669	0.811311	0.826726
0.970061	0.779207	0.778103
0.972911	0.910018	0.705109
0.944251	0.897935	0.759413
0.937696	0.820025	0.712778
0.944153	0.955497	0.947096
0.888591	0.852982	0.747881
0.900729	0.787725	0.784287
0.893544	0.784433	0.64239
0.911847	0.830898	0.704882
1.02079	0.92062	0.620175
0.942048	0.873054	0.738467
1.01492	0.825434	0.741584
1.01889	0.855221	0.728578
0.942154	0.840546	0.625167
0.849125	0.905994	0.664283
0.925647	0.834776	0.783845
0.851456	0.884751	0.80394
0.903605	0.755176	0.71483
0.895048	0.875268	0.541939
0.94802	0.824032	0.823254
0.922255	0.815936	0.929892
0.96855	0.949971	0.736738
0.939664	0.727899	0.719956
0.968593	0.828694	0.638925
0.972911	0.915874	0.677316
0.939836	0.837252	0.852598
0.845688	0.817459	0.755
0.821663	0.869642	0.6144
0.768845	0.855254	0.671548
0.897869	0.809014	0.683572
0.982184	0.87847	0.618466
0.90167	0.794034	0.85519
0.788228	0.785076	0.819816
0.731009	0.916903	0.730985
1.03416	0.764254	0.467437
0.908481	0.761453	0.588654
0.964643	0.408784	0.9445
0.746097	0.778629	0.740761
0.929315	0.554786	0.670198
0.931984	0.7755	0.717695
0.986062	0.640278	0.799494
1.0198	0.783626	0.717449
1.02607	0.639292	0.770432
1.02579	0.81617	0.770004
0.918222	0.797726	0.55681
0.83872	0.696986	0.664684
0.808729	0.704868	0.63557
0.824163	0.655234	0.742869
1.01895	0.612064	0.695596
0.906135	0.722074	0.793953
0.952628	0.616781	0.801938
0.983209	0.677771	0.499047
1.02186	0.499917	0.78931
0.944153	0.729473	0.619623
0.946247	0.589468	0.803114
0.869194	0.773666	0.774421
0.934931	0.738303	0.697133
0.836856	0.609963	0.749225
0.937758	0.64672	0.655691
0.962147	0.825806	0.656819
0.847587	0.742338	0.562653
0.941995	0.736991	0.759024
0.876894	0.655787	0.760722
0.932203	0.761998	0.671014
0.978831	0.729381	0.595
0.888715	0.831363	0.802126
0.908318	0.671399	0.799982
0.95525	0.824919	0.695596
0.778225	0.782322	0.8173
0.857805	0.782165	0.824336
0.78512	0.673405	0.841703
1.07726	0.729352	0.748447
0.961809	0.76527	0.725789
0.857439	0.810358	0.82474
1.01665	0.713033	0.814339
1.08628	0.826348	0.702018
0.887405	0.596308	0.696202
0.75788	0.662267	0.507122
0.861003	0.755848	0.626797
0.850954	0.735019	0.721632
0.820014	0.643985	0.821676
0.814207	0.76385	0.799817
0.887201	0.716656	0.705931
0.844637	0.60644	0.890277
0.847361	0.678733	0.613731
0.817875	0.683079	0.851367
0.894888	0.798604	0.728058
0.914579	0.938299	0.543957
0.91093	0.772745	0.605573
0.896369	0.791863	0.86867
0.897978	0.732491	0.421662
0.943015	0.729171	0.757592
0.791809	0.811445	0.725634
0.832765	0.91215	0.718986
0.93081	0.726636	0.705292
0.826363	0.768185	0.944251
0.855538	0.851067	0.743927
0.804252	0.749249	0.708199
0.755435	0.85729	0.667292
0.894533	0.918887	0.5893
0.70234	0.837623	0.694346
0.712328	0.817132	0.873129
0.693788	0.867395	0.70061
0.86143	0.915825	0.736592
0.866457	0.838142	0.63109
0.617559	0.817132	0.619202
0.923106	0.793414	0.665412
0.772348	0.930031	0.627977
0.84517	0.756905	0.656179
0.964687	0.867395	0.832289
0.59916	0.798938	0.734057
0.920515	0.726394	0.794847
0.896747	0.793149	0.624837
0.821034	0.950645	0.589881
0.703481	0.768407	0.575879
0.763269	0.997238	0.529476
0.912239	0.839442	0.683663
0.799012	0.883022	0.774282
0.821034	0.575732	0.756145
0.777302	0.641147	0.359227
0.803034	0.757114	0.694673
0.883816	0.765773	0.735713
0.682786	0.847526	0.678165
0.956353	0.620853	0.684392
0.823309	0.861478	0.736568
0.904307	0.782046	0.645616
0.859499	0.99755	0.779729
0.792537	0.817435	0.716733
0.996339	0.824271	0.512159
0.773073	0.903745	0.747935
0.757262	0.958337	0.727789
0.856154	0.615015	0.695734
0.811388	0.91098	0.687267
0.89831	0.869277	0.595513
0.8138	0.651326	0.788882
0.917102	0.934477	0.682333
0.897895	0.798659	0.492613
0.779045	0.798771	0.689561
0.714071	0.748463	0.704854
0.934743	0.96282	0.799563
0.99375	0.782748	0.788176
0.973744	0.943536	0.592942
0.779787	0.908037	0.735589
0.951313	0.833007	0.580549
0.91279	0.756069	0.760299
0.78128	0.551269	0.596412
0.771433	0.822138	0.732123
0.723666	0.711821	0.76106
0.903939	0.870698	0.763523
0.79934	0.733637	0.777539
0.90416	0.804104	0.847538
0.818584	0.878286	0.776241
0.802199	0.596746	0.7431
0.866631	0.856714	0.726528
0.673952	0.954936	0.67014
0.995191	0.825662	0.596138
0.793076	0.734165	0.718536
0.663054	0.959909	0.77189
0.938876	0.918807	0.794583
0.85994	0.884923	0.632143
0.880879	0.842791	0.669941
0.957827	0.778029	0.76336
0.826731	0.891093	0.80354
0.893154	0.786485	0.616957
0.918632	0.932271	0.441469
0.735796	0.826789	0.536485
0.818177	0.96511	0.526328
0.713268	0.771984	0.420871
0.920072	0.837623	0.446104
0.571552	0.895397	0.361075
0.716487	0.679376	0.532865
0.680349	0.827537	0.656247
0.72156	0.820653	0.624172
0.734367	0.772927	0.76423
0.651879	0.759208	0.749071
0.555525	0.91215	0.640477
0.603631	0.952783	0.540532
0.649677	0.966192	0.587674
0.748705	0.778706	0.730939
0.920295	0.961367	0.758894
0.729957	0.819037	0.729909
0.585592	0.958297	0.766754
0.944909	0.88817	0.776364
0.758987	0.863296	0.685881
0.794736	0.832658	0.65714
0.690125	0.816994	0.780566
0.697586	0.808047	0.714758
0.712532	0.681905	0.672073
0.871567	0.639044	0.742565
0.46418	0.663134	0.713182
0.626078	0.739098	0.480171
0.898097	0.757322	0.509693
0.686309	0.696423	0.526593
0.774635	0.721044	0.83787
0.863315	0.817132	0.798203
0.625365	0.891889	0.647123
0.766363	0.826344	0.722189
0.807702	0.865935	0.786124
0.980742	0.908246	0.717984
0.817594	0.811151	0.728486
0.897275	0.831955	0.607245
0.863507	0.714065	0.541309
0.769243	0.892269	0.750376
0.956658	0.856741	0.499793
1.02225	0.856588	0.785758
0.969589	0.878103	0.599211
0.909515	0.888128	0.679671
0.812991	0.527498	0.646329
0.749705	0.640856	0.780734
0.883101	0.822227	0.866591
0.920295	0.874113	0.715833
0.716032	0.805548	0.831154
0.934812	0.749249	0.662525
0.700917	0.757322	0.781068
0.774243	0.711821	0.841233
0.824119	0.699408	0.690606
0.650704	0.748989	0.57364
0.870959	1.10318	0.76595
0.976319	0.954888	0.685444
0.775148	0.845105	0.72548
0.769733	1.03658	0.479755
0.722315	0.736017	0.498164
0.747524	0.856405	0.643293
0.986342	0.820812	0.528739
0.712532	0.851476	0.731208
0.714225	0.94545	0.665303
0.696548	0.944857	0.672543
0.870614	0.908343	0.641831
0.766363	0.866956	0.748056
1.03625	0.919046	0.767832
0.787758	0.903857	0.747062
0.848885	0.647577	0.763387
0.879173	0.843035	0.721108
0.981561	0.866309	0.692514
0.729957	0.870528	0.700724
1.02901	0.761511	0.667524
0.855358	0.724564	0.556856
0.672337	0.759208	0.613184
0.794428	0.838142	0.618088
0.98299	0.693451	0.638363
0.983058	0.786992	0.547508
0.967295	0.833807	0.578951
1.03421	0.910851	0.693933
0.961219	0.912243	0.626695
0.964253	0.881654	0.49043
1.07162	0.959872	0.627241
1.04138	0.996645	0.722782
1.03855	0.81727	0.697331
0.940347	0.635236	0.643657
0.82003	0.860354	0.696649
0.934812	0.869137	0.625209
0.820395	0.814066	0.606089
0.876212	0.919046	0.718617
0.912694	0.849895	0.665951
0.976352	0.832519	0.813795
0.79535	0.884007	0.742625
0.910096	0.724982	0.527247
0.810351	0.952835	0.716679
0.904031	0.954647	0.567601
0.795043	0.924733	0.734642
0.979799	0.765182	0.591596
0.773191	0.943497	0.720481
0.971583	0.784367	0.769492
0.928326	0.897004	0.793862
0.976319	0.922178	0.726669
0.846661	0.913372	0.517331
0.969534	0.784271	0.686514
0.708076	0.948303	0.616029
0.736117	0.787703	0.661874
0.665264	0.868857	0.738161
0.702111	0.701967	0.623064
0.940347	0.866956	0.780325
1.09744	0.996816	0.722608
0.967104	0.847526	0.547748
0.667883	0.826492	0.543338
0.846418	0.775745	0.84421
0.888631	0.856741	0.66988
0.751509	0.867569	0.569079
0.855358	0.861004	0.774058
1.09622	0.816994	0.663782
1.03207	0.638396	0.678408
0.550254	0.950759	0.809123
0.876862	0.996808	0.666748
0.889281	0.918967	0.666524
0.642387	0.995423	0.640316
1.11547	0.755854	0.966613
0.876212	0.887933	0.725106
0.650933	0.91215	0.731975
0.952637	0.948366	0.794019
0.702899	0.839283	0.752875
0.790768	0.749249	0.665443
0.854077	0.899433	0.832618
0.762535	0.915739	0.676013
0.795367	0.997447	0.546801
0.79002	0.907901	0.75648
1.06303	0.878012	0.664046
0.876324	0.738207	0.662238
0.952298	0.842913	0.489236
0.706875	0.791258	0.926355
0.9376	0.680272	0.765972
0.920072	0.74891	0.832958
1.03212	0.921456	0.852503
0.943361	0.78228	0.776191
0.833731	0.88547	0.832705
0.985348	0.908037	0.784668
0.892027	0.891794	0.769697
0.787133	0.847411	0.624104
0.837862	0.779829	0.492724
0.915565	0.85608	0.454224
0.72202	0.885004	0.719748
0.848551	0.958337	0.747742
0.902013	0.792141	0.757333
1.08763	0.851876	0.652135
0.749062	0.864194	0.64766
0.946963	0.718943	0.725106
0.871567	0.716153	0.768869
0.971583	0.868997	0.883574
0.732357	0.748459	0.864823
0.842087	0.887784	0.712539
0.889065	0.735045	0.803261
0.685926	0.896019	0.723648
0.855558	0.694956	0.675522
0.868264	0.776928	0.810984
0.888849	0.798659	0.74889
0.650704	0.954744	0.736648
0.695162	0.919046	0.700209
0.820395	0.956769	0.641624
0.855924	0.721877	0.749281
1.02762	0.825848	0.543833
1.12087	0.95484	0.8223
0.978812	0.902398	0.897253
0.903869	0.82491	0.720527
0.976418	0.956769	0.88559
0.863315	0.833007	0.712488
0.967168	0.789534	0.682264
0.871687	0.838965	0.971932
0.842087	0.874638	0.815192
0.855574	0.801167	0.828464
0.810351	0.740149	0.843487
0.819847	0.842159	0.694113
0.870959	0.930031	0.747685
0.961219	0.701967	0.883305
1.03855	0.866156	0.832715
0.97163	0.907728	0.742705
0.855191	0.86299	0.714823
0.957085	0.777426	0.81507
0.98072	0.996641	0.83755
0.841722	0.893972	0.811175
0.973415	0.74972	0.754171
0.981561	0.88848	0.711456
0.855574	0.80974	0.448223
0.751509	0.918967	0.837985
0.834906	0.915739	0.78057
0.748126	0.998139	0.828653
0.967232	1.03061	0.96756
0.855574	1.06442	0.722434
1.02413	0.903969	0.922431
0.91544	0.832835	0.776439
0.812793	0.892175	0.773776
0.884464	0.67385	0.824498
0.85558	0.852092	0.824934
0.691754	1.03795	0.88888
0.910238	0.902553	0.820137
0.835466	0.814407	0.813882
0.888865	0.748106	0.839375
0.909668	0.672245	0.730501
0.895089	0.87792	0.653646
0.855358	0.936347	0.66319
0.958001	0.813895	0.786051
0.748705	0.650803	0.837985
0.651407	0.929912	0.998087
0.842269	0.96269	0.57553
0.651265	0.786324	0.906184
0.89374	0.879084	0.908774
1.03842	1.08938	0.756274
1.03608	0.839442	0.577474
0.553192	0.996627	0.679142
0.671406	0.859968	0.997871
0.825008	0.915755	0.799861
0.771664	0.851067	0.910806
0.841055	0.958132	0.725321
1.0077	0.847411	0.605258
0.58137	0.902398	0.878842
0.917543	0.874333	0.735067
0.446464	0.772195	0.616884
0.61579	0.847411	0.735064
0.887318	0.767519	0.8282
1.00841	0.703411	0.694649
0.687886	0.779829	0.665486
0.730759	0.677853	0.768426
0.502776	0.856291	0.707611
0.840723	0.936592	0.633464
0.753584	0.832145	0.828464
0.935102	0.861241	0.720721
0.713904	0.799524	0.630333
0.756168	0.970892	0.64198
0.808774	0.617271	0.846821
0.397056	0.675498	0.729122
0.787458	0.881482	0.761724
0.752284	0.810561	0.731752
0.73323	0.74793	0.705215
1.01153	0.703641	0.700844
0.852719	0.856207	0.953404
1.34481	0.70637	0.833303
0.781758	0.738148	0.903367
0.842321	0.847532	0.707913
0.832386	0.826937	0.815312
1.06641	0.687063	0.57516
1.02819	0.808394	0.696031
0.861022	0.699204	0.781757
1.16544	0.883676	0.737524
0.930664	0.799325	0.832728
0.805785	0.948114	0.675692
0.847631	0.806792	0.49991
0.842087	0.852092	0.432036
0.585233	0.778571	0.957309
0.660986	0.856087	0.967684
0.735179	0.86299	0.774252
0.695631	0.874638	0.763255
0.658614	0.887521	0.725426
0.933942	0.932327	0.653035
0.832122	0.841546	0.810734
0.820209	0.773006	0.685332
0.831856	0.834701	0.884795
1.03372	0.833179	0.764296
1.02831	0.847984	0.643158
1.03372	0.910851	0.714772
0.906289	0.939294	0.832496
1.01983	0.863143	0.840811
0.750337	0.94242	0.673937
0.660992	0.701967	0.646682
0.87278	0.760948	0.888878
0.674333	0.911868	1.04328
0.891535	0.839442	0.892775
0.560345	0.925007	0.757397
0.820716	0.995061	0.742044
0.626271	0.5614	0.750067
1.0422	0.935518	0.622505
0.734036	0.995728	0.675953
0.716545	0.865491	0.777956
0.682905	1.03263	0.750593
0.794903	0.771727	0.799004
0.57645	1.04752	0.617862
0.838906	0.695747	0.673125
0.795347	0.976215	0.842206
1.04768	0.586281	0.819562
0.793748	0.772927	0.619395
1.01879	0.997444	0.692525
0.659979	0.997238	0.680646
1.03713	0.75442	0.822315
0.871508	0.91812	0.685578
0.895718	0.772496	0.572221
0.91676	0.549526	0.726256
1.0306	0.847065	0.380066
0.703578	0.740161	0.686558
0.562288	0.822487	0.783292
0.637669	0.903738	0.443728
0.734218	0.918567	0.636636
0.752629	0.879322	0.682823
0.862892	0.814066	0.848653
0.626382	0.874333	0.564332
0.791071	0.91812	0.68305
0.948894	0.885664	0.663782
1.02819	0.724773	0.74186
0.832658	0.814577	0.790034
0.735658	0.640272	0.588985
1.04785	0.764602	0.454224
0.871508	0.752449	0.692739
1.0211	0.798286	0.475364
0.815454	0.837883	0.445227
0.927005	0.860258	0.505043
1.04768	0.799104	0.78057
0.945183	0.902398	0.957574
0.728453	0.825662	0.68373
0.861022	0.893936	0.891626
1.05593	0.615583	0.583322
1.08289	0.791258	0.708643
1.01989	0.805859	0.697955
1.02001	0.714065	0.708148
0.814871	1.03508	0.739379
1.04194	0.814066	0.828343
1.02807	0.842669	0.776725
0.952819	0.996236	0.714511
1.02813	0.782046	0.352413
0.579345	0.695176	0.546801
1.03363	0.839442	0.532053
0.871009	0.722258	0.798669
1.02413	0.814522	0.558902
0.944839	0.96269	0.573103
0.963458	0.899402	0.557467
0.968511	0.618712	0.684592
0.789748	0.566776	0.556611
0.832235	0.856291	0.681963
0.872233	0.805392	0.499961
1.01998	0.927574	0.256631
0.713409	0.910786	0.489476
0.782083	0.921882	0.522621
0.850935	0.8636	0.6979
0.779512	0.934373	0.655138
0.880737	0.792751	0.700844
0.832122	0.891698	0.395614
1.01304	0.878103	0.589094
0.940085	0.912243	0.489459
0.683444	0.747579	0.631599
0.949091	0.86717	0.524051
0.871508	0.861359	0.760219
0.732274	0.817132	0.670782
1.02401	0.879677	0.716018
0.924173	0.823257	0.424675
0.730516	0.903632	0.709715
1.04853	0.763406	0.623185
0.871508	0.899019	0.633606
0.949287	0.917956	0.645568
1.05639	0.876659	0.609309
1.02807	0.95484	0.675373
0.958718	0.692966	0.536404
0.858844	0.779658	0.494785
0.945183	0.74793	0.836588
0.861022	0.701138	0.740717
0.952904	0.910915	0.595315
1.03733	0.832663	0.332413
0.872003	0.91215	0.686068
0.861312	0.7999	0.476012
0.96109	0.646917	0.451164
0.808909	0.775901	0.80244
0.955892	0.799104	0.553163
1.02598	0.874333	0.734893
1.02807	0.879203	0.598294
0.933243	0.866045	0.83485
0.791071	0.940178	0.49991
1.02431	0.961332	0.611414
0.872233	0.948177	0.778218
0.738516	0.915697	0.626994
0.880523	0.832318	0.625909
0.842321	0.772496	0.625135
1.02603	0.814401	0.698709
1.01989	0.665322	0.900316
0.782406	0.793223	0.685332
1.1017	0.902398	0.740414
0.900906	0.792041	0.330068
0.83265	0.706738	0.323063
1.01357	0.611335	0.724176
1.09486	0.718091	0.622006
0.945183	0.682362	0.598694
1.32302	0.72969	0.714398
0.955892	0.706972	0.603312
0.944954	0.903969	0.638597
1.13169	0.799406	0.717944
1.04836	0.911045	0.891554
0.934107	0.749508	0.689676
0.831856	0.793017	0.827071
0.895718	0.8195	0.663006
0.660986	0.826492	0.731781
1.02837	0.895664	0.663547
0.927643	0.918807	0.763255
0.848327	0.959872	0.465476
0.861022	0.837492	0.545277
0.84138	0.792219	0.806086
0.944839	0.856588	0.951255
1.03733	0.813724	0.720632
0.624466	0.845255	0.840967
1.01882	0.902008	0.820252
1.06335	0.772562	0.633857
1.09469	0.529312	0.708878
0.944724	0.845839	0.838482
0.876743	0.761791	0.55658
0.952735	0.896635	0.650396
0.583912	0.752944	0.47629
0.91664	0.856588	0.83414
1.0338	0.994591	0.748484
0.877808	0.66282	0.784676
0.968586	0.967335	0.757579
0.901735	0.874064	0.953352
0.880737	0.676077	0.885671
1.04194	0.948303	0.80816
0.955965	0.776928	0.801183
0.883811	0.899019	0.443927
1.16293	0.892175	0.938843
1.03743	0.807474	0.828445
0.916865	0.798771	0.605098
0.775642	0.90232	0.731781
1.16342	0.61625	0.882185
0.775913	0.698794	0.99749
0.794217	0.615541	0.908637
0.933444	0.915017	0.919758
0.839083	0.996816	0.908922
1.13137	0.867308	0.849694
1.02401	0.997552	0.916331
0.958718	0.650636	0.905142
1.13105	0.894244	0.401616
0.963306	0.844809	0.787072
1.01688	0.86299	0.998527
0.949481	0.942653	0.680096
0.749583	0.899185	0.751933
1.02426	0.768407	0.759439
0.969978	1.04534	0.936649
1.02813	0.781814	0.940399
0.924346	0.867569	0.799838
0.896207	0.764602	1.05945
1.14645	0.662753	1.0339
0.861022	0.748066	1.14688
0.832122	0.686444	0.949206
0.584472	0.779829	0.619696
1.08289	0.929972	0.801183
0.944954	0.874527	0.589916
0.77544	0.772745	0.919601
0.624466	0.888528	0.846821
0.872249	0.899033	0.565304
0.732763	0.771984	0.750067
0.832386	0.782109	0.809065
0.61355	0.799654	0.66454
0.949287	0.870321	0.922771
0.907484	0.822357	0.875784
0.821715	0.837883	1.10848
0.735179	0.861596	0.233833
0.90159	0.827659	0.639676
1.14645	0.80907	0.846821
0.833497	0.91215	0.580709
0.690379	0.963925	0.560898
0.654319	0.888528	0.966639
0.871958	0.56208	0.868085
0.94729	0.961472	0.697521
0.890144	0.959947	0.768574
0.724477	0.958337	0.791794
0.928973	0.857043	0.801716
0.751621	0.995414	0.774252
0.889464	0.862458	0.570467
0.83953	1.0629	0.560898
0.830703	0.962723	0.674906
0.870547	0.943458	0.806241
0.831585	0.948429	0.822315
0.894805	0.94559	0.963278
0.813412	0.799524	0.777811
0.782362	0.827537	0.793527
0.77223	0.922178	1.16385
0.983916	0.866156	1.11336
0.843817	0.915186	0.997383
1.10678	0.818455	0.372681
0.988048	0.832658	0.512123
0.70202	0.966299	0.925632
0.811439	0.811004	0.826516
0.831429	0.881654	0.90306
1.03944	0.716153	0.976875
0.929177	0.884007	1.1399
0.983944	0.956681	0.757397
0.975348	0.787362	0.635606
1.04683	0.754957	0.8381
0.944872	0.932271	1.08837
0.847303	0.707211	0.702514
0.94935	0.754752	0.848865
0.877813	0.78228	0.822832
0.853555	0.874829	0.997595
0.932478	0.798527	0.884795
0.988079	0.712078	0.729122
0.87017	0.813895	0.615817
0.811713	0.79061	0.429614
0.699093	0.748106	0.427157
1.12124	0.996959	0.367999
0.939376	0.823006	0.518313
0.987398	0.877205	0.424326
0.870547	0.820843	0.641843
0.816919	0.894108	0.336329
0.942288	0.99646	0.571316
0.854652	0.908139	0.415683
0.988691	1.06507	0.563105
0.899767	0.927447	0.686876
0.739948	0.827233	0.442115
0.928664	0.918887	0.441326
1.07208	0.845399	0.439383
0.77223	0.855984	0.531001
0.899577	0.694295	0.274523
0.944748	0.726636	0.545492
0.983944	0.894108	0.493638
0.895053	0.700583	0.555149
0.87714	0.805079	0.412646
1.05314	0.525801	0.583388
0.801426	0.88534	0.680249
0.801426	0.896635	0.428338
0.7667	0.911962	0.222499
0.988033	0.587964	0.815166
0.800372	0.862837	0.764626
0.907498	0.912309	0.492251
0.986691	0.825662	0.5329
0.866538	0.927062	0.435494
0.870359	0.899268	0.382106
0.989686	1.123	0.724259
0.760212	0.775898	0.653542
0.932663	0.781961	0.591547
0.831145	0.870321	0.190211
0.862574	0.857782	0.218861
1.04655	0.832539	0.315718
1.06665	0.776723	0.287295
0.715943	0.856291	0.428474
0.913659	0.844859	0.533803
0.766378	0.879084	0.671836
0.987398	0.899185	0.601067
0.904076	0.847526	0.409732
0.939599	0.95846	0.734386
0.984912	0.930091	0.492346
0.808422	0.888247	0.44997
0.870921	0.936347	0.540213
0.883854	0.919125	0.384773
0.990511	0.775901	0.494924
0.62798	0.878103	0.409703
0.752363	0.753384	0.333697
0.979767	0.9017	0.475956
0.983944	1.07249	0.563588
0.787577	0.824271	0.39235
0.903765	0.691012	0.642918
1.04676	0.81764	0.71213
0.862996	0.668084	0.821877
0.992132	0.852308	0.271032
1.14135	0.820812	0.244969
1.08601	0.73843	0.441326
0.839928	0.857075	0.471476
1.03279	0.918011	0.382983
0.988064	0.798771	0.822975
0.979588	0.878103	0.391767
0.96419	0.791505	0.580628
0.854028	0.845693	0.832037
0.650941	0.966299	0.622829
0.728623	0.941824	0.297225
0.765406	0.839283	0.643562
0.94222	0.673745	0.489093
1.04947	0.772927	0.452142
0.972491	0.8195	0.325883
0.808205	0.878195	0.354063
0.96377	0.72658	0.394667
0.987415	0.8745	0.314464
0.81226	0.951473	0.418615
0.890902	0.798575	0.415296
0.987415	0.748687	0.334721
0.860034	0.825848	0.556621
1.06167	0.832191	0.370664
0.928767	0.840889	0.791112
0.668469	0.739939	0.707053
0.808422	0.779829	0.33289
0.984985	0.785226	0.556746
1.1007	0.931352	0.743829
0.907844	0.832318	0.577429
0.817653	0.78523	0.468131
0.70914	0.867742	0.66736
0.903972	0.954888	0.772204
0.877645	0.859871	0.743555
0.700689	0.826641	0.683176
0.789348	0.792884	0.573578
0.831585	0.648089	0.612803
1.14051	0.8992	0.622165
1.0672	0.787703	0.433887
0.862574	1.04758	0.653495
0.988095	0.8636	0.573377
0.900187	0.840785	0.518846
0.977668	0.941905	0.571316
0.98501	0.780172	0.407694
0.811987	0.950702	0.28408
0.866262	0.948114	0.417906
0.816323	0.863296	0.231222
0.871577	0.778337	0.565636
0.862362	0.907934	0.412859
0.853555	0.899073	0.408315
0.843817	0.965195	0.401603
0.800064	0.930091	0.416122
0.985814	1.0598	0.473007
0.778311	0.801167	0.55887
0.693391	0.935518	0.338036
0.862362	0.961402	0.368872
0.849079	0.891698	0.411484
0.798381	0.841202	0.354681
0.831667	0.776928	0.411084
0.91426	0.799524	0.492715
0.913961	1.08938	0.64379
0.799443	0.648346	0.776511
0.989675	0.711075	0.47254
0.947177	0.899156	0.447696
0.868118	0.888342	0.473007
0.690605	0.807344	0.221774
0.631543	0.711282	0.666446
0.782135	0.798938	0.72032
0.768669	0.671343	0.695437
0.870921	0.625523	0.496855
1.07364	0.723018	0.354681
0.870547	0.732688	0.367529
0.984936	0.633562	0.685067
0.800539	1.05621	0.421305
1.05699	0.950274	0.664124
0.710367	0.935518	0.803647
1.03577	0.88174	0.886151
0.862996	0.963986	0.797424
0.907649	0.706675	0.449219
0.899781	0.877056	0.286407
0.939376	0.927447	0.420747
0.899781	0.946327	0.580069
0.932755	0.920201	0.773042
0.830468	0.891794	0.238972
0.984985	0.863829	0.287443
0.932755	0.866156	0.394667
0.990126	0.538178	0.773698
0.843269	1.02637	0.816044
0.83953	0.997809	0.673591
0.878146	0.888138	0.668912
0.988095	0.758969	0.628265
0.981356	0.915653	0.221774
0.890009	0.998245	0.350813
0.750733	0.936396	0.691556
0.867408	0.784845	0.629863
0.624644	0.651845	0.734924
1.04401	0.864103	0.367321
0.853314	0.942807	0.832555
0.977722	0.856207	0.37004
0.635921	0.693964	0.37004
1.04987	0.860354	0.602667
0.918075	0.915653	0.342643
0.736561	0.958173	0.509104
0.463197	0.866045	0.564551
0.913659	0.934425	0.736126
0.643669	0.945309	0.543402
0.884456	0.965138	0.754796
0.824147	0.827659	0.558269
0.771924	0.929912	0.511474
1.03022	0.908343	0.622376
0.982584	0.781814	0.638422
0.984912	0.924733	0.7828
0.947121	0.968357	0.512761
0.94481	0.908241	0.751651
0.942085	0.998422	0.309767
0.989652	0.738712	0.443045
0.883551	0.804104	0.667048
0.862574	0.813573	0.592016
1.08193	0.852092	0.558888
0.92451	0.954936	0.53866
0.91426	0.866526	0.540203
0.876839	0.791258	0.732142
0.714969	0.931573	0.875501
0.884156	0.80052	0.716037
0.929075	0.874371	0.598226
0.836325	0.922177	0.743269
0.87798	0.920096	0.301739
0.918075	0.936543	0.376406
0.870547	0.820335	0.732142
0.81728	0.958419	0.677875
0.990105	0.95053	0.532979
0.987398	0.765882	0.754539
0.988095	0.951473	0.581186
0.947234	0.838012	0.320671
0.842716	0.91215	0.638837
0.984936	0.9968	0.757581
0.831429	0.946293	0.579508
0.853555	0.966299	0.390014
0.9532	0.747506	0.62512
0.904281	0.878103	0.556402
0.860488	0.925986	0.665544
0.80068	0.998336	0.53826
0.847122	0.833007	0.656097
0.772631	0.85134	0.391812
0.843544	1.03807	0.438068
0.853314	0.970136	0.221093
0.677292	0.788987	0.303974
0.866538	0.931792	0.638422
0.86705	0.888035	0.743269
0.98918	0.89208	0.41138
0.692942	0.832663	0.524791
0.947347	0.97244	0.383857
0.808639	0.833007	0.151775
0.870734	0.956504	0.566322
0.83111	0.967386	0.797347
0.682796	0.958337	0.784646
0.936401	0.997732	0.73725
0.953156	0.847755	0.423895
0.932663	0.716452	0.672091
0.979723	0.925007	0.785899
0.981356	1.04335	0.640372
1.15263	0.895753	0.930246
0.932846	0.950702	0.601887
1.14136	0.99682	0.476658
0.831332	1.0339	0.500141
0.983944	0.899351	0.388582
0.86847	0.845399	0.564687
0.94222	0.792397	0.496041
0.843817	0.870863	0.391688
0.801867	0.966353	0.39052
0.977775	0.956593	0.678448
0.932755	0.851876	0.486462
0.618351	0.96736	0.714785
1.09029	0.908037	0.814049
0.755422	0.973001	0.65921
0.799131	0.96282	0.524762
1.04955	0.77033	0.713851
0.839928	0.94717	0.556224
0.711795	1.02668	0.620822
0.99155	0.635733	0.809217
0.908029	0.778748	0.715512
1.05305	0.932764	0.549459
0.894929	1.04452	0.729548
0.86215	0.874824	0.428202
0.989155	0.838892	0.75609
0.989686	0.680489	0.860126
0.73697	0.646609	0.730453
1.08123	0.804344	0.873203
0.979588	0.719928	0.633947
0.890902	1.08925	0.873937
0.984936	1.0966	0.783687
0.894929	0.840007	0.877305
0.942085	0.744509	0.872975
0.900187	0.776236	0.660199
0.799337	1.1145	0.594245
0.944748	0.92598	0.621086
0.907844	0.874926	0.662402
0.985922	0.679804	0.675715
0.862574	1.05345	0.632162
0.987432	0.652205	0.62845
1.06676	0.768052	0.875938
0.930657	0.680489	0.997148
0.854272	0.648944	0.969594
0.983944	0.956685	0.785141
0.86215	0.4436	0.75643
0.871108	0.893459	0.641085
1.07329	0.918132	0.678262
0.919448	0.542018	0.733206
0.787577	0.679804	0.74244
0.889737	0.576397	0.672107
0.824693	1.09155	0.704062
0.894929	0.745989	0.668827
0.932478	0.93828	0.476268
0.989155	0.840375	0.553091
0.98501	0.689728	0.654486
0.986614	0.746546	0.740275
0.936401	0.745447	0.632341
1.06676	0.864937	0.603248
0.751326	0.591539	0.747183
0.891622	0.758618	0.976046
1.0359	0.695791	0.788448
0.899781	0.76197	0.887369
0.862785	1.11425	0.638244
0.936319	1.03358	0.716683
0.831365	0.704182	0.630573
0.723749	0.77804	0.591386
0.889873	0.917903	0.420286
0.985835	0.839637	0.529442
0.982714	0.836414	0.522181
0.823964	0.680489	0.591008
1.06691	0.648878	0.655093
0.990116	0.679804	0.743032
1.06167	0.93261	0.805895
0.54411	0.696765	0.813381
0.989193	0.44152	0.726739
0.862574	0.554524	0.76989
0.854272	1.03814	0.705101
1.04152	1.02957	0.411088
1.05333	0.592294	0.717109
0.988079	1.14134	0.717735
0.981205	0.550916	0.703394
0.692736	0.704182	0.8216
0.924394	0.804894	0.67506
0.802306	0.925415	0.949411
0.936154	0.455772	0.802785
1.03418	0.547989	0.828409
1.06705	0.704182	0.798201
0.987398	0.635823	0.707482
0.842716	0.529525	0.777564
0.709563	0.512604	0.847775
0.907934	0.746378	0.836135
0.928767	0.688846	0.708462
0.987415	0.643316	0.626573
1.05296	0.82374	0.716968
1.09029	0.768543	0.647814
1.12166	0.875356	0.59898
0.947177	0.615502	0.655352
0.899984	0.715021	0.543011
0.753557	1.04433	0.789025
0.843817	0.651402	0.726031
0.883703	0.647747	0.685536
0.947007	0.565162	0.732661
1.06691	1.02974	0.741297
0.850051	0.800619	0.717981
0.933029	0.853215	0.838149
0.979767	1.02965	0.825192
0.903972	0.853525	0.683637
0.839729	1.01898	0.644576
0.843817	0.840007	0.557727
0.77223	0.926351	0.676503
0.907498	0.744456	0.762077
0.802743	1.0242	0.554559
0.988607	1.02223	0.703751
0.919448	0.890525	0.629365
0.91426	1.03814	0.687215
0.728031	0.439423	0.729933
0.701663	0.925793	0.797978
1.05003	1.03801	0.923168
0.9859	0.727681	0.717171
0.954914	0.606892	0.755863
0.919316	0.938538	0.671622
0.907324	0.917672	0.684905
1.05699	0.679804	0.754905
0.92451	0.59564	0.429825
0.981205	0.800982	0.683112
0.939226	0.679804	0.790017
1.20656	1.03828	0.569915
0.808205	0.747132	0.638032
1.05287	0.511008	0.914408
0.987449	0.839637	0.726959
0.787577	1.08423	0.717364
0.817653	0.8747	0.813207
0.939301	0.613512	0.749107
0.924855	0.779452	0.787248
0.711151	1.03316	0.696789
0.92887	1.02056	0.709827
0.928457	0.645463	0.732928
0.889873	0.54169	0.552367
0.903869	1.02442	0.614355
0.956391	0.746193	0.95478
0.928973	1.12589	0.873922
0.784747	0.825724	0.678448
0.932755	0.779452	0.857818
0.7667	0.7759	1.03087
0.947234	0.624625	0.818582
0.87697	0.804894	1.03313
0.984936	0.497338	0.823551
0.987415	0.422717	0.741795
0.877477	0.675455	0.690151
0.811713	0.577178	0.665843
0.753086	0.67601	0.997758
0.928457	0.926351	0.710009
0.889737	0.840007	0.727473
0.949298	0.917208	0.631856
0.652113	0.917672	0.750763
0.977614	0.875151	0.686497
0.977775	0.71545	0.78032
0.843544	0.864409	0.719346
0.718135	0.801704	0.579896
0.816323	1.15761	0.53163
0.914111	0.706255	0.785743
0.789871	0.525441	0.467911
0.883854	0.932918	0.759783
1.05324	0.719928	0.393343
0.831145	0.932918	0.71448
0.979767	0.786194	0.871578
0.924625	1.03787	0.660342
0.928973	0.942959	0.709284
0.932846	0.938538	0.666848
0.977668	0.786194	0.698339
0.911582	1.02662	0.508174
0.92887	1.02218	0.581912
0.847483	0.651565	0.793861
0.982714	0.625368	0.719738
0.932755	0.626108	0.539599
0.988095	0.824187	0.73517
0.843544	0.837145	0.997716
0.707966	0.747132	0.738691
0.91381	0.840007	0.712217
0.718135	0.902801	0.923132
1.06735	1.02223	0.839105
0.913961	1.03347	0.775319
0.881142	0.906971	0.616289
0.816522	1.07861	0.686027
0.77303	0.8652	0.919215
0.977775	0.643316	0.780389
0.821343	0.78829	0.822054
0.942288	0.917441	0.737018
0.924278	0.932764	0.824038
0.907324	1.05292	0.745882
0.751637	0.861488	0.780127
0.988635	0.747303	0.7732
0.889873	0.942959	0.628015
1.06143	1.10458	0.979546
0.91381	0.876924	0.772906
0.7667	0.679116	0.660667
0.977722	0.907557	0.67506
0.949454	0.606217	0.465163
0.988064	0.938409	0.519534
1.14135	0.932764	0.379846
0.478797	0.745447	0.635155
0.885359	1.03337	0.510703
1.05699	0.896721	0.70766
1.04676	0.876406	0.621532
0.982746	0.93261	0.864909
1.03756	0.893459	0.291828
0.869981	1.02655	0.608388
1.08123	0.800982	0.969604
0.810666	0.917903	0.84963
0.877645	0.758925	0.756946
0.871831	0.688846	0.66217
0.924394	0.801544	0.740775
0.878146	0.94329	0.813105
0.831585	0.956556	1.126
0.936483	1.02048	0.807444
0.942153	0.614509	0.898238
0.913961	0.687958	0.933135
0.808422	0.876406	0.850318
0.862574	1.05345	0.686996
0.860788	0.933071	0.691043
1.103	0.784932	0.549411
0.862996	0.953966	0.476104
0.914871	0.950966	0.736994
0.942288	0.883146	0.7118
0.907649	0.59713	0.678533
1.07364	0.398696	0.489164
0.944686	1.18002	0.562474
0.942153	0.743927	0.664376
0.853073	0.956685	0.747771
1.03756	0.92598	0.645191
0.932571	0.890178	0.61091
0.630998	0.745957	0.753712
0.939226	0.614509	0.976353
0.900187	0.874473	0.792652
1.04979	0.641472	0.890227
0.986652	0.780151	0.645413
0.82208	0.853525	0.723769
0.9859	0.785775	0.641204
1.04169	0.801343	0.600952
0.992391	0.93828	0.431913
0.956506	0.651402	0.542136
0.822325	0.648878	0.532912
0.800987	0.744771	0.600592
0.800987	0.625368	0.656827
0.988649	1.1394	0.747587
0.737785	0.864937	0.809175
0.824329	0.499743	0.816895
0.798693	0.918132	0.731179
0.986672	0.917903	0.774882
0.990894	0.917903	0.711853
0.889464	0.93815	0.423087
0.861936	0.875883	0.724174
0.725561	0.651565	0.725893
1.07311	0.577178	0.709176
0.680444	0.906675	0.82583
0.918225	0.840375	0.682805
1.06155	0.688846	0.950213
0.876249	0.680489	0.80798
0.985922	1.08851	0.832782
0.932846	0.681171	0.803645
0.932663	0.779452	0.712147
0.870547	1.03316	0.783038
0.944872	0.849069	0.850286
0.853314	0.846085	0.841368
0.787577	0.717029	0.715485
0.84216	0.576397	0.634554
0.944624	0.494629	0.724039
0.830468	0.680489	0.656923
0.86215	0.719928	0.608192
0.72828	0.917441	0.661345
0.877645	0.527492	0.552483
0.609002	0.641472	0.794412
0.889601	1.02982	0.733143
0.854272	0.802063	0.691439
0.854357	0.529525	0.742286
0.806511	0.917441	0.747629
0.913961	0.89087	0.724548
0.919184	0.906675	0.841611
0.988079	0.779452	0.829249
0.924855	0.933071	0.690224
0.860788	0.94717	0.651801
0.860638	0.688846	0.559789
0.986652	0.883146	0.682755
0.786877	0.775563	0.767848
0.771828	1.0299	0.563881
0.702731	0.615502	0.711506
0.94729	0.826828	0.637989
1.11848	1.06858	0.69482
0.983999	1.02223	0.735584
0.801426	0.894607	0.802113
0.740219	0.57936	0.924728
0.977775	0.552814	0.722165
0.866262	0.744892	0.761493
0.736561	0.626108	0.67778
0.778601	0.720644	0.693686
0.981431	0.938409	0.772372
0.574338	0.622379	0.457258
0.889381	1.03842	0.689722
0.860788	1.03801	0.793033
1.03279	0.553868	0.575976
0.91381	0.704512	0.645528
1.04383	0.932764	0.918144
0.895053	0.551755	0.732112
0.986672	0.882949	0.721908
0.808639	0.851363	0.81604
0.990511	0.720112	0.752672
0.889873	0.508723	0.791844
0.956583	0.648878	0.698171
0.982746	0.853215	0.715088
1.05305	0.874926	0.73881
0.721195	1.03316	0.562924
0.955037	1.02218	0.620859
0.94935	0.890525	0.955679
0.842993	0.651402	0.87623
0.853073	0.76159	0.685256
0.808422	0.615502	0.860208
0.907324	0.745327	1.03043
0.939226	0.874473	0.82296
0.778311	1.03358	1.03207
0.936237	0.780151	0.826959
1.04389	0.827829	0.748609
0.900187	0.893845	0.69588
0.88546	0.647747	0.672842
0.816919	0.571358	0.997488
0.983916	0.529525	0.716536
0.853314	0.849841	0.732605
0.984936	1.02668	0.639612
0.870734	1.0447	0.755874
0.692942	0.916738	0.691646
0.932846	1.17874	0.78617
0.911582	0.786611	0.724794
0.870547	1.18002	0.589582
0.939301	0.827829	0.540933
0.913961	1.08851	0.790405
0.979723	0.800187	0.479927
0.981394	0.953894	0.767539
0.984961	0.673026	0.404862
0.76234	0.827631	0.720121
0.853073	0.778748	0.873977
0.787577	0.696765	0.667576
1.08144	0.838892	0.714095
0.987432	0.902665	0.675484
1.03954	0.846302	0.703766
0.988064	0.902528	0.517811
0.83733	0.82374	0.589082
1.04655	0.8124	0.799
0.847842	0.822839	0.727184
0.884005	0.824187	0.549933
1.02609	0.760826	0.742967
0.821835	0.810096	0.997441
0.903869	0.885073	0.743976
0.982617	0.703926	0.716545
0.982778	0.674339	0.924693
0.913961	0.902665	0.842194
0.709159	0.94736	0.781443
0.915033	0.906971	0.624034
1.20716	1.03801	0.695389
0.92887	0.613512	0.921494
0.831746	0.864674	0.784927
0.751326	0.933071	0.825855
0.990894	1.02662	0.743564
0.890009	1.02414	0.828643
0.939301	0.800187	0.751566
0.754493	0.874473	0.784086
0.866538	0.822839	0.777417
0.988079	0.932918	0.638794
0.984936	0.874926	0.979725
0.711151	0.883146	0.778616
0.751621	0.767559	0.67086
0.884005	1.02425	0.682805
0.638373	0.80072	0.478612
0.889601	0.523373	0.529656
0.919711	0.917903	0.391336
0.904179	0.776904	0.642152
0.862996	0.94318	0.52086
0.951255	1.02982	0.717177
1.10099	0.864409	0.632058
0.682796	0.950719	0.868422
0.883551	0.804344	0.310656
0.792024	1.02957	0.621101
0.786877	0.863877	0.970218
0.674303	1.0242	0.853416
0.924741	1.04415	0.762973
0.635002	0.839637	0.673017
0.913961	0.768052	0.748956
0.729105	0.938019	0.821227
0.693391	0.746329	1.11456
0.853073	0.746193	0.812981
0.907844	0.864937	0.901087
0.90059	0.890352	0.935326
0.771828	0.67601	0.856674
0.889873	0.925793	0.700203
1.09083	0.94307	0.698038
0.652598	1.1581	0.562821
0.979633	1.03326	0.489489
0.936319	0.826001	0.742695
0.842439	0.705438	0.743362
0.983944	0.801343	0.639318
0.894432	0.727183	0.244829
0.82208	0.849069	0.45247
0.949402	0.499743	0.823619
0.883854	0.938538	0.89328
0.831145	0.926166	0.699551
0.988064	0.777327	0.824093
1.06691	0.654427	0.856536
0.86823	0.804916	0.803842
0.932846	0.765565	0.904362
0.82208	0.788589	0.615399
0.884306	0.926166	0.826851
0.939376	0.620942	0.772998
0.798886	0.838892	0.84784
0.734307	0.926166	1.05
0.895053	0.840007	0.572721
0.929177	0.768543	0.386963
0.800049	1.02668	0.637592
0.831804	1.02957	0.757731
1.04955	0.874926	0.818001
0.884156	0.947454	0.768249
0.91958	0.719209	0.573794
0.839928	0.938667	0.989736
0.883854	0.853525	0.813814
0.982778	1.06644	0.745681
1.06676	0.94307	0.976638
1.03752	0.94717	0.786546
0.847122	0.925604	0.941617
0.92887	1.05318	0.843976
0.900187	0.77657	0.564439
0.702376	0.673026	0.987159
0.853314	0.956556	0.927855
0.848944	0.893845	0.845222
0.778311	0.853525	0.956564
0.811987	0.947075	0.725097
0.990511	0.620942	0.991406
0.91958	0.894227	0.583592
0.903244	0.745447	0.942108
0.800064	0.864937	0.828558
0.854357	1.05318	0.55996
0.947234	1.02431	0.976771
0.752725	0.839637	0.932069
0.709563	1.03326	0.981069
0.880813	0.912712	0.839756
0.69249	0.687958	0.930196
0.98738	0.780151	0.84617
0.890009	0.917672	1.05699
0.720926	0.874926	0.957222
0.98386	0.767064	0.745272
0.801867	1.1394	0.912123
1.03422	0.883538	0.828787
0.939376	0.761208	0.828087
0.907839	0.864937	0.545584
0.843269	0.938538	0.70918
1.05324	0.865462	0.879787
0.987449	0.950966	0.7872
0.923744	0.767064	0.629301
0.985034	0.591414	0.698611
0.669982	0.719928	0.4903
0.830435	0.631524	0.734367
0.801867	0.745957	0.736062
0.884005	1.17874	0.628298
1.05305	1.04433	0.83965
0.985943	0.840007	0.719923
0.939376	0.67601	0.92319
0.832378	0.94736	0.85875
0.720462	0.779452	0.795358
0.720657	1.0242	1.1004
0.618351	0.786611	0.910045
0.740923	0.920334	1.13856
1.05688	0.788589	1.06013
0.81226	0.802673	0.988429
0.907671	0.726183	1.13856
0.977775	0.94736	0.935523
0.862996	1.02052	0.991397
0.82208	1.01775	0.66904
0.957243	0.720644	1.05309
0.724839	0.894607	1.11864
0.831595	0.606217	1.06917
0.944686	0.94307	0.914327
0.907934	0.94329	0.951345
0.843817	0.859958	0.989671
1.0958	1.01775	1.19889
0.947121	0.826278	0.982709
0.87714	1.02218	0.731039
0.904076	1.09678	1.03656
0.847303	1.05292	0.884134
0.824875	0.853215	0.868049
0.915033	0.917441	0.600547
0.988064	1.01775	1.05372
1.04389	0.932764	0.985155
0.984961	1.02052	1.06198
0.988064	0.814488	0.493773
0.862574	1.02056	0.928265
0.842993	0.814802	0.660285
0.986672	0.767064	0.510882
0.798579	1.02214	0.576709
0.709965	0.784984	0.613981
0.890009	0.94016	0.79616
0.847842	0.826401	0.809931
0.718135	0.888835	0.728394
0.924625	0.850737	0.595996
0.853555	0.870311	0.914244
0.831804	0.887111	0.887589
0.854034	0.824297	0.886709
0.839928	0.840859	0.887708
0.673795	0.809198	0.87655
0.78961	0.849779	0.80254
0.907671	0.855406	0.562888
0.752363	0.857218	0.883183
0.735395	0.83325	1.08177
0.800983	0.876009	0.836147
0.87798	0.760163	0.953097
0.645375	0.841523	0.650744
0.985857	0.86126	0.930251
0.899767	0.649342	0.8644
0.870547	0.842126	0.813401
0.94729	0.770156	1.04677
0.990105	0.874303	0.938954
0.840323	0.880291	0.773412
1.0572	0.816999	0.985155
0.98671	0.874027	0.839171
0.900187	0.739075	1.21573
0.751272	0.722529	1.12886
0.702731	0.790579	0.932442
0.944933	0.891994	0.844093
0.854521	0.832279	0.966218
1.05333	0.895652	0.848738
0.944748	0.728183	0.848407
0.983916	0.764467	1.10759
0.977668	0.774483	0.920434
0.982714	0.894275	0.761207
0.618351	0.880384	0.743352
0.870359	0.895411	0.732174
0.932571	0.925167	0.453957
0.7667	0.783075	0.875501
0.777729	0.778133	0.63727
0.738915	0.768427	1.23599
0.942288	0.87937	0.876865
0.981319	0.853959	0.938643
0.800064	0.729855	0.935781
0.981356	0.828682	0.745903
1.04169	0.714047	0.973962
0.831145	0.798003	0.990191
0.765731	0.78549	1.07968
0.913508	0.817505	0.810483
0.921046	0.823427	0.724571
1.05333	0.826789	0.953051
0.81672	0.806831	1.1548
0.903869	0.91168	0.884134
1.05324	0.918461	1.1634
0.932938	0.757126	0.896331
0.7252	0.824756	0.85301
0.933029	0.744957	0.930361
0.876485	0.855143	0.789874
0.800983	0.890414	0.698999
0.791263	0.895093	0.746213
0.854034	0.907429	0.863824
0.72	0.875453	0.891673
0.894929	0.806563	0.993321
0.932663	0.785119	0.643473
0.854357	0.813349	0.987057
0.977828	0.917115	0.866451
0.877645	0.834032	0.760527
0.831585	0.744941	0.614495
1.06735	0.795334	0.501129
0.839331	0.745365	0.709335
0.988621	0.777113	0.765364
0.985922	0.660848	0.593163
0.936401	0.988433	0.575062
0.884306	0.819683	1.04953
0.604015	0.957413	0.987078
0.847303	0.824631	0.704581
0.755422	0.915593	0.779195
1.03016	0.904272	0.736464
0.936319	0.883961	0.775248
0.894056	0.890297	0.876026
1.0613	0.840123	0.778129
0.924625	0.933517	0.946894
0.97515	0.885536	0.907009
0.919842	0.894986	0.896448
0.983916	0.942	0.858976
1.0672	0.872824	0.836773
1.072	0.949832	0.71813
0.913961	0.884673	0.991769
1.05731	0.874558	0.824146
0.91958	0.686564	0.80245
0.881033	0.872382	0.841083
0.928664	0.848102	0.84687
0.900187	0.669342	0.8703
0.860638	0.830489	0.70881
0.80068	0.907116	0.902807
0.936401	0.872599	0.834678
0.72	0.86889	0.938954
0.93945	0.824775	0.795225
0.91426	0.899101	0.758117
1.09056	0.749894	0.935696
0.984887	0.93438	0.393262
0.98671	0.905314	0.736411
0.988079	0.874166	0.647232
1.05709	0.894986	0.781588
0.79886	0.832166	0.807042
0.944748	0.839959	0.622998
0.753086	0.882949	0.89328
0.752001	0.825281	1.11251
0.924625	0.797555	0.901798
0.93945	0.907243	0.914505
1.04152	0.95276	0.744814
0.932846	0.894135	0.868049
0.890902	0.96142	0.345696
0.983888	0.836659	1.0621
0.81672	0.703014	0.568922
0.98386	0.768708	0.868706
0.899991	0.832326	0.901943
0.924394	0.971045	0.852381
0.907839	0.8507	0.987078
0.868118	0.823539	0.844684
0.982714	0.813468	0.71399
0.853795	0.801802	0.518909
0.939525	0.810701	0.976967
0.929177	0.844099	0.844915
0.944686	0.670141	0.966265
0.853555	0.803542	1.15459
0.919051	0.849478	0.801343
0.639955	0.830808	0.944444
1.04662	0.745081	1.05016
0.975479	0.806298	1.04732
0.805792	0.878575	0.981069
0.847483	0.74725	0.567102
0.854652	0.836464	0.82133
0.986729	0.701353	0.864113
1.09554	0.860473	1.05
0.936401	0.744984	0.90216
0.92887	0.707307	0.803286
1.04955	0.820954	0.707664
0.821589	0.79199	0.780083
1.04676	0.745233	0.871038
0.98501	0.709941	0.875325
1.03959	0.787865	0.573959
1.16784	0.851006	1.1375
1.03573	0.827984	0.951048
0.762879	0.755087	0.893102
0.738589	0.820158	0.993159
0.765081	0.968746	0.744134
0.778311	0.990395	1.08536
0.740225	0.857463	0.806758
1.06192	0.834295	0.911962
0.932571	0.872723	0.661774
0.983916	0.914377	0.640475
0.990137	0.880244	0.896074
0.982778	0.784769	0.879448
0.928973	0.806075	0.557647
0.895053	0.780616	0.787418
0.777729	0.681644	0.870659
0.782135	0.841845	0.923339
0.899767	0.851197	0.98971
0.908124	0.839338	0.690228
0.703438	0.637515	0.986206
0.913961	0.793031	0.660757
0.668849	0.741791	0.591913
0.76261	0.688655	0.718408
0.859478	0.716308	0.870956
0.799754	0.680843	0.802353
1.09083	0.646644	0.54939
0.972409	0.768901	0.817742
0.977505	0.793817	0.982525
0.944499	0.903826	0.864113
1.08123	0.837498	0.925665
0.824693	0.808541	0.597307
0.895176	0.835089	0.820376
0.843269	0.766378	0.784134
0.92451	0.818444	0.989723
1.04955	0.748878	0.788067
0.831145	0.867709	0.617793
0.650358	0.762695	0.923434
1.07329	0.829806	0.941829
0.83953	0.798021	0.68694
0.703236	0.779197	0.810278
0.824693	0.80804	0.756598
0.716911	0.856715	0.731829
1.03765	0.889049	1.03076
0.895176	0.860176	0.809254
0.885053	0.751209	0.824022
0.981319	0.783644	0.554798
0.989167	0.721118	0.565423
0.895053	0.744971	1.02771
0.953289	0.882712	0.83801
0.880703	0.818012	0.736893
0.7252	0.848932	0.767461
0.907324	0.76236	0.677398
0.97515	0.832339	0.849851
1.16784	0.826632	0.883713
0.951447	0.876009	0.817742
0.831746	0.894677	0.779111
0.871577	0.869564	0.569357
0.708348	0.710628	0.828699
0.913659	0.724077	0.806498
0.933029	0.788385	0.455449
0.979543	0.894092	0.84784
0.987466	0.868252	1.03327
0.871704	0.821293	0.715039
0.988677	0.92343	0.951394
1.06155	0.846199	0.7583
0.98738	0.835089	0.803286
0.942288	0.871138	0.676674
1.0572	0.847858	0.77282
0.881033	0.797832	0.9839
0.699093	0.830177	0.660285
0.984985	0.954135	0.782795
0.990912	0.878491	0.827911
0.914111	0.978642	0.672233
0.759084	0.844062	0.9173
0.700159	0.850737	0.744194
0.988677	0.906325	0.849394
0.847483	0.97398	0.935696
0.78961	0.86681	0.917145
1.03272	0.876097	1.06722
1.04947	0.92959	0.874049
0.758432	0.931206	0.681681
0.860488	0.904232	0.636624
0.842716	0.975544	0.767297
0.99286	0.869325	0.864256
0.831145	0.960669	0.976368
0.830789	0.90641	0.764601
1.07311	0.908507	0.815817
[truncated: 17,304 more rows]
