# Supplementary material for: Allosteric competition and inhibition in AMPA receptors
Source: Nat Struct Mol Biol. 2024 Jun 4;31(11):1669–79. doi: 10.1038/s41594-024-01328-0 (PMC11563869; doi:10.1038/s41594-024-01328-0)
Supplement: Supplementary file 7 — Source electrophysiology data for Extended Data Fig. 1a. Source electrophysiology data for Extended Data Fig. 1b. Size-exclusion chromatography data for Extended Data Fig. 1d. [file 41594_2024_1328_MOESM7_ESM.xlsx]

## Sheet: extended data 1a
	Glu	Glu+CTZ	Glu+CTZ+GYKI
0	0.199414	-0.230001	0.114763
0.3	-0.225765	0.0986666	0.1885
0.6	0.0245122	-0.0703466	0.119822
0.9	0.0245452	-0.143107	-0.00989133
1.2	0.0428887	0.24658	0.114709
1.5	0.266717	-0.0867553	0.226593
1.8	-0.294773	-0.098481	-0.00993194
2.1	-0.121807	-0.208809	-0.0328337
2.4	-0.136016	-0.143066	-0.0353902
2.7	-0.131914	-0.248694	0.00274326
3	0.0837766	0.05884	0.0179885
3.3	-0.00977768	-0.316747	-0.147329
3.6	0.0919805	-0.0397303	-0.241438
3.9	-0.101264	-0.121891	0.0764398
4.2	-0.0930935	0.227895	0.00267557
4.5	-0.0238874	-0.0702229	0.0458952
4.8	-0.24765	-0.213403	0.287479
5.1	-0.042132	0.246704	0.0178937
5.4	0.0372466	-0.241554	-0.040612
5.7	0.00879654	0.0706644	-0.137264
6	0.147176	-0.0772154	0.0280255
6.3	0.0515871	0.138766	0.025469
6.6	-0.100968	0.00965428	0.0737749
6.9	-0.159936	-0.00207138	-0.200897
7.2	0.00489237	-0.189853	0.0762909
7.5	0.0944435	-0.215678	0.0559324
7.8	0.0395448	-0.0419481	0.0228581
8.1	-0.253391	-0.0724573	-0.066165
8.4	-0.14146	-0.124085	-0.0356609
8.7	-0.0946335	-0.283714	-0.162831
9	-0.0579795	0.0684216	-0.147586
9.3	-0.0782917	0.152948	0.0711099
9.6	0.0173631	-0.194471	-0.0128269
9.9	-0.267435	-0.121693	0.0227633
10.2	-0.0252956	-0.18507	0.0202066
10.5	-0.169712	-0.142795	-0.241749
10.8	-0.173748	-0.0653174	0.0125501
11.1	-0.139129	-0.102876	0.172754
11.4	-0.124854	0.101371	-0.0892021
11.7	-0.224512	-0.140411	0.106605
12	-0.134961	-0.398627	0.124394
12.3	-0.183756	-0.337584	-0.015492
12.6	-0.130826	0.0239356	0.381223
12.9	0.0807952	-0.196713	-0.193538
13.2	-0.0880356	0.101421	0.0811065
13.5	-0.126658	-0.152095	-0.0740381
13.8	-0.149005	-0.011233	0.0149579
14.1	-0.163213	-0.102777	-0.0537202
14.4	-0.228285	-0.14972	-0.0384749
14.7	-0.0532844	-0.00180859	0.0912113
15	0.0566119	-0.100403	-0.0741057
15.3	0.0953005	-0.431388	-0.0486881
15.6	0.0180223	-0.0604688	-0.0130977
15.9	-0.217947	-0.0205588	0.208141
16.2	-0.042947	-0.074536	-0.0258406
16.5	-0.055121	-0.328052	-0.0589146
16.8	0.284674	-0.18954	0.230989
17.1	-0.362265	-0.14963	0.0173522
17.4	-0.154713	-0.0111176	-0.0614985
17.7	0.128116	0.103927	-0.298023
18	0.0610105	0.0311507	0.0656311
18.3	-0.08951	0.0569921	0.0986782
18.6	-0.294962	-0.0979373	0.0198275
18.9	-0.164721	0.0781422	-0.0513936
19.2	-0.0324448	-0.133123	0.0376024
19.5	0.0652443	0.038242	0.0147007
19.8	0.0835878	-0.0908543	0.0502909
20.1	-0.121864	-0.0837964	-0.270157
20.4	0.234207	-0.102572	-0.298145
20.7	-0.105522	-0.0203947	0.182493
21	-0.306905	-0.130723	-0.0667471
21.3	-0.0586628	0.078209	-0.137968
21.6	0.053268	-0.0720207	0.00443334
21.9	-0.23153	-0.0579285	-0.0845897
22.2	0.19168	-0.095472	0.337557
22.5	-0.0849794	0.134593	-0.33893
22.8	-0.00356635	-0.304379	0.220545
23.1	0.102261	-0.0226778	0.0374264
23.4	-0.196778	-0.168208	0.0628442
23.7	0.161327	0.014906	-0.211827
24	-0.147884	-0.233911	-0.13809
24.3	-0.0929196	-0.0648807	0.248452
24.6	-0.103059	-0.0860058	-0.102514
24.9	-0.239338	-0.17755	0.172131
25.2	-0.192511	-0.109457	0.0322455
25.5	-0.251479	-0.0108617	0.0169732
25.8	-0.0378232	-0.23856	0.00424381
26.1	-0.111032	-0.0953482	0.159361
26.4	-0.196449	-0.433383	-0.11531
26.7	-0.0580695	-0.0155128	0.0118326
27	-0.117037	-0.240862	0.230528
27.3	0.00913507	-0.0225304	0.0830133
27.6	0.100721	-0.0600892	0.199984
27.9	-0.249181	-0.158668	-0.125551
28.2	-0.0131456	-0.0741564	0.177068
28.5	-0.120941	-0.0623988	-0.138293
28.8	0.0621971	-0.146909	0.349974
29.1	0.0072984	-0.0130809	0.0803889
29.4	-0.169671	0.108998	-0.117989
29.7	-0.112672	-0.142184	0.388081
30	0.0948809	-0.15626	0.123581
30.3	-0.0719155	-0.17502	0.342277
30.6	-0.218367	-0.144494	0.189676
30.9	-0.0169179	-0.104584	0.166774
31.2	-0.020954	-0.254813	-0.0188881
31.5	0.149977	-0.0294479	-0.247783
31.8	-0.0391987	-0.14681	0.115871
32.1	-0.00864813	0.0762207	0.243014
32.4	0.00359186	-0.0458413	0.00903239
32.7	-0.220171	-0.217204	-0.146112
33	0.0260374	0.0621619	0.128532
33.3	0.0830364	-0.247705	0.092915
33.6	0.00575824	0.00819296	0.00643503
33.9	-0.181383	0.240593	0.128492
34.2	0.294724	-0.132644	-0.0546272
34.5	0.0587542	0.219491	-0.18434
34.8	0.278514	0.0622119	0.133537
35.1	-0.341977	-0.104451	0.0292555
35.4	-0.11408	0.174915	-0.0572246
35.7	0.0365065	-0.134937	0.179273
36	-0.18929	-0.0715437	-0.064881
36.3	0.124056	-0.170138	-0.0776102
36.6	-0.195328	-0.071527	0.118197
36.9	0.138364	-0.0292671	0.189392
37.2	-0.00605328	0.0810775	-0.108168
37.5	-0.00602032	-0.247558	-0.0725781
37.8	0.0814964	-0.0902772	0.138488
38.1	-0.0364719	0.0576346	-0.194676
38.4	-0.317201	0.0717268	0.0875987
38.7	-0.00792303	-0.247525	-0.100607
39	-0.101477	-0.13953	0.128262
39.3	-0.146203	-0.00101734	0.14605
39.6	0.020659	-0.179415	-0.0141807
39.9	-0.162414	-0.0103848	-0.314284
40.2	-0.162381	-0.228699	0.275709
40.5	-0.329177	0.102318	-0.176982
40.8	-0.0972104	-0.461074	-0.166823
41.1	-0.0198664	0.107019	0.125624
41.4	-0.221249	0.118777	0.298543
41.7	-0.139836	-0.174657	0.0493027
42	0.104337	-0.0150108	-0.0346342
42.3	-0.0177	-0.369479	-0.00921636
42.6	-0.0624262	-0.0126443	0.0111151
42.9	0.15123	-0.0924547	0.262872
43.2	-0.204776	-0.280251	-0.233053
43.5	0.208262	0.0930174	-0.116082
43.8	-0.2454	-0.158149	0.14839
44.1	0.102534	-0.0243366	-0.0932209
44.4	0.0110137	-0.0994472	-0.0728895
44.7	-0.245301	0.0625332	-0.28144
45	-0.147612	-0.214451	0.621358
45.3	-0.0682331	-0.0524709	0.285652
45.6	-0.0620966	0.0907412	-0.0169947
45.9	0.0579722	-0.22381	0.107605
46.2	0.0580052	-0.00314471	0.036384
46.5	-0.198309	0.0672982	0.0974056
46.8	-0.289829	-0.0195617	-0.111145
47.1	-0.0660007	-0.00545426	0.199104
47.4	-0.0659677	-0.0641465	0.0515886
47.7	-0.0476242	-0.0406549	-0.00437387
48	-0.0720053	-0.167417	-0.21801
48.3	-0.137077	-0.0993235	0.107497
48.6	0.186443	-0.16035	0.0718796
48.9	-0.177701	-0.18616	0.214281
49.2	-0.153254	-0.228403	0.323623
49.5	-0.27936	-0.371598	-0.062947
49.8	0.164195	-0.042931	0.0158766
50.1	-0.0249811	-0.132126	0.0234924
50.4	-0.041224	0.067422	0.186239
50.7	-0.210055	0.00169546	-0.164727
51	0.141947	-0.0663657	0.0437968
51.3	-0.0818153	0.177783	0.196371
51.6	0.127772	0.13789	0.282824
51.9	-0.472374	-0.282313	0.0641013
52.2	-0.0267848	-0.0217308	0.135295
52.5	-0.246478	-0.0381562	-0.075798
52.8	-0.163031	-0.19777	-0.253831
53.1	-0.0551691	-0.204811	0.305645
53.4	-0.0286874	-0.0169977	0.132698
53.7	0.184968	0.0698789	0.0131574
54	-0.0571047	0.100405	0.0258594
54.3	-0.12421	-0.075658	-0.208122
54.6	0.178964	0.0886875	0.231826
54.9	0.0447194	-0.270481	0.0232758
55.2	-0.0712143	-0.239955	0.376758
55.5	0.199408	0.0206278	-0.429429
55.8	-0.138287	-0.0685667	0.137676
56.1	-0.0202528	0.0183099	-0.0657881
56.4	0.0164012	-0.106102	0.135106
56.7	-0.197189	-0.303283	0.0664278
57	-0.0791547	-0.214072	-0.0912599
57.3	0.0775352	-0.246931	0.0435125
57.6	0.17319	-0.0966691	0.0409557
57.9	-0.0302277	-0.080227	-0.210828
58.2	-0.135989	-0.0426668	0.0485581
58.5	-0.16037	-0.239848	-0.111673
58.8	0.0553204	0.0841199	-0.198153
59.1	0.0268703	-0.0778438	0.183303
59.4	-0.233513	-0.122437	0.315533
59.7	-0.329102	-0.0825268	-0.0634073
60	-0.16224	-0.061385	-0.231268
60.3	0.250798	-0.289084	0.101869
60.6	-0.17845	-0.110654	0.012846
60.9	0.0657237	0.239131	-0.213506
61.2	-0.105142	-0.256191	-0.0889064
61.5	0.00271994	-0.134112	0.043323
61.8	-0.31463	-0.178706	0.371373
62.1	0.0658556	-0.204515	0.180625
62.4	-0.0358368	-0.0307854	-0.249178
62.7	0.0374383	-0.136414	0.0407256
63	-0.218876	-0.190406	0.162782
63.3	-0.342948	0.121828	0.282296
63.6	0.173849	-0.030752	0.147497
63.9	-0.0600861	0.206363	0.180544
64.2	-0.106847	-0.0847209	0.205961
64.5	0.0823952	0.0444073	0.0024974
64.8	-0.0864357	-0.232592	0.0864073
65.1	0.119082	0.187612	-0.211153
65.4	-0.0375417	0.0749499	0.005
65.7	0.220873	-0.227868	0.0812804
66	-0.167684	0.194687	-0.0738642
66.3	0.0500409	-0.0330115	0.376257
66.6	0.0358324	-0.298262	-0.17816
66.9	-0.116723	0.021006	0.16515
67.2	-0.269277	-0.0869721	-0.106979
67.5	0.00337913	-0.0118447	-0.379108
67.8	-0.00269143	-0.15269	0.521147
68.1	0.153998	0.0586066	0.139664
68.4	0.0604442	-0.183176	0.198143
68.7	-0.0290412	0.0820913	0.238819
69	0.0991656	-0.047005	0.00229433
69.3	0.0137494	-0.0751644	-0.0180642
69.6	-0.120495	0.0281307	0.348133
69.9	0.00771177	0.0750904	-0.129989
70.2	-0.275051	0.131449	-0.0181048
70.5	-0.0573263	-0.232419	0.00985603
70.8	0.0871564	-0.124424	-0.1224
71.1	-0.169158	0.0258379	0.192935
71.4	0.0526357	0.0821817	0.0225312
71.7	0.138118	-0.0304809	0.281917
72	-0.144645	0.0962822	-0.186033
72.3	-0.19344	0.0962906	0.307321
72.6	-0.16289	-0.0750573	-0.305587
72.9	-0.246272	-0.117301	0.480227
73.2	-0.103823	0.0681631	0.0605969
73.5	0.168833	-0.1079	-0.211532
73.8	-0.252276	-0.159527	-0.178485
74.1	-0.00606825	-0.0750156	0.34793
74.4	-0.0202767	0.0517628	-0.11239
74.7	-0.0650031	0.0400372	-0.366717
75	0.0408242	-0.253396	0.131723
75.3	-0.0445919	0.0963893	0.0427002
75.6	-0.160526	0.133965	-0.0742975
75.9	-0.0994577	-0.133636	-0.0819404
76.2	-0.254047	-0.0890257	0.233394
76.5	-0.0668397	0.0283532	-0.198951
76.8	0.169196	-0.215779	0.0324599
77.1	-0.117636	-0.0420494	0.146887
77.4	0.0532949	-0.159412	0.195193
77.7	-0.135881	-0.311991	0.197723
78	0.207983	-0.0232408	0.0781823
78.3	-0.00153785	-0.0725336	-0.158343
78.6	-0.316853	-0.117127	0.182423
78.9	-0.211026	0.0284353	0.190039
79.2	0.293564	-0.053725	0.261234
79.5	-0.200787	-0.112402	0.00944989
79.8	-0.0318905	-0.0325749	0.243404
80.1	0.0963162	-0.164021	0.197615
80.4	0.169591	-0.161663	0.263723
80.7	-0.0378952	0.0707522	0.11875
81	-0.129415	-0.145212	0.00175281
81.3	-0.00527723	-0.0278334	-0.0211489
81.6	0.173792	0.0989449	0.2891
81.9	0.253171	-0.00903316	-0.105099
82.2	-0.135387	-0.119346	0.258555
82.5	-0.125181	0.110719	0.156816
82.8	-0.0844581	-0.236715	0.0728793
83.1	0.00712756	-0.0348176	-0.120412
83.4	-0.0599782	-0.330586	0.278846
83.7	-0.304086	-0.0676531	0.189823
84	0.0153644	0.0450261	0.032135
84.3	-0.0293617	-0.0770358	-0.0263705
84.6	0.143604	-0.0206768	0.156721
84.9	-0.110676	0.0286327	0.199941
85.2	-0.362922	-0.0887448	-0.0976189
85.5	-0.112645	0.00516612	0.0168085
85.8	-0.0759906	0.0403918	-0.0671284
86.1	0.11732	-0.156789	0.29144
86.4	-0.0901661	-0.0652281	0.0142249
86.7	-0.159306	-0.0558204	-0.17398
87	0.17642	-0.095729	-0.0798981
87.3	-0.183654	0.0216652	-0.0443079
87.6	-0.0696893	-0.166132	-0.0341488
87.9	0.0910696	0.148452	0.0141572
88.2	-0.0675887	-0.325737	0.128585
88.5	-0.0777284	0.0686499	-0.0341894
88.8	0.0565819	-0.0205447	-0.161359
89.1	0.0850979	-0.175474	0.0141031
89.4	0.0159576	0.214228	-0.0444026
89.7	0.0485427	-0.00643577	0.194638
90	-0.52312	-0.100315	0.0293213
90.3	-0.254533	0.110967	-0.0215551
90.6	-0.0876703	-0.212984	-0.0393704
90.9	-0.0164296	0.0757662	0.103031
91.2	0.130088	-0.0321967	0.301382
91.5	-0.0692609	0.251854	-0.161481
91.8	-0.425266	-0.0556632	0.143681
92.1	-0.093609	-0.452383	0.0419421
92.4	0.195324	-0.0697304	0.209775
92.7	-0.231889	-0.0180711	-0.0623533
93	-0.258305	-0.0157129	-0.110686
93.3	-0.16265	-0.180026	0.209735
93.6	0.00217762	-0.15655	-0.0166176
93.9	-0.347724	-0.0861071	-0.174305
94.2	0.0836237	0.0829228	-0.153974
94.5	-0.262209	-0.187027	0.0698083
94.8	-0.0566913	-0.0344311	-0.136199
95.1	-0.0566583	-0.0250386	0.28849
95.4	-0.166488	-0.00154696	0.207097
95.7	-0.105421	-0.201078	-0.00145353
96	0.136719	-0.114216	0.0163347
96.3	-0.0911129	-0.15411	-0.17187
96.6	-0.129736	0.0595216	0.128205
96.9	-0.137841	-0.236246	0.171425
97.2	-0.150015	-0.0930496	0.021367
97.5	-0.265949	-0.0859917	-0.100717
97.8	-0.0116025	0.0173034	-0.151593
98.1	-0.129571	-0.182227	0.123052
98.4	-0.0664681	-0.0437151	0.288341
98.7	0.059704	0.0149938	-0.169436
99	-0.159989	0.0643033	0.0899502
99.3	-0.100956	-0.132878	-0.0117886
99.6	-0.251476	-0.0671497	0.273029
99.9	-0.180236	-0.304232	-0.116084
100.2	-0.0723739	0.310827	-0.009286
100.5	-0.121169	-0.0365918	0.387429
100.8	-0.338828	0.0878367	-0.0372877
101.1	0.0742092	-0.0459746	0.105114
101.4	-0.0763111	0.144189	0.306008
101.7	-0.218693	0.00569314	0.191554
102	-0.194246	0.0949044	0.0999874
102.3	-0.0456947	0.0761444	-0.0144672
102.6	0.0031664	-0.0482674	-0.141637
102.9	0.12527	-0.130428	0.239819
103.2	0.15582	-0.189105	0.255064
103.5	0.0480243	-0.116312	-0.235774
103.8	-0.179807	-0.149171	-0.0628542
104.1	-0.11467	0.153663	0.1711
104.4	-0.303846	0.0738682	-0.129003
104.7	-0.0169479	-0.15383	0.0159421
105	-0.0433636	-0.271208	0.0973088
105.3	-0.0250201	0.160746	-0.106155
105.6	-0.0473666	-0.0599027	0.0947386
105.9	0.135772	-0.12093	-0.0197158
106.2	-0.0371283	-0.106837	0.15066
106.5	-0.1612	-0.369753	0.198966
106.8	-0.0940284	0.0715852	0.0768826
107.1	-0.0166842	0.0223076	-0.192703
107.4	0.196972	-0.0528031	-0.0884481
107.7	-0.299414	-0.210082	0.0921008
108	-0.0857586	0.186655	0.0666558
108.3	-0.12845	-0.064512	0.0284954
108.6	0.105551	-0.0739031	-0.0350965
108.9	-0.0999012	-0.435406	-0.0325668
109.2	0.1931	-0.184207	0.132723
109.5	-0.193422	0.165578	0.0411569
109.8	-0.122182	-0.0902882	-0.0504094
110.1	0.309166	-0.0198605	0.277641
110.4	-0.00614926	-0.160691	0.163187
110.7	-0.1526	-0.172416	-0.136917
111	-0.248189	0.151536	0.0690637
111.3	-0.227811	0.0553072	0.104654
111.6	0.189295	-0.0855384	0.0512347
111.9	-0.0995716	-0.0620468	0.155489
112.2	0.0388076	-0.172375	0.196166
112.5	0.0469787	-0.00569461	0.247015
112.8	-0.016058	0.0553489	-0.223478
113.1	-0.266269	-0.0502794	-0.203146
113.4	-0.0994068	-0.108956	0.0409809
113.7	-0.0118902	-0.249787	0.0587692
114	0.000349763	-0.158226	0.0841871
114.3	0.081763	-0.0596301	0.196071
114.6	-0.221345	-0.0220546	-0.241361
114.9	0.18152	0.137591	0.150268
115.2	0.112379	-0.134724	0.0841329
115.5	-0.00965793	-0.111232	0.183302
115.8	-0.0889705	-0.038455	-0.0659389
116.1	-0.267974	-0.158167	-0.0862975
116.4	0.256961	-0.0736403	0.188347
116.7	-0.00342257	-0.10415	0.259541
117	0.0027139	0.0460969	0.246812
117.3	-0.170186	-0.188636	0.178134
117.6	-0.0195997	-0.15811	0.0814814
117.9	0.084193	-0.0289971	-0.0584043
118.2	0.0394668	-0.0524568	0.117058
118.5	-0.507782	-0.134617	-0.0940352
118.8	-0.0052264	-0.101741	0.350999
119.1	0.0680487	-0.0195643	0.00257669
119.4	-0.100782	0.0391293	-0.302613
119.7	0.293945	-0.0195476	0.132249
120	-0.0376466	0.147132	0.0254243
120.3	0.0844567	-0.143936	-0.0788576
120.6	-0.184065	-0.0453405	-0.0381812
120.9	-0.00703011	0.0274523	-0.129747
121.2	0.210695	0.0227609	0.0558877
121.5	-0.0212057	-0.0453154	-0.267104
121.8	-0.0883114	-0.202579	-0.216254
122.1	-0.108624	-0.15092	-0.0306195
122.4	-0.00889986	0.194166	0.0329453
122.7	-0.0109014	0.135489	0.208408
123	-0.193974	0.191833	0.121928
123.3	-0.283459	-0.103935	0.096483
123.6	-0.275288	-0.411453	0.467767
123.9	-0.0616322	-0.0428835	0.0354209
124.2	-0.0270125	-0.10861	-0.000196672
124.5	-0.183637	0.330394	-0.33336
124.8	0.145986	0.168415	0.215943
125.1	-0.370745	0.0721859	-0.21386
125.4	-0.236435	-0.254115	-0.175727
125.7	-0.309644	-0.0733358	0.119263
126	-0.171265	-0.216531	0.0683868
126.3	-0.252612	0.00883424	-0.346157
126.6	-0.177302	0.0839769	-0.229187
126.9	-0.156924	0.0699013	0.154813
127.2	0.0750422	0.0792938	0.182774
127.5	0.0242126	-0.0333687	0.0657759
127.8	-0.132411	0.222514	0.0428743
128.1	-0.541314	-0.237591	0.106439
128.4	-0.396831	0.00185836	-0.0309038
128.7	-0.0427943	-0.190623	-0.272515
129	-0.227901	-0.263384	-0.053819
129.3	0.0732384	0.00893296	0.0962122
129.6	-0.144421	0.267166	0.0199049
129.9	0.00413115	-0.0121685	0.0631245
130.2	-0.0894232	0.0770427	-0.264953
130.5	-0.0283551	0.170954	-0.0462573
130.8	-0.290773	-0.108396	0.286879
131.1	-0.0527032	0.199138	-0.18107
131.4	-0.0648773	0.0418741	-0.137851
131.7	-0.0831549	-0.0872374	0.0859314
132	-0.10957	0.0371911	-0.0412386
132.3	-0.0342608	-0.267976	-0.109917
132.6	-0.176643	0.0184395	-0.293036
132.9	-0.245783	0.0489654	-0.153177
133.2	-0.22744	-0.429923	0.0604325
133.5	0.0798034	0.131151	0.0146424
133.8	-0.174477	-0.190451	0.0146289
134.1	-0.288376	0.0442991	0.0400468
134.4	0.014798	0.0208394	0.416417
134.7	-0.231344	-0.0777393	-0.0388175
135	-0.00141206	-0.119998	-0.0362878
135.3	-0.219071	-0.0378209	0.0959415
135.6	-0.137658	-0.0753644	0.128989
135.9	0.141102	0.107749	0.0831988
136.2	-0.312559	-0.29837	0.121332
136.5	-0.0378682	0.0655145	-0.14571
136.8	-0.00935236	0.0983903	-0.036369
137.1	-0.0357679	0.171168	-0.153367
137.4	-0.0235279	0.0491058	0.0780448
137.7	-0.172014	0.0256462	0.156868
138	0.0396076	0.0632064	0.0780177
138.3	0.0559167	-0.0236383	0.250937
138.6	-0.0905347	-0.0400637	-0.0415364
138.9	-0.0355701	-0.00718788	0.00422639
139.2	-0.159642	-0.0329974	0.271242
139.5	0.178119	-0.0987239	-0.0186889
139.8	-0.18399	0.21586	-0.04922
140.1	-0.224647	-0.000104932	-0.036518
140.4	-0.167648	0.0562541	0.131315
140.7	-0.110649	-0.277096	0.0143175
141	-0.132996	-0.101017	0.0168472
141.3	-0.00275446	0.187734	-0.095064
141.6	-0.301794	-0.136217	0.311823
141.9	-0.0230335	-0.0235229	-0.171385
142.2	-0.344452	0.0610039	-0.0264401
142.5	-0.216245	-0.112709	-0.1943
142.8	-0.303696	-0.122085	0.238018
143.1	-0.265008	-0.0821748	-0.0341101
143.4	-0.102214	0.136156	-0.0748138
143.7	-0.140837	0.0821791	-0.212156
144	-0.063493	0.0446203	0.123523
144.3	0.129818	0.0798459	0.268468
144.6	-0.291292	-0.0492504	-0.313922
144.9	0.0973319	-0.143145	-0.100313
145.2	-0.360399	0.0376194	0.0395458
145.5	0.184882	0.0751948	0.0420755
145.8	-0.0999163	-0.239372	-0.013887
146.1	-0.274851	-0.0750265	0.0827385
146.4	-0.120195	-0.0703184	-0.069863
146.7	0.311153	-0.0984778	0.156462
147	0.105701	-0.112553	-0.275884
147.3	-0.278788	-0.152462	0.158978
147.6	-0.313341	0.0752533	0.164051
147.9	-0.260411	0.00719216	-0.016525
148.2	-0.213585	-0.300325	-0.0394267
148.5	-0.0752056	-0.124246	0.189442
148.8	-0.0833106	-0.0960695	0.181799
149.1	0.0530341	-0.0514598	0.0571717
149.4	-0.0323821	-0.143004	-0.174267
149.7	0.00834101	-0.27445	0.364864
150	0.0938232	0.01665	0.00372548
150.3	-0.0261797	-0.0302929	0.270741
150.6	-0.115665	-0.105404	-0.286219
150.9	-0.188874	0.000241327	-0.123472
151.2	-0.0606673	0.141104	0.382598
151.5	-0.0463929	0.0331255	0.250342
151.8	-0.327122	-0.0396354	0.00364425
152.1	0.0574328	0.0918427	0.17402
152.4	-0.182606	-0.0490028	0.285905
152.7	0.0330847	-0.180449	0.100243
153	-0.186609	-0.159322	0.0417371
153.3	0.018909	-0.0395784	-0.110864
153.6	0.0555631	0.120052	0.166323
153.9	-0.131578	0.0801588	-0.222789
154.2	0.00069734	-0.0512873	-0.141423
154.5	0.0190408	-0.161615	0.056928
154.8	0.122834	0.167052	0.0899753
155.1	-0.141619	-0.055962	0.451086
155.4	-0.0744476	0.0027469	-0.0728122
155.7	-0.0276209	-0.161582	0.0517876
156	0.0110676	-0.0136701	0.0950073
156.3	0.0619632	0.131877	0.138227
156.6	-0.186213	-0.0371367	0.0186864
156.9	-0.003075	-0.0723304	-0.273787
157.2	-0.0640772	-0.192042	0.0695219
157.5	0.0600605	-0.194384	-0.311961
157.8	0.0865421	0.101416	-0.238224
158.1	-0.0131158	0.127242	0.183922
158.4	-0.192119	0.0122298	0.0211482
158.7	-0.0923956	-0.290588	0.0389366
159	0.129399	-0.0793063	-0.0882334
159.3	-0.120813	-0.0417308	-0.113678
159.6	-0.277437	-0.128591	-0.360376
159.9	0.0318411	0.16251	0.216902
160.2	0.0888403	0.0521969	-0.131521
160.5	-0.265131	-0.119166	-0.136621
160.8	-0.138958	0.315138	-0.0705129
161.1	0.156078	-0.0862821	-0.210398
161.4	-0.181617	-0.0205389	0.0133834
161.7	-0.181584	-0.105049	-0.164649
162	-0.33007	-0.478286	0.346507
162.3	0.09314	0.0898224	0.125241
162.6	0.205071	-0.187177	0.0158725
162.9	-0.258763	0.0781051	-0.200307
163.2	0.0891699	-0.0909082	0.29559
163.5	0.0749613	0.0264708	0.206567
163.8	-0.000282507	0.0147451	-0.0808206
164.1	-0.248459	-0.0814837	-0.121524
164.4	-0.185356	-0.198861	-0.136797
164.7	0.27244	0.0359036	0.481171
165	0.294853	0.047646	-0.238549
165.3	-0.126257	-0.170653	-0.248735
165.6	-0.30526	-0.137777	0.198843
165.9	0.0040173	0.237826	0.0284391
166.2	-0.154641	-0.168278	0.0513138
166.5	-0.307196	-0.245739	-0.370859
166.8	0.0366682	-0.198779	0.188616
167.1	0.0957019	-0.179987	0.417484
167.4	-0.274545	0.099379	-0.304779
167.7	-0.16058	-0.0837181	-0.0784536
168	0.0917317	0.0453948	0.0436031
168.3	0.0124189	-0.0461343	0.302989
168.6	0.156902	-0.0343919	0.0715505
168.9	-0.0241363	-0.297308	-0.109025
169.2	-0.0363103	-0.0414096	0.0282902
169.5	-0.0464497	-0.0461009	0.109657
169.8	-0.103383	-0.151729	-0.00225445
170.1	-0.0260388	0.104154	-0.246409
170.4	0.0492707	0.176947	-0.0556873
170.7	0.122546	-0.142305	0.0638264
171	0.0289917	0.130012	0.254548
171.3	-0.335152	0.059601	-0.36599
171.6	0.157231	0.0314264	0.122278
171.9	0.167437	-0.118803	0.38675
172.2	-0.125499	-0.151647	-0.198184
172.5	-0.0420513	-0.116437	-0.0710408
172.8	-0.107122	-0.0788613	0.0967924
173.1	-0.0521577	-0.290126	0.023028
173.4	-0.0317798	0.0291419	-0.0812538
173.7	-0.424406	-0.00605181	-0.526315
174	0.0659424	-0.137513	-0.127057
174.3	0.00697459	0.17942	0.142501
174.6	-0.00926834	-0.00367692	-0.149973
174.9	-0.0804431	0.125436	-0.101667
175.2	-0.178066	-0.149214	0.0687096
175.5	-0.0539287	0.240489	0.0152903
175.8	0.049864	-0.0341611	0.315366
176.1	-0.261382	-0.0834539	-0.0788327
176.4	-0.328488	-0.205516	-0.0279834
176.7	-0.0517622	0.0808999	-0.066144
177	0.0438923	-0.31817	0.0889735
177.3	-0.212422	-0.0716713	-0.0687142
177.6	0.0459928	0.278114	0.338173
177.9	-0.293737	0.259339	0.160141
178.2	0.0664038	-0.0035615	0.124523
178.5	0.0420227	-0.301695	-0.155235
178.8	-0.108498	-0.18665	0.251653
179.1	0.367609	-0.0481379	0.213492
179.4	-0.114535	-0.0504794	0.124469
179.7	-0.326091	0.296972	-0.0688225
180	0.0788086	-0.0316791	0.177848
180.3	-0.0228838	-0.214776	0.325336
180.6	0.0748054	-0.106781	0.198166
180.9	-0.268993	-0.00347112	0.0531936
181.2	-0.132648	-0.0433798	0.088784
181.5	-0.128546	0.0153291	0.248988
181.8	0.0932478	-0.0785651	-0.124866
182.1	-0.262758	0.036464	-0.0384133
182.4	-0.0328255	-0.160717	0.457484
182.7	-0.156897	-0.0433228	-0.000293379
183	0.170691	-0.0597481	0.0683576
183.3	-0.295178	0.0177291	-0.13002
183.6	-0.138488	-0.160668	0.401481
183.9	-0.11811	0.0717466	0.304828
184.2	0.187099	-0.148918	-0.221614
184.5	-0.0427673	-0.026839	0.172558
184.8	0.111888	0.21496	0.215778
185.1	0.0183337	0.0130947	0.177617
185.4	0.0732983	0.0882221	0.139457
185.7	-0.0283941	0.139881	0.0809515
186	-0.044637	-0.240405	0.106369
186.3	0.189364	-0.165278	0.30472
186.6	0.175155	-0.054933	0.205524
186.9	-0.136091	0.00376064	0.17245
187.2	-0.0200911	-0.0736999	-0.104765
187.5	-0.0688862	-0.158195	0.352985
187.8	0.112218	0.132906	-0.130223
188.1	-0.239719	-0.115926	0.0477825
188.4	-0.154237	-0.176953	0.233418
188.7	0.0675574	-0.0642587	0.434311
189	-0.139929	0.0366865	0.154553
189.3	-0.103275	-0.162829	0.0858752
189.6	-0.00151698	0.0930539	0.309657
189.9	-0.025898	-0.399919	0.324903
190.2	-0.192694	0.229225	0.101093
190.5	-0.15604	-0.134628	0.0298722
190.8	-0.127524	-0.165137	0.0349449
191.1	0.0576484	0.264467	0.228209
191.4	-0.145769	-0.0970358	0.144273
191.7	-0.0602869	-0.139279	-0.275358
192	-0.0887371	-0.0289344	0.141702
192.3	0.0659183	-0.148662	0.174749
192.6	-0.039843	0.234007	0.00943247
192.9	-0.41009	-0.357568	0.134032
193.2	0.0273616	-0.0453347	-0.1737
193.5	0.0619812	0.0157088	0.100944
193.8	-0.157712	-0.273025	0.0678703
194.1	-0.180059	-0.0546938	0.0780292
194.4	-0.314303	-0.176756	0.10599
194.7	-0.131165	0.210597	-0.000834901
195	-0.0416138	-0.202557	0.0220397
195.3	-0.263342	-0.169681	0.0347418
195.6	-0.0964795	0.0157825	-0.0975144
195.9	0.125314	-0.0710775	0.46959
196.2	0.0521052	0.0768343	-0.00853199
196.5	-0.074001	0.0322412	-0.0314337
196.8	-0.029209	-0.110954	-0.00347288
197.1	-0.305869	0.0557412	0.0524626
197.4	-0.128834	-0.00998532	0.393229
197.7	-0.0677656	0.0510582	0.0117453
198	0.113338	0.105067	0.0880258
198.3	0.0503015	0.00177373	-0.01117
198.6	0.0360929	0.0229155	-0.0747616
198.9	0.0462983	0.048757	-0.0798616
199.2	-0.334121	-0.0756548	0.31431
199.5	-0.114362	-0.0615626	0.238003
199.8	0.0199487	-0.183625	0.207472
200.1	-0.0512261	-0.190651	0.10319
200.4	-0.130539	0.0135814	0.166755
200.7	-0.0633672	0.126276	0.151482
201	-0.0368855	0.0347315	-0.0112918
201.3	0.0689417	0.408	-0.0367365
201.6	-0.130407	-0.336147	-0.0418365
201.9	-0.0571318	-0.0779143	0.179403
202.2	-0.225963	-0.014521	-0.133416
202.5	-0.134377	-0.0778976	-0.082567
202.8	-0.185207	0.215552	0.0140584
203.1	0.201382	-0.235169	0.23784
203.4	0.179036	0.325906	-0.359809
203.7	-0.254281	-0.218703	0.148804
204	-0.0304524	0.293055	0.349698
204.3	-0.221663	-0.253903	-0.0317857
204.6	0.10796	0.264904	0.0495809
204.9	-0.193114	0.027821	-0.00892459
205.2	-0.288703	-0.263263	0.308953
205.5	-0.0140117	-0.218653	0.133464
205.8	-0.0322893	0.107665	-0.00642199
206.1	0.00843385	-0.131768	0.179213
206.4	-0.264157	0.25322	0.0138959
206.7	-0.223434	-0.117667	0.275825
207	-0.0362263	0.1476	0.123223
207.3	-0.115539	0.161707	0.168986
207.6	-0.05854	-0.225629	-0.156548
207.9	0.348394	0.119472	0.0519752
208.2	-0.270063	0.0678298	0.0672204
208.5	-0.160166	-0.0823999	0.0977245
208.8	-0.0685808	-0.0119722	-0.253241
209.1	0.0820056	-0.131684	-0.133728
209.4	0.080004	0.211067	0.504585
209.7	-0.345175	-0.237289	-0.0294862
210	-0.123381	0.0843289	0.0188196
210.3	-0.0745195	-0.190321	0.242602
210.6	0.00282472	-0.244313	0.0543964
210.9	0.0659273	-0.288907	0.0467536
211.2	0.0985123	0.288601	-0.00920889
211.5	-0.359218	0.0515032	0.250177
211.8	0.0355086	-0.00952364	0.163697
212.1	-0.0682182	-0.0212493	-0.0219651
212.4	0.0518506	-0.363969	0.191644
212.7	-0.0050825	-0.0165329	0.0237842
213	0.210608	-0.335784	0.0314001
213.3	0.123157	-0.0916352	0.0746197
213.6	-0.385436	-0.0470254	0.125469
213.9	-0.122952	0.171306	0.448433
214.2	-0.0211938	-0.0775263	0.092381
214.5	-0.069989	-0.208972	0.0618498
214.8	-0.185923	0.138463	0.127958
215.1	0.0785957	-0.0962696	0.0287621
215.4	0.0359041	-0.192514	-0.0297434
215.7	-0.0332361	0.0892024	0.112658
216	-0.187825	-0.27935	0.135533
216.3	0.103142	-0.0516348	-0.0704742
216.6	0.145899	0.0188082	0.13042
216.9	-0.0778633	0.15967	0.0286809
217.2	-0.297557	-0.058644	0.0947888
217.5	-0.0391418	-0.154888	-0.182426
217.8	0.0951685	0.246548	0.00575206
218.1	-0.0512829	0.204305	-0.154479
218.4	-0.11432	-0.185365	-0.0375082
218.7	-0.128528	-0.138406	0.211705
219	0.142094	-0.168915	0.410056
219.3	-0.047082	-0.0538859	-0.164706
219.6	-0.150809	-0.126647	0.0997667
219.9	0.0363985	0.0306492	0.120098
220.2	-0.124294	0.063525	-0.551302
220.5	-0.215814	0.0165821	-0.146958
220.8	-0.0428484	-0.128948	0.0946263
221.1	-0.144541	-0.0209531	-0.220735
221.4	0.189151	0.0870417	0.231928
221.7	0.0121822	0.0189653	0.155621
222	-0.185132	-0.124215	-0.210604
222.3	0.122111	0.0307313	-0.157211
222.6	-0.0833405	-0.274436	0.00553546
222.9	0.0692802	0.183336	-0.185213
223.2	-0.10362	-0.142965	-0.340358
223.5	-0.0710346	-0.149991	0.0131242
223.8	0.217898	-0.00444428	-0.114046
224.1	0.165034	-0.227443	-0.449753
224.4	-0.302869	0.141126	-0.261575
224.7	-0.127869	-0.00205413	-0.218355
225	-0.180733	-0.241502	0.18599
225.3	0.152959	-0.0748066	-0.302305
225.6	-0.306807	0.0472721	-0.304862
225.9	0.114369	0.0543147	-0.208237
226.2	0.0248836	-0.410475	-0.116697
226.5	-0.0890156	0.113032	-0.208264
226.8	-0.164259	0.209277	-0.302373
227.1	0.0616035	-0.255512	-0.243894
227.4	-0.0380542	0.225728	0.000232664
227.7	-0.190609	-0.0676903	-0.13711
228	-0.219059	-0.142801	-0.554197
228.3	-0.0501623	0.103698	-0.0150667
228.6	-0.141682	-0.0254136	-0.124435
228.9	-0.0887519	-0.0700067	-0.132078
229.2	-0.0826154	0.0943388	-0.177868
229.5	-0.208722	-0.194395	0.170528
229.8	-0.0683081	-0.173268	0.0967633
230.1	-0.111	0.122532	-0.216055
230.4	-0.18014	-0.112201	-0.00498914
230.7	-0.0987268	0.254018	0.0433169
231	0.200378	-0.0347158	0.132313
231.3	0.108859	-0.0628751	-0.0279179
231.6	-0.0477653	-0.142686	-0.284788
231.9	0.151649	-0.208412	-0.231395
232.2	0.0703019	0.0780038	0.152604
232.5	-0.181944	0.00757756	-0.101723
232.8	0.00526371	0.0944542	0.0864554
233.1	-0.0659111	-0.3187	0.114416
233.4	0.170125	0.0733375	0.198326
233.7	-0.114673	0.134381	0.132191
234	-0.318091	-0.098002	-0.368819
234.3	0.139706	0.0757124	0.0813014
234.6	-0.0820222	-0.0745173	0.195729
234.9	-0.193887	0.101562	0.0253254
235.2	-0.269131	-0.0369335	0.027855
235.5	-0.0575092	-0.182463	0.231292
235.8	0.14394	0.251825	-0.0408366
236.1	0.205008	-0.0345586	-0.249387
236.4	-0.281206	-0.0462843	-0.0230617
236.7	-0.183517	0.0171091	-0.122257
237	0.0260701	-0.126086	-0.150245
237.3	-0.201761	0.258917	-0.00784349
237.6	-0.283109	0.0758194	-0.0663492
237.9	-0.104039	-0.062661	-0.127398
238.2	0.201169	0.0195007	0.134531
238.5	-0.110077	-0.203498	-0.0587604
238.8	-0.0876643	0.24254	-0.0892915
239.1	-0.278875	-0.16358	-0.0333561
239.4	0.130094	-0.0203677	0.0403811
239.7	0.0080562	-0.0860789	0.00222058
240	-0.301155	0.104069	-0.442841
240.3	0.12002	0.287183	-0.275008
240.6	-0.132226	-0.0273686	-0.213986
240.9	0.240122	-0.163514	-0.402191
241.2	-0.180988	0.122886	-0.114831
241.5	-0.384405	0.0712587	-0.0944996
241.8	-0.146335	-0.0977545	-0.127574
242.1	-0.227683	-0.212767	-0.440393
242.4	0.118216	0.0877175	0.134342
242.7	-0.203203	-0.0366943	-0.244598
243	0.0409709	0.0126152	-0.440433
243.3	-0.00172065	-0.168132	-0.249712
243.6	-0.0769645	-0.200991	-0.0030416
243.9	0.222141	-0.0789125	-0.277713
244.2	-0.00772529	-0.200974	-0.36165
244.5	-0.103314	0.214546	0.0223492
244.8	-0.237559	-0.0108028	-0.15314
245.1	-0.430803	-0.130515	-0.102291
245.4	0.0717521	-0.0929394	0.131663
245.7	0.0107499	-0.245519	0.0172086
246	-0.0421142	0.104267	-0.0514695
246.3	0.106438	0.0995753	-0.013336
246.6	-0.172257	-0.139857	0.20536
246.9	-0.133568	-0.243136	-0.18121
247.2	-0.0114648	-0.0788054	0.0908918
247.5	-0.155882	-0.0107124	-0.178694
247.8	-0.15178	-0.19381	-0.262631
248.1	-0.283989	-0.092849	-0.313507
248.4	0.0313917	-0.132758	-0.171105
248.7	0.0619422	0.0574057	-0.0846519
249	0.110803	-0.217244	0.0933537
249.3	-0.0356481	-0.137417	-0.0999377
249.6	-0.352998	-0.0740237	-0.135555
249.9	0.082419	-0.33224	-0.0770766
250.2	0.123142	0.184217	0.17468
250.5	-0.505487	-0.0082638	0.034794
250.8	-0.155519	-0.0106053	0.0322372
251.1	-0.155486	0.273445	0.0118787
251.4	0.0418937	0.0340128	0.0907022
251.7	-0.0557294	-0.0716154	-0.0542697
252	-0.525667	0.0528131	0.0525282
252.3	-0.0109045	-0.0293319	0.131352
252.6	0.0725432	-0.0152397	-0.0136203
252.9	-0.0210112	0.0129364	0.123695
253.2	-0.256981	-0.0457406	-0.222184
253.5	-0.222361	-0.0457322	-0.217111
253.8	-0.161293	0.0552283	-0.112857
254.1	-0.00663764	0.0552366	0.0549766
254.4	0.0157747	-0.113777	0.14143
254.7	0.150085	-0.0503833	-0.184105
255	-0.0207805	-0.0245571	0.2533
255.3	0.156254	-0.144269	0.0167754
255.6	0.00776862	-0.165379	-0.166344
255.9	-0.0654406	0.0599864	0.0370935
256.2	-0.018614	0.139813	0.154064
256.5	0.262181	-0.205271	-0.207074
256.8	0.054694	0.2079	0.0726567
257.1	-0.226035	-0.0127494	-0.113006
257.4	-0.21176	-0.0409087	-0.0621563
257.7	0.21145	-0.0620338	0.199773
258	0.00599775	0.224382	-0.0240364
258.3	-0.140454	0.0483192	0.220091
258.6	-0.0793854	0.0952788	0.0191697
258.9	0.21972	-0.282658	-0.0749398
259.2	-0.0691471	0.142247	0.248024
259.5	-0.0772521	-0.0619685	0.171717
259.8	-0.370188	-0.277933	0.426017
260.1	-0.0690483	0.0225666	0.0725078
260.4	0.118159	-0.0619434	-0.0800937
260.7	-0.0750859	0.0554508	0.0546788
261	-0.0567424	0.0624934	0.247943
261.3	-0.0607783	-0.0853864	0.0470222
261.6	-0.298782	-0.0079092	-0.225106
261.9	-0.241783	-0.188656	-0.113222
262.2	0.0878394	-0.0994452	0.36233
262.5	-0.02606	-0.298976	-0.0369553
262.8	-0.0870622	-0.0712456	0.354674
263.1	-0.166375	0.163504	-0.0700429
263.4	0.0777987	-0.259034	0.0316686
263.7	-0.0320317	0.0203322	0.237649
264	-0.0686198	-0.207366	0.222377
264.3	-0.154036	-0.17684	-0.0624677
264.6	-0.0950024	-0.315336	0.156228
264.9	0.0820325	0.0908002	0.118068
265.2	0.00475423	-0.219067	0.0443032
265.5	-0.0765929	0.0109981	0.359638
265.8	-0.0623185	-0.0312451	0.100225
266.1	-0.233184	-0.383364	0.0239174
266.4	0.0394727	-0.179117	-0.266013
266.7	-0.176152	-0.103989	0.382472
267	-0.0316691	0.123726	0.298535
267.3	-0.0112909	-0.0147697	0.0492947
267.6	-0.0906037	-0.139181	-0.00666786
267.9	0.0518446	-0.134473	-0.194873
268.2	-0.0396752	-0.0875138	-0.10842
268.5	-0.334645	-0.120373	0.0263523
268.8	-0.0782648	0.278714	-0.0372396
269.1	-0.0436454	-0.174342	0.173827
269.4	0.245287	0.149626	0.100063
269.7	-0.249064	-0.228311	-0.0016762
270	-0.208341	-0.0123294	0.12038
270.3	-0.104549	-0.00528677	0.13054
270.6	-0.287621	0.055772	0.359408
270.9	-0.0271716	-0.20011	-0.167034
271.2	0.035931	0.0229213	-0.0729517
271.5	0.048171	0.0182299	0.153374
271.8	-0.132867	-0.0850485	0.354267
272.1	-0.0779023	-0.298663	0.105027
272.4	-0.165353	-0.11085	-0.0552038
272.7	0.0340614	-0.0145889	0.283019
273	-0.144942	-0.155434	0.0922707
273.3	-0.352429	-0.0896912	0.148206
273.6	-0.277119	-0.0474313	0.0362948
273.9	-0.0207384	0.130998	-0.0120383
274.2	0.0871233	-0.127218	0.0108363
274.5	0.148191	0.0159788	0.112548
274.8	-0.242401	-0.0309489	0.262579
275.1	0.022118	-0.0966754	-0.106188
275.4	-0.179265	-0.359591	0.127766
275.7	0.250048	0.138098	0.0819763
276	-0.154785	-0.0238812	0.0972215
276.3	-0.187304	-0.033257	-0.124044
276.6	-0.0306144	-0.221039	0.0565044
276.9	0.0101087	-0.167045	0.02343
277.2	0.0406593	-0.101301	-0.136801
277.5	0.0834168	-0.0473075	0.0691795
277.8	-0.150518	-0.103635	-0.0503613
278.1	-0.258314	-0.00267413	0.00557413
278.4	-0.0121061	-0.0355332	0.00810356
278.7	-0.193144	-0.22568	0.356499
279	0.11003	0.0231688	0.0385941
279.3	-0.0750768	0.0912618	-0.0173682
279.6	-0.115734	0.00441717	-0.00720938
279.9	-0.0953559	-0.251464	-0.180156
280.2	0.0369198	-0.249106	0.2013
280.5	-0.227533	-0.0119915	0.290297
280.8	-0.203086	0.0396678	-0.162394
281.1	-0.0891205	-0.000240805	-0.0937434
281.4	-0.0626391	0.10072	-0.208198
281.7	0.0167396	-0.0941114	-0.302307
282	0.0472901	-0.0213339	-0.210768
282.3	-0.467407	0.171179	-0.312507
282.6	0.0575285	-0.420396	-0.241313
282.9	-0.0339911	-0.117546	0.249498
283.2	-0.0644757	-0.317077	-0.180305
283.5	0.124766	0.0749602	-0.0938517
283.8	-0.231239	-0.115171	-0.182875
284.1	-0.0704804	0.00690748	-0.251553
284.4	-0.438693	-0.0400355	-0.139669
284.7	0.153381	-0.0869784	-0.096449
285	-0.204659	-0.241908	-0.12698
285.3	-0.100866	0.112577	0.00270601
285.6	-0.123213	-0.31701	-0.0125663
285.9	-0.0377306	-0.288819	-0.4678
286.2	-0.0112492	-0.16204	-0.0659992
286.5	-0.216701	0.051591	0.117093
286.8	0.0885075	0.0140322	-0.429694
287.1	-0.0192882	-0.10333	-0.264404
287.4	-0.127084	-0.0587203	-0.1042
287.7	0.0479164	0.0187569	-0.0686101
288	0.0499837	0.161969	-0.371256
288.3	-0.100537	0.206579	0.0992097
288.6	-0.15747	-0.314562	-0.0711937
288.9	0.12129	-0.124398	-0.45522
289.2	-0.0495751	0.117401	-0.124626
289.5	0.12746	0.227746	0.175449
289.8	-0.106475	-0.255828	0.0203049
290.1	-0.122718	0.197245	-0.101779
290.4	-0.0921679	-0.220594	0.16015
290.7	0.0279009	-0.0586132	0.198283
291	0.0116578	0.093983	0.236417
291.3	0.0218633	0.0470401	0.0990743
291.6	-0.0777946	0.159735	-0.0687861
291.9	-0.055382	-0.0444807	-0.0637132
292.2	-0.0187279	-0.265145	0.048171
292.5	0.0972718	-0.0562133	0.223634
292.8	-0.144801	0.0517815	0.185473
293.1	-0.0837333	0.065889	-0.290106
293.4	-0.0979418	-0.175893	0.0760913
293.7	-0.142668	-0.0162629	-0.0841396
294	-0.195532	-0.180576	0.254083
294.3	-0.124291	-0.0749315	0.0480762
294.6	0.079192	-0.138308	-0.0358606
294.9	-0.0550524	-0.431726	0.195551
295.2	-0.134365	0.0776967	0.276917
295.5	-0.085504	-0.1148	0.144661
295.8	-0.187196	0.0401462	0.383702
296.1	-0.0650932	-0.114783	0.00730482
296.4	0.00207848	-0.0584241	-0.175814
296.7	-0.126062	0.105906	0.243789
297	-0.0812702	-0.260296	0.228517
297.3	0.0489711	0.131756	0.0682859
297.6	-0.221585	-0.419902	-0.056341
297.9	-0.115758	-0.121767	0.172527
298.2	-0.0811383	-0.140527	0.187772
298.5	-0.0505878	-0.142869	0.129267
298.8	-0.0139337	-0.14756	-0.216612
299.1	-0.105454	0.0613867	0.175016
299.4	0.0146151	-0.243781	-0.0411634
299.7	-0.207113	0.0496694	0.00968557
300	0.157096	-0.22733	0.220752
300.3	0.110336	0.0402867	-0.242112
300.6	-0.164289	-0.192096	0.11137
300.9	-0.0340482	-0.330592	0.368213
301.2	-0.0340153	0.0544108	-0.0844781
301.5	-0.274054	-0.170938	0.223227
301.8	-0.127537	0.188232	-0.0361856
302.1	0.0271188	-0.0277327	0.528376
302.4	0.354707	0.0192422	0.0985734
302.7	0.0271847	-0.0488342	-0.214245
303	-0.0460245	0.0356926	0.0197093
303.3	0.0984584	-0.14037	0.406252
303.6	-0.0195099	-0.0464593	-0.221915
303.9	-0.117133	-0.0182832	0.00186665
304.2	-0.137445	-0.123911	0.0425433
304.5	0.106728	0.0169508	0.0959354
304.8	0.0192775	0.0169591	0.304459
305.1	-0.0437592	-0.00650056	-0.0159895
305.4	-0.178004	-0.250633	0.111154
305.7	0.074308	-0.276442	-0.0999399
306	0.0967205	0.00760835	-0.17879
306.3	-0.0497308	0.042834	0.144174
306.6	-0.173803	-0.311635	-0.0796353
306.9	-0.0191473	0.141453	0.294191
307.2	0.0195411	-0.147281	-0.0262566
307.5	-0.0984271	-0.130839	-0.0567878
307.8	0.0887801	0.0217575	0.202598
308.1	0.035916	0.0452492	-0.0949618
308.4	-0.0495001	-0.250534	-0.173812
308.7	-0.377023	-0.0251687	0.227989
309	0.0665325	0.0593581	0.179656
309.3	-0.147057	-0.0908716	0.258479
309.6	-0.0819205	-0.180066	-0.252704
309.9	0.0361138	0.0993001	0.141468
310.2	-0.0554059	-0.0391956	0.19486
310.5	0.0870424	-0.196475	0.230451
310.8	-0.0655126	0.00542256	0.255868
311.1	-0.12448	-0.0978558	-0.051864
311.4	-0.230242	0.120475	0.00407141
311.7	0.12583	-0.0180204	0.30669
312	-0.130485	-0.42414	-0.163802
312.3	-0.0470372	-0.280928	0.283775
312.6	-0.114143	0.108775	-0.00106917
312.9	0.0995131	-0.017987	-0.118067
313.2	-0.207664	0.0806236	-0.0290706
313.5	-0.154734	0.0266311	0.070098
313.8	0.0385768	0.15106	-0.00112332
314.1	0.152542	-0.0578554	-0.0672582
314.4	0.223783	-0.109483	0.148894
314.7	-0.231913	-0.10244	-0.0113363
315	0.130261	-0.147033	0.194644
315.3	0.10588	-0.137625	0.151397
315.6	-0.0975372	0.101824	0.00896806
315.9	-0.128022	-0.280813	0.057274
316.2	-0.315163	-0.0577817	0.141184
316.5	0.297256	-0.320698	-0.0444783
316.8	0.256598	0.132375	0.0419747
317.1	-0.0668548	0.0220621	0.192006
317.4	-0.0342699	-0.121133	0.184363
317.7	-0.160376	0.0549462	0.189436
318	0.0858318	-0.00843047	0.13093
318.3	0.0329677	-0.28778	0.197038
318.6	-0.253865	-0.266638	-0.0598319
318.9	0.014723	-0.158643	0.219899
319.2	0.108343	-0.034215	-0.0954627
319.5	-0.347353	-0.285382	0.316511
319.8	0.051443	-0.114017	0.158823
320.1	-0.0787323	0.031545	-0.110762
320.4	-0.30046	-0.109301	0.0926748
320.7	0.0250933	0.0761631	0.105377
321	-0.426534	-0.240738	-0.235416
321.3	0.181816	0.036278	0.0570303
321.6	-0.0216014	-0.121001	0.143483
321.9	-0.151777	-0.247748	0.229936
322.2	-0.251434	-0.00359865	-0.0396494
322.5	-0.159849	-0.257115	-0.154104
322.8	0.346776	-0.0622673	-0.0269606
323.1	0.0802886	-0.339267	-0.0447762
323.4	-0.247234	0.210058	0.100169
323.7	-0.0803714	-0.0810258	0.0289475
324	0.0600424	-0.153787	-0.21775
324.3	0.157732	0.00350934	0.00348927
324.6	-0.17386	0.205407	0.105201
324.9	0.0540377	-0.0762774	0.283207
325.2	-0.124966	-0.116186	0.00599163
325.5	-0.0435526	-0.0410587	-0.225447
325.8	-0.106589	-0.257008	0.156009
326.1	-0.0577281	0.0293926	-0.207672
326.4	-0.177731	0.0176669	0.0898609
326.7	-0.0739383	0.0951441	-0.179724
327	0.0827516	-0.0785689	0.00845361
327.3	-0.122701	-0.360253	0.1712
327.6	0.225233	0.0482179	0.0770911
327.9	-0.0514269	-0.116096	-0.12383
328.2	-0.0961529	0.0130325	-0.268802
328.5	-0.181569	-0.35787	0.12537
328.8	-0.0492936	-0.0550355	-0.017059
329.1	-0.120468	0.0623587	0.313535
329.4	-0.3483	-0.198207	0.120243
329.7	-0.104126	-0.0996119	-0.0755916
330	-0.010506	-0.179407	-0.126468
330.3	-0.213923	-0.127763	0.140547
330.6	-0.146752	0.0130993	0.102387
330.9	-0.136546	0.0671085	-0.14431
331.2	-0.0673404	-0.231009	0.0438678
331.5	-0.144619	0.153978	0.094717
331.8	-0.00420469	0.00374853	0.224403
332.1	0.0121042	-0.10423	0.0514567
332.4	0.105724	0.137585	0.183686
332.7	0.00810122	-0.061946	-0.0630114
333	0.0223756	-0.291994	0.148055
333.3	0.0630987	-0.104181	-0.0147189
333.6	0.118063	-0.104173	-0.202924
333.9	-0.189114	0.15641	0.285344
334.2	-0.207391	-0.191009	0.0539051
334.5	0.0774721	-0.118231	0.295489
334.8	0.0591945	-0.202726	0.298019
335.1	-0.215431	0.07664	-0.108896
335.4	-0.315088	0.00386395	0.122515
335.7	-0.0444664	-0.15575	-0.0911211
336	-0.144124	-0.0195874	0.102143
336.3	0.0247726	-0.341189	-0.047915
336.6	0.0390472	0.125983	0.269963
336.9	-0.026024	0.027389	-0.0759165
337.2	-0.0768536	0.107216	-0.144595
337.5	-0.117511	-0.0430137	0.386906
337.8	0.100214	-0.0500396	-0.12682
338.1	0.112454	-0.221403	0.0791603
338.4	-0.00144516	-0.134541	0.262252
338.7	-0.0502403	-0.146267	0.0359
339	0.167485	-0.0711396	-0.0505799
339.3	0.0841029	0.0720724	0.0816494
339.6	-0.176281	0.0227796	0.137585
339.9	-0.147765	-0.0875331	0.170632
340.2	-0.0215924	0.112014	-0.121842
340.5	0.151373	-0.1063	0.117199
340.8	0.299925	-0.204879	0.162962
341.1	-0.229013	-0.110968	0.142603
341.4	-0.127255	-0.136792	0.00780379
341.7	-0.0519452	0.0721545	0.142576
342	0.0457439	-0.277614	0.0332081
342.3	-0.171915	-0.115634	0.129833
342.6	-0.367195	-0.0358069	0.417194
342.9	-0.0477445	-0.319841	0.0153655
343.2	0.0499447	0.100364	-0.236418
343.5	-0.188059	-0.242355	-0.0940163
343.8	0.184288	-0.120277	-0.0380809
344.1	-0.0842337	-0.197737	-0.012663
344.4	-0.242892	0.0417273	-0.208498
344.7	-0.0800987	-0.0451327	-0.0915273
345	0.0806601	-0.115544	-0.0915408
345.3	-0.130895	-0.275157	0.122069
345.6	0.0298634	-0.136645	0.358566
345.9	-0.00875912	-0.315058	0.0559202
346.2	-0.0677269	-0.17888	-0.0763362
346.5	-0.214178	-0.00751546	-0.0560047
346.8	0.00151213	-0.0521085	-0.0382163
347.1	-0.0635589	0.142755	-0.0255142
347.4	-0.15101	-0.19293	0.129603
347.7	-0.169287	-0.354894	-0.0077393
348	0.00367863	0.0113251	-0.00775284
348.3	-0.238395	-0.171772	0.182968
348.6	0.162436	-0.293834	-0.188342
348.9	-0.419399	-0.138888	0.185484
349.2	0.0017758	-0.246866	0.228704
349.5	-0.0551573	-0.164689	-0.0586831
349.8	-0.0327447	-0.235115	-0.0383516
350.1	0.0303578	-0.0214839	0.264268
350.4	-0.158818	-0.0355594	0.0455446
350.7	-0.268649	0.192171	0.0938505
351	0.113871	-0.101262	-0.0256902
351.3	0.144422	0.0184665	0.0734785
351.6	0.185145	-0.0660283	-0.0918386
351.9	-0.31531	-0.0214186	0.131943
352.2	-0.0772403	-0.0683615	0.0556359
352.5	0.122174	-0.338312	0.0861399
352.8	-0.225693	-0.202149	0.149705
353.1	0.093757	0.0114823	0.142062
353.4	-0.162557	-0.171615	-0.203818
353.7	0.0205807	-0.0753541	0.147121
354	0.0429933	-0.0213449	-0.140267
354.3	-0.363875	-0.138722	-0.0436409
354.6	0.0857839	0.0936926	0.238633
354.9	-0.184772	-0.00723597	0.187757
355.2	0.0451596	-0.145732	-0.00553454
355.5	-0.0789122	-0.11989	0.0071675
355.8	-0.0239476	-0.180917	-0.086942
356.1	-0.0686737	-0.0729222	0.00459721
356.4	0.0574985	-0.126915	0.121568
356.7	-0.206954	-0.00717063	-0.018318
357	0.0473919	-0.0963804	-0.0513921
357.3	0.0575973	-0.176176	-0.323521
357.6	-0.0542674	-0.0235793	0.253756
357.9	0.218389	-0.277096	0.129129
358.2	-0.20272	-0.126849	-0.104852
358.5	0.139109	-0.129191	0.0299203
358.8	-0.30438	-0.502428	-0.0184128
359.1	-0.0134124	0.0891486	0.4902
359.4	-0.170036	-0.248886	0.0197071
359.7	-0.224935	-0.138542	-0.0387984
360	-0.0845213	0.152559	0.017137
360.3	0.00706439	-0.39205	0.0349253
360.6	-0.123111	0.176059	-0.00832144
360.9	-0.0640775	0.0586811	0.0577865
361.2	0.131268	-0.20187	-0.0337799
361.5	0.0316103	-0.0351896	-0.211812
361.8	0.0377468	-0.0680486	0.362922
362.1	0.0113312	-0.13846	0.370538
362.4	0.190401	-0.079766	0.0602619
362.7	-0.30802	-0.295731	0.111111
363	0.039913	-0.173652	-0.155931
363.3	-0.0312615	-0.206496	-0.0109865
363.6	-0.16754	0.108073	0.172106
363.9	0.0807021	-0.0797242	0.362827
364.2	-0.0738873	0.0423697	0.0449219
364.5	0.11332	-0.204112	0.095771
364.8	-0.195892	-0.107852	0.212741
365.1	0.123559	-0.152445	0.250875
365.4	-0.0818936	0.103438	-0.0975476
365.7	-0.319898	-0.0397571	-0.0873887
366	0.0422772	0.0893711	0.0143231
366.3	-0.126554	-0.189978	0.0931466
366.6	-0.030899	-0.236906	-0.0314804
366.9	-0.0878323	-0.0983938	0.0346274
367.2	0.0118915	-0.0584837	0.0753041
367.5	0.121788	-0.142979	-0.237515
367.8	-0.354253	-0.0983688	0.202434
368.1	0.256131	0.14578	-0.0569795
368.4	-0.103943	-0.0349671	0.271071
368.7	-0.162911	-0.248582	-0.0798947
369	-0.205603	-0.145287	0.0853953
369.3	-0.0550164	-0.117111	-0.0595766
369.6	0.124053	-0.121787	0.15149
369.9	0.016257	0.129412	-0.0189137
370.2	-0.195298	-0.192189	-0.341905
370.5	-0.0609881	-0.0278591	-0.0189408
370.8	-0.20744	-0.0255009	0.146349
371.1	-0.0568533	-0.00202451	-0.196987
371.4	-0.34572	0.253874	0.281108
371.7	0.130387	0.0660769	0.0979892
372	-0.288688	0.13887	0.0343973
372.3	-0.0139969	-0.00432571	-0.0241082
372.6	0.158969	0.237473	0.0801467
372.9	-0.119725	-0.17568	0.0292705
373.2	-0.0810367	-0.19444	0.0521451
373.5	-0.0871072	-0.0113266	-0.0470505
373.8	-0.164385	-0.231991	0.123326
374.1	-0.0707652	0.000424074	-0.0597932
374.4	0.271065	0.263357	0.232653
374.7	-0.225322	0.195295	0.0469911
375	-0.215116	-0.375146	-0.0572908
375.3	-0.0157017	-0.0112765	-0.113253
375.6	0.124712	-0.0464702	0.0774681
375.9	0.153228	0.0263073	0.273276
376.2	-0.387917	-0.100454	-0.253166
376.5	-0.064398	0.038058	0.280878
376.8	0.0699123	-0.0886884	0.0621551
377.1	0.228637	-0.163799	0.265592
377.4	-0.347095	0.0850496	-0.0497698
377.7	-0.003231	-0.0886634	0.0672008
378	-0.106958	0.277556	-0.034538
378.3	0.218596	-0.137933	-0.0548965
378.6	-0.222859	0.0662994	-0.360086
378.9	-0.0804104	-0.161399	0.252795
379.2	0.190212	0.103883	0.334162
379.5	-0.0233782	0.0264227	-0.0422351
379.8	0.0254827	0.00061318	0.0493042
380.1	-0.0436575	0.0381887	-0.057521
380.4	-0.0599004	-0.0627551	0.105226
380.7	0.239205	0.221311	-0.0626342
381	-0.126973	-0.140192	-0.0117852
381.3	0.0683722	-0.25757	0.097556
381.6	0.0887502	0.0147624	0.140776
381.9	0.269854	0.0312044	0.168737
382.2	-0.100393	-0.234061	-0.0448999
382.5	-0.092222	0.0758226	0.102588
382.8	0.184504	-0.0462394	-0.0779878
383.1	-0.265089	-0.12605	-0.121234
383.4	0.166259	-0.0391731	0.120349
383.7	-0.136849	0.075856	0.064387
384	-0.155127	0.120466	0.153383
384.3	-0.0615066	-0.0626314	0.0389286
384.6	0.0626312	-0.03444	0.105036
384.9	-0.0044744	-0.0109637	0.0821347
385.2	-0.209927	-0.0226893	0.0566899
385.5	-0.218032	-0.0531986	0.13297
385.8	0.054625	-0.0391064	-0.233254
386.1	-0.128447	0.0383709	0.08971
386.4	0.250003	0.0430789	0.234655
386.7	-0.209762	-0.271473	-0.271442
387	-0.193453	0.205083	0.16342
387.3	-0.0713494	0.0172861	-0.220606
387.6	0.0283742	-0.158761	-0.151955
387.9	-0.06518	-0.104768	0.0260504
388.2	-0.246218	-0.203346	0.0412956
388.5	-0.134287	0.0431526	-0.0375548
388.8	0.122093	0.101846	0.130278
389.1	0.111954	-0.00848171	0.216731
389.4	0.0936761	-0.184529	-0.0553975
389.7	0.0347085	0.252109	-0.169852
390	-0.0323972	0.144146	0.140397
390.3	-0.180883	-0.0671184	0.318402
390.6	0.0836355	-0.104677	-0.164806
390.9	-0.125886	-0.125787	-0.0961553
391.2	0.356325	0.0831447	0.196291
391.5	0.197667	0.167656	0.181019
391.8	-0.188856	0.0244761	-0.0809372
392.1	-0.0830291	-0.0248167	-0.0987525
392.4	0.138765	-0.0647101	0.160633
392.7	-0.217241	0.209956	0.0944984
393	-0.194828	-0.123379	0.0741398
393.3	-0.117484	-0.0623352	-0.289541
393.6	0.328106	-0.128062	0.23433
393.9	-0.0421414	-0.23134	-0.0912043
394.2	0.0819964	-0.196114	-0.0022083
394.5	-0.0380064	0.141937	0.10459
394.8	-0.15394	-0.128013	0.124921
395.1	0.0353017	0.153688	0.389393
395.4	-0.218978	-0.153814	0.198645
395.7	0.0231606	-0.0810367	-0.0277074
396	0.332438	-0.0105938	-0.0328071
396.3	0.0191574	0.195988	0.0841634
396.6	-0.119156	0.21008	-0.109128
396.9	-0.163882	0.00351509	0.328277
397.2	-0.0824688	-0.0199598	0.155331
397.5	-0.0742979	0.212455	0.307905
397.8	-0.21668	-0.11383	0.239227
398.1	-0.0274383	0.181969	-0.236352
398.4	0.0315952	-0.144331	0.0332059
398.7	-0.0985801	0.0293983	-0.157542
399	-0.261307	-0.139615	0.0942141
399.3	0.0723843	0.0153311	-0.0227834
399.6	0.0825897	-0.247585	0.18574
399.9	0.0785537	0.205503	0.22133
400.2	-0.234727	-0.125498	0.137393
400.5	-0.0454851	0.0552815	-0.0431828
400.8	0.180378	0.191444	0.0458133
401.1	0.048168	0.306473	0.287397
401.4	-0.147112	0.0341731	0.16277
401.7	-0.136906	0.0693988	0.175472
402	-0.0860105	0.102275	-0.0101897
402.3	-0.0391839	-0.0291716	0.0330299
402.6	-0.252774	-0.155933	-0.0381911
402.9	0.139918	-0.0221206	-0.0331185
403.2	0.192848	0.189176	0.0202737
403.5	-0.00446559	-0.113641	0.0787523
403.8	-0.187538	0.297179	0.175378
404.1	-0.209885	-0.162926	0.0482076
404.4	-0.128471	0.123475	0.124488
404.7	0.0811155	0.395791	0.132104
405	0.313082	-0.0689982	0.208384
405.3	-0.0266472	0.00144472	0.0100064
405.6	0.0710419	-0.0877651	-0.0790167
405.9	0.154489	0.0883144	0.261749
406.2	-0.166929	-0.0407818	0.203244
406.5	-0.0346536	-0.0759908	0.0302974
406.8	-0.00817189	-0.0219816	0.0557152
407.1	0.166828	0.100097	0.0913054
407.4	-0.410938	-0.200386	0.0277136
407.7	-0.166764	0.257386	-0.191009
408	-0.0385576	0.0367371	-0.0180898
408.3	-0.0893875	0.0390953	-0.00284459
408.6	-0.0222158	0.170558	-0.0155737
408.9	-0.158495	0.00624459	0.0505341
409.2	0.280991	-0.00313122	0.0861244
409.5	-0.117739	0.135381	0.170034
409.8	-0.30488	-0.0124987	0.0911835
410.1	-0.158363	0.208167	-0.178402
410.4	-0.11764	-0.16037	-0.130096
410.7	0.138741	0.140114	0.0936861
411	-0.013814	-0.254256	0.236088
411.3	-0.0626091	-0.00775724	-0.226776
411.6	-0.204991	-0.0781682	-0.0411405
411.9	0.199908	-0.268315	0.297082
412.2	-0.105235	-0.193188	0.116507
412.5	0.273216	-0.18143	0.116493
412.8	-0.20486	0.0908868	-0.00559087
413.1	0.277351	0.234099	0.195303
413.4	-0.127483	-0.0663841	-0.0971707
413.7	0.0251382	-0.181397	0.0757488
414	-0.216935	-0.00298241	0.0604764
414.3	0.100481	0.203615	0.0146866
414.6	-0.117178	-0.0475519	0.246098
414.9	-0.127318	-0.0874605	-0.00314243
415.2	0.0293719	-0.0428508	-0.0718205
415.5	-0.271702	0.203648	0.33761
415.8	-0.224875	-0.148471	0.0502227
416.1	-0.196359	0.0346584	-0.1685
416.4	0.0152622	-0.0944531	0.0374801
416.7	0.0946409	-0.0310598	0.195141
417	-0.0294309	0.189621	0.268878
417.3	-0.354919	0.0675592	0.0526981
417.6	-0.151435	-0.0404189	-0.181284
417.9	0.0561172	0.20843	0.3197
418.2	-0.177818	0.0253327	0.223047
418.5	-0.242889	-0.0309944	-0.0236499
418.8	-0.0434746	0.0934341	0.18996
419.1	-0.0780283	0.166212	0.106023
419.4	-0.40962	-0.15069	0.215364
419.7	0.0888669	-0.0661783	0.217893
420	0.0421063	0.194404	-0.011002
420.3	0.227279	0.0864263	-0.0567919
420.6	-0.100243	0.0981839	0.131386
420.9	-0.035106	0.0911427	0.41366
421.2	0.0564797	-0.223409	-0.232309
421.5	0.166376	-0.0848965	0.258502
421.8	-0.128594	-0.188175	0.304265
422.1	0.00164698	-0.357188	-0.0492437
422.4	-0.106149	-0.171725	-0.158612
422.7	-0.0552532	0.0982423	-0.0925039
423	-0.401086	-0.124757	-0.158639
423.3	-0.26881	0.086525	0.149066
423.6	-0.187397	-0.0378716	-0.173925
423.9	0.130019	0.17106	-0.0900151
424.2	-0.0184673	-0.0425546	0.182086
424.5	0.12805	0.0818739	0.0167693
424.8	-0.0896091	0.164051	0.113395
425.1	-0.396786	-0.0378298	-0.0570085
425.4	-0.256373	-0.0425212	0.12354
425.7	-0.0020266	-0.357073	0.253227
426	-0.126098	-0.0706722	0.375283
426.3	-0.294929	0.107757	-0.161331
426.6	-0.290827	-0.0213544	-0.0112998
426.9	0.124245	-0.321822	0.0395492
427.2	-0.0242412	0.0631807	0.0954846
427.5	0.0388613	0.11249	0.141247
427.8	-0.0994521	0.150066	0.00390483
428.1	-0.372043	-0.0964164	0.131048
428.4	0.0613397	0.0937317	-0.029183
428.7	-0.164457	0.0444542	0.0445543
429	-0.107458	-0.000138928	0.0445407
429.3	0.216061	-0.0400476	0.130994
429.6	0.04723	-0.246613	-0.0800997
429.9	-0.0564968	-0.0634989	-0.0775701
430.2	-0.302639	-0.218428	0.090263
430.5	-0.135776	0.143107	0.0546457
430.8	-0.215089	-0.11276	0.0851497
431.1	0.00670485	-0.0493664	-0.00895967
431.4	-0.243506	-0.166744	0.016458
431.7	0.141048	-0.0634336	0.0774797
432	0.102425	0.246435	-0.372668
432.3	0.173666	0.0234362	0.0265899
432.6	-0.0806142	0.143165	0.0443783
432.9	-0.220962	-0.0821837	0.311394
433.2	-0.00730613	0.126763	-0.10315
433.5	0.0883486	0.185457	0.430894
433.8	-0.338864	-0.014074	0.214714
434.1	-0.233037	-0.262906	0.0188793
434.4	0.0599644	0.124447	0.166367
434.7	0.0559284	0.232442	0.400322
435	-0.216662	0.00474297	0.0875033
435.3	-0.413976	-0.204172	0.349432
435.6	-0.00704246	-0.107911	0.227348
435.9	-0.243012	0.0517193	-0.199911
436.2	-0.0842876	-0.0515591	0.0594746
436.5	-0.255153	-0.035117	0.344292
436.8	0.21485	0.0869616	-0.184693
437.1	-0.0862234	0.0893198	-0.169448
437.4	-0.177743	0.199664	0.0467049
437.7	0.0786375	0.0494348	0.0644932
438	0.00542825	0.169164	0.150946
438.3	-0.128816	0.281858	0.362013
438.6	-0.175577	-0.0115753	-0.215292
438.9	-0.142992	-0.145371	-0.116123
439.2	0.0503192	0.115211	-0.167
439.5	0.127663	0.087052	0.234802
439.8	-0.014719	-0.0913454	0.0796573
440.1	-0.110308	-0.0819529	-0.360318
440.4	0.0952102	0.0988263	0.018595
440.7	0.00979397	0.0824009	-0.0246517
441	0.054586	0.0777096	0.163526
441.3	-0.354316	-0.147639	-0.0780845
441.6	-0.116246	0.00965683	0.19656
441.9	0.296791	0.159903	0.11008
442.2	-0.0103862	0.0448908	0.14567
442.5	0.0364402	-0.131172	-0.0552505
442.8	-0.272771	-0.0208274	0.0795219
443.1	-0.057081	-0.0466369	0.0057576
443.4	-0.136394	-0.0137611	-0.136671
443.7	0.0345376	-0.154607	-0.192634
444	0.193262	0.0261726	0.168477
444.3	0.0569831	0.237454	0.036221
444.6	-0.0792959	-0.0160776	0.16845
444.9	-0.278644	-0.0512713	-0.0121256
445.2	-0.182989	-0.0841303	0.028551
445.5	-0.0242653	0.0496823	-0.078274
445.8	0.19346	-0.213218	0.183655
446.1	-0.221546	0.242204	0.160753
446.4	0.00635111	-0.227285	-0.225816
446.7	-0.0648235	0.256304	0.140381
447	0.175281	-0.168583	0.470975
447.3	0.0267951	0.0309641	-0.159736
447.6	-0.272244	-0.0441466	0.404826
447.9	0.199794	0.117849	-0.274204
448.2	-0.174522	-0.0769821	0.0462175
448.5	0.230377	-0.267129	0.147929
448.8	0.0574775	0.148392	0.119941
449.1	-0.101181	-0.149726	0.280145
449.4	-0.0238369	-0.00652936	-0.131856
449.7	-0.158081	0.146067	0.0130892
450	-0.0156328	0.0662718	-0.144599
450.3	0.0881598	0.132	0.185995
450.6	-0.141706	0.143757	0.11986
450.9	-0.052155	0.0733311	-0.0632589
451.2	0.141156	-0.0369816	0.28768
451.5	0.273432	-0.0440228	0.157966
451.8	-0.0622287	0.171958	-0.0836448
452.1	-0.43451	0.0170443	0.129965
452.4	0.249116	0.0733881	0.188443
452.7	-0.0234743	0.193117	0.135024
453	-0.141443	-0.196554	0.206218
453.3	-0.0844436	0.0616791	0.0714187
453.6	-0.344827	0.0452538	-0.360927
453.9	0.123142	0.150899	-0.200723
454.2	-0.192173	0.118055	0.071378
454.5	-0.243003	-0.0462739	0.0357607
454.8	-0.192107	0.0499869	0.0637216
455.1	0.0256175	-0.0579913	0.0916825
455.4	-0.0475918	0.0500035	-0.0685484
455.7	-0.126904	-0.280982	0.000102581
456	0.125407	0.129839	0.0967281
456.3	-0.137011	0.148631	0.0890851
456.6	-0.0393217	0.0171848	0.239116
456.9	-0.379051	-0.0626256	0.00259164
457.2	0.204885	0.059453	0.0102075
457.5	0.0584333	-0.17998	0.0839448
457.8	0.133743	0.289526	-0.328056
458.1	0.0300162	-0.0250251	0.0228825
458.4	-0.104228	-0.0156173	0.129681
458.7	-0.0797812	-0.118911	0.0075966
459	0.0667361	0.0595184	-0.170436
459.3	-0.254683	0.0125754	0.249167
459.6	-0.209891	-0.0930528	-0.292533
459.9	0.16856	-0.14703	-0.0153457
460.2	0.125869	0.205105	0.210979
460.5	-0.0897561	-0.205699	-0.117098
460.8	0.00589873	-0.0155506	0.0761665
461.1	0.205313	0.212165	-0.201048
461.4	-0.301246	0.0032497	-0.155286
461.7	0.0385496	0.235665	0.02272
462	-0.118074	-0.121139	0.142234
462.3	-0.0142814	-0.107046	0.160022
462.6	0.0122	0.195788	0.0811715
462.9	-0.358047	0.0925096	-0.0358261
463.2	0.0997496	0.108952	-0.0689004
463.5	-0.13622	0.00567324	-0.117233
463.8	-0.0609104	-0.03657	0.282025
464.1	0.00422686	0.13246	-0.0791134
464.4	-0.213432	-0.177407	0.200617
464.7	0.0388792	-0.0295107	0.00478286
465	0.183362	-0.18209	0.0683476
465.3	-0.10347	0.10901	0.231094
465.6	-0.00781538	-0.00365249	-0.369098
465.9	-0.0383	0.045657	0.0708501
466.2	-0.038267	0.163036	0.162389
466.5	-0.300685	-0.137432	0.0682799
466.8	0.059455	-0.191409	0.40396
467.1	-0.123617	0.193579	0.0428214
467.4	-0.0279628	0.130217	0.236086
467.7	-0.247656	0.13491	-0.427685
468	0.189795	0.177185	0.236059
468.3	0.0921719	-0.28057	-0.224261
468.6	-0.328938	0.13495	0.157195
468.9	-0.162075	0.0081886	-0.12765
469.2	-0.0826967	0.0316802	0.0630717
469.5	0.0353376	-0.0927316	0.0605151
469.8	-0.00938861	-0.0645555	-0.254847
470.1	-0.0134245	0.111524	-0.00309022
470.4	-0.0255986	0.0903989	-0.0183625
470.7	-0.127291	0.130324	-0.112472
471	-0.210673	0.0716473	0.0680768
471.3	0.129123	0.165558	0.126555
471.6	0.239019	0.0153133	0.0883947
471.9	-0.298058	-0.00814639	-0.0260596
472.2	-0.0905051	-0.17246	0.0197032
472.5	0.0275291	-0.00108014	0.225683
472.8	0.149632	0.106915	-0.0566178
473.1	0.149665	-0.174785	0.088327
473.4	-0.00492401	0.247785	0.192582
473.7	-0.263273	0.0388702	-0.160927
474	0.161971	0.0999137	0.116261
474.3	-0.0801017	0.0341872	-0.194015
474.6	-0.0373442	-0.0362237	0.136579
474.9	-0.118691	0.0389036	0.184885
475.2	-0.0922099	0.0788137	0.0271972
475.5	-0.084039	-0.146535	-0.168638
475.8	0.00754669	-0.207562	0.0347995
476.1	-0.206043	0.172757	0.149227
476.4	-0.474565	-0.113643	-0.171221
476.7	0.0747842	-0.0173817	-0.00847448
477	0.0829551	0.0953128	0.00677078
477.3	-0.181497	0.247909	0.156802
477.6	0.186781	-0.00560744	0.205108
477.9	-0.0125676	-0.083068	0.098283
478.2	-0.17733	0.196298	-0.0543185
478.5	-0.0613298	-0.0337501	0.388173
478.8	-0.0877455	-0.226247	0.0219483
479.1	0.227636	-0.308392	-0.173886
479.4	-0.211784	-0.0102418	-0.100149
479.7	0.0771483	-0.127619	-0.151025
480	-0.164925	0.0179426	0.0117218
480.3	0.0751798	-0.193322	-0.219717
480.6	0.0324881	0.0602109	-0.0824012
480.9	-0.319448	0.0461354	-0.204485
481.2	0.1709	0.0461437	-0.184154
481.5	-0.16476	-0.040701	-0.179081
481.8	0.158759	-0.305951	-0.344398
482.1	-0.0385549	0.0344348	-0.0214337
482.4	-0.0303837	-0.139263	-0.057051
482.7	0.0286497	-0.108737	0.0675488
483	0.262651	-0.0312598	-0.15626
483.3	-0.158459	-0.296526	-0.064721
483.6	0.126405	0.116645	-0.0977954
483.9	-0.178738	-0.00775149	0.00900261
484.2	-0.129877	-0.207282	-0.260583
484.5	0.0898826	0.0298171	-0.0444302
484.8	0.146882	0.0533087	-0.0775046
485.1	-0.194882	0.0932188	-0.418298
485.4	-0.176538	0.241131	-0.0419276
485.7	-0.0869875	0.0509839	-0.141123
486	0.00866731	-0.0147274	-0.0114371
486.3	0.25691	-0.329294	0.11062
486.6	-0.00143938	0.0205066	-0.314097
486.9	0.0698013	0.0510325	-0.108117
487.2	-0.0461325	0.257614	-0.131019
487.5	0.0352806	-0.179008	-0.220042
487.8	0.0190377	-0.127348	-0.301435
488.1	-0.227104	0.0604501	-0.118343
488.4	-0.0215866	0.0416901	-0.0191748
488.7	0.061861	0.0276146	-0.0776806
489	-0.0479692	-0.150783	-0.0548059
489.3	0.0476854	0.168485	0.0367333
489.6	-0.0784208	0.238913	0.163876
489.9	-0.094664	-0.176576	0.130802
490.2	-0.145494	-0.0052111	-0.222707
490.5	-0.192254	-0.136657	0.011248
490.8	0.271646	-0.0122287	-0.14644
491.1	0.00719319	0.121584	0.349457
491.4	-0.0863612	-0.0826313	-0.159183
491.7	-0.143294	0.175602	-0.039669
492	-0.179882	-0.0943486	-0.103261
492.3	-0.0760898	0.0371142	-0.0931018
492.6	-0.155403	-0.0239126	0.308699
492.9	-0.230646	0.203818	-0.138905
493.2	-0.14313	0.0441888	0.318845
493.5	0.121389	0.1381	-0.00414618
493.8	0.0217313	0.0301216	-0.146575
494.1	-0.0352018	-0.0379395	0.0644912
494.4	-0.018893	-0.028547	-0.0321614
494.7	-0.22231	0.295421	-0.0677787
495	0.0300011	-0.0895655	-0.0321885
495.3	-0.0106559	0.14285	0.260258
495.6	0.00361849	-0.117716	-0.121225
495.9	0.0300999	-0.258547	0.519631
496.2	0.0830301	-0.0589992	-0.00681124
496.5	-0.0247658	0.30957	-0.0424285
496.8	0.070889	-0.0542828	0.214414
497.1	-0.0491139	-0.0167226	0.298324
497.4	0.134025	0.105356	0.077058
497.7	-0.120256	-0.127027	0.125364
498	-0.0551186	-0.235005	0.0922897
498.3	0.248056	-0.178661	-0.111174
498.6	0.0242931	-0.0143158	-0.0857567
498.9	-0.142503	-0.0354408	0.249923
499.2	0.0528421	0.0326522	0.199047
499.5	0.189187	-0.251397	-0.126487
499.8	0.0895291	-0.206772	0.0464321
500.1	-0.113888	0.0326773	0.163403
500.4	-0.0426479	-0.342909	0.262571
500.7	-0.327445	0.288569	-0.172318
501	0.00828085	-0.159787	-0.251168
501.3	-0.117826	0.0773121	0.435463
501.6	-0.00182584	-0.00248303	-0.223221
501.9	0.0816218	-0.025958	0.191296
502.2	-0.150279	0.159506	-0.0935486
502.5	-0.188901	-0.0634931	0.0157926
502.8	-0.158351	0.12432	0.303153
503.1	0.0329255	0.0773774	0.0717144
503.4	-0.00569717	-0.112769	-0.0198517
503.7	0.051302	0.0938278	-0.0376673
504	-0.192806	0.0234169	-0.108889
504.3	-0.0768058	0.0891448	-0.0453237
504.6	0.0758149	-0.110371	0.165743
504.9	-0.0197738	0.0281416	0.211506
505.2	0.0758808	-0.166705	0.165716
505.5	-0.0258114	0.00702489	-0.00977413
505.8	0.242776	-0.192506	-0.192893
506.1	0.00477207	0.246498	0.241969
506.4	-0.0562301	0.0868687	-0.00472832
506.7	-0.308476	0.239465	-0.0403459
507	0.0211471	-0.176024	0.109685
507.3	-0.0825797	-0.208883	-0.0658041
507.6	0.0781791	0.187854	-0.0378433
507.9	-0.0499618	0.110394	0.000290173
508.2	-0.129275	0.241872	0.191012
508.5	-0.157725	-0.0797294	0.112161
508.8	-0.0396903	0.047049	0.0460259
509.1	0.11293	-0.119614	0.150281
509.4	-0.0803146	-0.13839	0.0816027
509.7	-0.41394	0.0775916	0.0129245
510	0.0540287	0.0282988	0.19856
510.3	0.0154061	0.129259	-0.134604
510.6	0.131406	-0.0468036	0.0739192
510.9	-0.0150456	-0.0866969	0.0510175
511.2	0.052126	-0.0162693	0.231566
511.5	-0.196051	0.0635578	0.307847
511.8	-0.0576713	-0.0538045	0.162875
512.1	-0.17564	-0.0983976	0.21881
512.4	-0.05964	0.0283808	0.274745
512.7	0.0258421	-0.1688	0.213697
513	0.162187	-0.0490714	0.295063
513.3	-0.187715	-0.290854	0.0305641
513.6	0.172425	-0.0889564	0.193311
513.9	0.0544571	-0.0232132	0.0737703
514.2	-0.0207865	-0.0372887	0.0228941
514.5	-0.00854653	-0.220386	-0.00509385
514.8	-0.0451347	0.014379	-0.0966601
515.1	0.0362784	0.042555	0.139837
515.4	0.219417	-0.128808	-0.165352
515.7	-0.356315	0.251495	0.165242
516	0.123861	0.138833	-0.208612
516.3	-0.00427992	-0.154601	0.073662
516.6	0.199204	-0.201544	-0.03062
516.9	0.0140965	0.0778224	-0.262059
517.2	-0.146596	0.00506159	0.579704
517.5	-0.126218	-0.335323	0.12447
517.8	0.0101266	0.0355959	0.0507061
518.1	-0.122083	0.00743649	0.172763
518.4	0.12209	0.045012	-0.0713914
518.7	-0.341744	0.0332711	0.124416
519	-0.083329	-0.234329	-0.279955
519.3	-0.12602	0.0779044	0.233744
519.6	-0.174816	0.138948	-0.0307554
519.9	0.207704	0.230509	0.0404387
520.2	-0.140163	-0.00423909	-0.0587568
520.5	0.0104232	-0.224888	0.0378685
520.8	-0.221477	0.0943799	0.213331
521.1	-0.026132	-0.0323818	-0.257162
521.4	0.00645299	-0.199045	0.0836043
521.7	-0.026066	0.197707	0.195489
522	0.102141	0.0615611	0.103922
522.3	-0.00972425	0.0615695	0.0174423
522.6	-0.28028	-0.0886602	-0.198737
522.9	-0.0320377	0.153139	0.121684
523.2	-0.125592	0.0146432	0.304776
523.5	-0.233388	0.22124	0.126743
523.8	-0.0136283	-0.10976	-0.224223
524.1	0.0454051	0.0240677	0.0885688
524.4	-0.133598	0.099195	0.317437
524.7	-0.0725302	0.0428679	0.00970465
525	-0.166084	-0.0979776	-0.0131971
525.3	-0.0582228	-0.177788	-0.038642
525.6	-0.24333	0.164963	-0.0717163
525.9	-0.0581569	-0.0345676	0.39112
526.2	-0.121193	-0.00874135	0.0783014
526.5	-0.0397804	0.0640514	0
526.8	0.165738	-0.0533108	0
527.1	-0.108888	0.0171168	-0.0165476
527.4	-0.184131	-0.144847	0.080178
527.7	-0.212581	-0.102587	-0.0289712
528	0.0702477	0.0687929	-0.142636
528.3	-0.0782382	-0.123688	0.0494476
528.6	-0.22062	-0.210548	0.0718563
528.9	0.102899	0.0852516	0.0196758
529.2	0.0215514	0.000756791	0.0182159
529.5	0.127379	0.122835	-0.00358624
529.8	-0.0211073	-0.14008	-0.0261906
530.1	-0.0861783	-0.0626032	-0.0314228
530.4	-0.15125	0.141644	-0.0247918
530.7	0.147856	0.111135	-0.00987367
531	-0.220357	0.0195904	0.00658514
531.3	-0.0209425	-0.0437862	0.0142998
531.6	-0.0290475	-0.0662083	0.0236787
531.9	0.0442277	-0.083595	0.00148762
532.2	0.979976	0.636964	-0.027745
532.5	1.0618	0.773996	0.00651125
532.8	1.00028	0.859423	0.0347371
533.1	0.954528	0.910503	0.0421884
533.4	0.996888	0.930897	0.0233048
533.7	1.11209	0.991895	0.0525683
534	1.28704	1.12404	-0.0219402
534.3	0.855018	0.612761	-0.0677472
534.6	0.738142	0.537482	-0.0958711
534.9	0.421487	0.170868	-0.0765056
535.2	-1.32612	-1.59444	-0.0361205
535.5	-0.987565	-1.36575	0.0261086
535.8	-0.743392	-1.10409	0.0705942
536.1	-0.608784	-0.99397	0.0681323
536.4	-0.486383	-0.859455	0.0368789
536.7	-0.26702	-0.6618	-0.00366104
537	0.706945	0.285398	-0.0222639
537.3	1.71108	1.7763	-0.0256353
537.6	1.39577	1.80195	0.00329705
537.9	1.53008	1.80025	0.0682749
538.2	1.61149	1.9185	0.236593
538.5	2.51891	2.14433	0.205726
538.8	3.27171	2.37909	-0.3171
539.1	3.42433	2.72888	-0.512887
539.4	2.96457	2.21479	-0.463217
539.7	2.25456	1.69835	-0.0523405
540	0.942334	1.22884	0.144087
540.3	0.433741	0.203	0.606157
540.6	-0.776756	-0.677301	-0.753952
540.9	-1.05952	-1.0529	-0.931985
541.2	-0.831622	-12.8749	-1.52709
541.5	-0.369757	-58.6302	-1.15072
541.8	-1.58636	-106.674	-1.76617
542.1	-17.1015	-132.506	-2.53421
542.4	-48.3168	-142.941	-3.12932
542.7	-77.7602	-148.049	-5.01379
543	-94.4288	-147.415	-5.83778
543.3	-103.969	-147.267	-6.84487
543.6	-107.769	-148.521	-8.46486
543.9	-111.205	-150.312	-8.20802
544.2	-111.582	-148.917	-8.42929
544.5	-110.894	-145.568	-9.03456
544.8	-109.997	-147.415	-8.93031
545.1	-111.01	-147.129	-9.09054
545.4	-108.705	-146.96	-9.2406
545.7	-106.872	-147.096	-9.54324
546	-107.767	-146.934	-10.7106
546.3	-106.489	-145.42	-11.2497
546.6	-106.279	-147.61	-12.3153
546.9	-103.399	-145.835	-11.9771
547.2	-102.318	-144.391	-11.8779
547.5	-100.296	-143.164	-12.3357
547.8	-101.228	-143.096	-11.2218
548.1	-98.6824	-144.837	-11.9492
548.4	-96.7537	-145.779	-11.7152
548.7	-97.9642	-142.229	-11.705
549	-98.8207	-143.307	-12.117
549.3	-97.1361	-144.99	-13.2259
549.6	-97.2927	-144.157	-15.0671
549.9	-98.8816	-147.382	-15.1587
550.2	-97.3089	-147.929	-14.6068
550.5	-97.3536	-147.021	-14.2305
550.8	-93.899	-145.455	-13.4574
551.1	-90.2043	-142.577	-13.7295
551.4	-89.6834	-142.842	-12.6995
551.7	-92.314	-141.729	-13.2209
552	-92.3628	-142.145	-14.5382
552.3	-92.1309	-139.792	-14.9808
552.6	-90.2855	-143.006	-14.8053
552.9	-91.4207	-143.3	-15.1029
553.2	-89.0485	-144.095	-15.4716
553.5	-87.2276	-144.743	-16.5982
553.8	-86.5521	-144.534	-16.6237
554.1	-86.2225	-144.675	-16.26
554.4	-86.5174	-144.135	-16.2219
554.7	-84.1797	-143.624	-16.0592
555	-85.0423	-144.971	-15.6243
555.3	-86.0697	-144.959	-16.0592
555.6	-84.4991	-145.293	-14.8054
555.9	-82.6497	-143.607	-14.1137
556.2	-81.6324	-143.307	-14.7037
556.5	-80.6843	-142.508	-15.5506
556.8	-81.2437	-142.527	-17.6284
557.1	-81.1806	-142.943	-18.0073
557.4	-76.9163	-142.236	-18.5159
557.7	-78.1715	-140.59	-19.4722
558	-79.1501	-142.079	-18.5287
558.3	-79.679	-140.285	-17.7429
558.6	-78.7065	-141.607	-18.4931
558.9	-75.4818	-141.917	-18.9916
559.2	-75.4533	-142.29	-18.2592
559.5	-74.1613	-140.532	-16.6977
559.8	-72.7819	-140.327	-17.6972
560.1	-71.7198	-139.142	-18.0583
560.4	-71.4329	-138.616	-18.3915
560.7	-71.8683	-139.165	-17.1911
561	-71.7604	-140.994	-17.9464
561.3	-72.1124	-139.055	-18.5009
561.6	-71.797	-141.022	-18.8238
561.9	-74.5171	-141.398	-18.4042
562.2	-73.7419	-142.642	-17.1149
562.5	-70.9668	-138.56	-18.6332
562.8	-70.7532	-138.323	-19.2995
563.1	-69.923	-138.067	-19.1825
563.4	-70.4622	-139.879	-18.8595
563.7	-69.7989	-142.351	-19.9175
564	-69.6585	-140.318	-19.5691
564.3	-68.9118	-142.283	-20.2583
564.6	-69.8354	-141.668	-19.4242
564.9	-70.0856	-143.006	-18.9105
565.2	-67.7072	-142.053	-20.3626
565.5	-66.9178	-141.886	-18.412
565.8	-68.7916	-140.628	-18.9487
566.1	-67.3653	-141.722	-18.1705
566.4	-65.8415	-141.51	-19.5387
566.7	-65.1497	-140.733	-20.0956
567	-66.0408	-140.588	-19.9863
567.3	-64.7102	-140.536	-21.5783
567.6	-65.7701	-138.923	-22.6032
567.9	-66.6348	-140.745	-22.0717
568.2	-65.3937	-140.524	-21.5504
568.5	-64.3459	-138.621	-22.031
568.8	-63.1272	-140.987	-21.97
569.1	-62.0326	-140.337	-22.0158
569.4	-62.3825	-138.466	-21.5555
569.7	-62.3885	-137.355	-21.6547
570	-61.001	-140.006	-21.9803
570.3	-61.4078	-141.534	-22.6389
570.6	-62.1524	-139.966	-23.3739
570.9	-62.1565	-140.231	-22.6644
571.2	-60.9683	-140.083	-22.8857
571.5	-61.9082	-141.491	-22.4483
571.8	-62.1218	-140.808	-22.7611
572.1	-61.19	-138.313	-22.7102
572.4	-62.7687	-141.179	-22.3415
572.7	-62.1644	-139.289	-23.3079
573	-61.4666	-140.358	-22.7535
573.3	-61.674	-138.778	-23.6894
573.6	-60.6384	-139.789	-22.5679
573.9	-58.3557	-138.494	-22.3085
574.2	-58.1502	-138.043	-23.3207
574.5	-58.1786	-136.278	-22.5705
574.8	-58.1033	-138.073	-22.5628
575.1	-58.8845	-138.625	-23.458
575.4	-58.0931	-140.921	-23.397
575.7	-59.9241	-139.184	-22.9952
576	-63.045	-138.609	-23.8955
576.3	-61.2241	-141.43	-24.5135
576.6	-60.6971	-140.82	-24.0761
576.9	-59.275	-141.658	-24.1702
577.2	-59.749	-141.93	-24.8289
577.5	-58.337	-140.89	-24.8264
577.8	-57.9952	-141.212	-25.7699
578.1	-59.8364	-140.022	-24.0685
578.4	-58.0683	-141.184	-24.8239
578.7	-58.7702	-142.226	-24.6102
579	-56.107	-140.155	-25.0756
579.3	-57.6044	-139.86	-24.7501
579.6	-58.4405	-141.409	-24.3789
579.9	-56.9248	-140.449	-26.4235
580.2	-55.0815	-142.487	-25.8488
580.5	-56.2655	-141.172	-26.8407
580.8	-56.4079	-142.346	-25.9785
581.1	-56.8433	-143.428	-25.5844
581.4	-56.357	-139.247	-26.0549
581.7	-55.5289	-141.118	-27.2654
582	-55.2969	-141.947	-26.1795
582.3	-55.4251	-141.679	-26.0702
582.6	-55.1606	-142.519	-26.4847
582.9	-55.5471	-142.045	-26.4542
583.2	-54.1432	-140.986	-26.5712
583.5	-53.0466	-141.376	-26.0778
583.8	-53.3457	-142.958	-27.4257
584.1	-53.0201	-145.402	-28.2904
584.4	-53.7179	-145.775	-28.1302
584.7	-54.607	-143.993	-27.7233
585	-53.6975	-143.12	-27.9217
585.3	-54.0535	-141.374	-27.2808
585.6	-55.8662	-142.423	-27.4385
585.9	-55.8743	-144.752	-27.6242
586.2	-55.4023	-144.341	-27.3648
586.5	-53.3169	-144.813	-27.3317
586.8	-53.5061	-142.453	-27.7285
587.1	-53.7522	-143.958	-28.5474
587.4	-56.0695	-143.207	-28.4126
587.7	-56.6493	-143.432	-28.8831
588	-53.7134	-142.524	-28.9747
588.3	-54.3075	-142.106	-29.0662
588.6	-54.1488	-143.829	-30.4116
588.9	-54.2159	-143.038	-29.5876
589.2	-51.8416	-143.93	-30.4243
589.5	-52.9544	-145.174	-29.9869
589.8	-52.6492	-142.707	-29.7352
590.1	-53.6766	-141.606	-28.3924
590.4	-53.3124	-142.812	-28.1534
590.7	-51.6725	-142.789	-28.5933
591	-53.1312	-145.146	-28.2653
591.3	-52.8627	-141.195	-29.0587
591.6	-53.1515	-141.263	-29.1376
591.9	-52.4191	-140.181	-29.1427
592.2	-50.5575	-140.866	-29.7505
592.5	-51.123	-141.143	-28.2781
592.8	-51.1372	-142.434	-29.158
593.1	-50.4536	-141.601	-29.2725
593.4	-51.127	-137.92	-29.125
593.7	-50.2867	-141.028	-29.8294
594	-51.2856	-141.794	-29.6234
594.3	-49.365	-141.819	-29.7303
594.6	-49.5257	-143.852	-30.3025
594.9	-49.5704	-141.646	-30.4017
595.2	-51.8592	-141.35	-30.8671
595.5	-51.2488	-142.62	-31.4953
595.8	-50.669	-143.23	-30.6637
596.1	-51.9385	-142.409	-29.2624
596.4	-52.7563	-141.42	-28.9878
596.7	-53.4154	-141.143	-29.4277
597	-52.9576	-141.585	-29.5982
597.3	-51.4602	-141.617	-31.1469
597.6	-53.8935	-140.542	-30.8011
597.9	-53.2627	-142.117	-30.7807
598.2	-52.4021	-141.531	-30.8799
598.5	-51.9117	-141.495	-29.3617
598.8	-51.1874	-142.911	-29.9059
599.1	-51.7347	-141.455	-29.817
599.4	-51.4356	-139.62	-30.819
[truncated: 5,001 more rows]

## Sheet: extended data 1b
	ctrl	1uM GYKI	3uM GYKI	10uM GYKI	30uM GYKI	100uM GYKI	300uM GYKI
0	-0.00033325	0.00034616	0.00022006	0.00017803	-8.3974e-05	-2.3438e-05	0.00022643
0.5	0.00016911	0.00051456	0.00015727	0.0002557	-0.0001677	9.3148e-05	0.00010031
1	7.492e-05	0.00058451	0.00053404	0.00048882	-8.3974e-05	0.0001631	0.00020025
1.5	-0.00011347	0.00067778	0.00026192	0.00030223	-0.00018863	0.00041182	0.00022484
2	0.00013771	0.00070887	7.3541e-05	0.00011563	-0.00023049	0.000474	0.0002243
2.5	-0.00017626	0.00080214	0.00045031	-0.00035077	-2.4411e-07	0.0001631	0.00034936
3	2.782e-05	0.00077105	0.00032472	-0.00044409	-6.3037e-05	-0.0001478	0.00037395
3.5	-8.207e-05	0.00073996	0.00022006	-0.00081722	0.00016721	-8.5618e-05	0.00026039
4	-3.497e-05	0.00086432	0.00045031	-0.00091055	-0.0001677	-0.00011671	0.00048592
4.5	0.00010632	0.00058451	0.000241	-0.0009106	2.069e-05	-0.00011671	0.00041003
5	-0.00012917	0.00046015	0.00036659	-0.00053758	-0.00014676	3.8741e-05	0.00025879
5.5	0.00020051	0.00027361	0.00042938	-0.00063091	-8.3974e-05	6.983e-05	0.00029593
6	0.00015341	8.7077e-05	0.00055497	-0.00091077	8.348e-05	0.00010092	0.00038332
6.5	-0.00011347	2.4898e-05	0.0005131	-0.00053775	-0.0001049	-0.00027216	0.00029487
7	0.0003261	0.00039797	0.00028286	-0.00072434	-2.4411e-07	-0.00039651	0.00029434
7.5	0.00015341	0.00058451	0.00049218	-0.0010975	-0.00020956	-0.00070741	0.00031892
8	-0.00011347	0.00046015	0.00061777	-0.0013773	-6.3037e-05	-0.00080068	0.00015512
8.5	0.00023191	0.0006156	0.00028286	-0.0012841	-4.211e-05	-0.0011738	0.00015459
9	0.00016911	0.00055342	0.00032472	-0.0017505	0.00014628	-0.00098722	0.00024197
9.5	0.00016911	0.00021144	0.00040845	-0.0014708	4.1617e-05	-0.0010183	0.00041727
10	0.00016911	8.7077e-05	0.00034565	-0.00091121	-2.4411e-07	-0.00089395	0.00037906
10.5	-1.927e-05	0.00042906	0.00015727	-0.00053819	-6.3037e-05	-0.00076959	0.00036597
11	1.212e-05	0.00042906	0.00030379	-0.00035171	-4.211e-05	-0.00070741	0.00044079
11.5	0.00018481	0.00055342	0.00022006	-0.0002585	-0.00014676	-0.00092504	0.00027699
12	-8.207e-05	0.00080214	0.00030379	-0.00053836	-6.3037e-05	-0.00089395	0.00031414
12.5	-0.00011347	0.00073996	-1.0185e-05	-0.00053841	-6.3037e-05	-0.00070741	0.00038896
13	-0.00025476	0.00080214	0.00032472	-0.00035193	-0.00018863	-0.00061414	0.00046378
13.5	-0.00012917	0.00089541	0.00013633	-0.00044526	-0.00025143	-0.00061414	0.00040045
14	5.922e-05	0.00067778	0.00013633	-7.2237e-05	-8.3974e-05	-0.00024107	0.00012362
14.5	-0.00012917	0.0006156	0.00055497	0.00011425	-6.3037e-05	-0.00024107	0.00038683
15	-1.927e-05	0.00073996	0.00032472	0.00011419	-8.3974e-05	-0.00027216	0.00023559
15.5	2.782e-05	0.00064669	0.000241	-7.2403e-05	-0.0001049	-0.00027216	0.00032297
16	-0.00016056	0.00067778	9.4468e-05	-0.000259	-0.0001677	7.6512e-06	0.0002722
16.5	0.0003104	0.00080214	0.00015727	-0.00063213	-8.3974e-05	-8.5618e-05	0.00015864
17	0.00018481	0.00070887	0.00032472	-0.00044564	-2.1173e-05	-5.4528e-05	0.00020834
17.5	-0.00030185	0.00046015	0.00038751	-0.00063224	-0.00020956	-5.4528e-05	0.00035852
18	-9.7771e-05	0.0006156	0.00026192	-0.00072556	-0.00031422	-0.00011671	0.00024495
18.5	1.212e-05	0.00042906	1.0741e-05	-0.00063235	-0.00012584	-0.00045869	0.00023186
19	1.212e-05	0.0003047	0.00017819	-0.00091221	-2.1173e-05	-0.00058305	0.00021877
19.5	0.0002633	0.0003047	0.000241	-0.000819	0.00012534	-0.00058305	0.00021824
20	-0.00025476	0.00089541	0.00015727	-0.00081905	-4.211e-05	-0.00067632	0.00045633
20.5	-3.5804e-06	0.00080214	0.00032472	-0.00091238	-0.00027235	-0.00086286	0.00031765
21	-0.00027045	0.0009265	0.00030379	-0.0007259	-0.00014676	-0.00095613	0.00031712
21.5	-0.00019196	0.001113	0.00026192	0.00020674	-0.00033515	-0.0011427	0.00049241
22	7.492e-05	0.0010819	0.00030379	-7.3124e-05	-4.211e-05	-0.0010183	0.00025326
22.5	5.922e-05	0.00067778	0.00028286	2.0089e-05	-4.211e-05	-0.00089395	0.0002904
23	5.922e-05	0.00055342	5.2605e-05	2.0034e-05	-2.4411e-07	-0.00083177	0.00027731
23.5	1.212e-05	0.00027361	-7.2986e-05	-0.00016656	-0.00014676	-0.0007385	0.00026422
24	9.062e-05	2.4898e-05	1.0741e-05	-0.00044642	-0.00027235	-0.00045869	0.00036416
24.5	-0.00030185	-6.1918e-06	-0.00015671	-0.00044648	-0.0001049	-0.00045869	0.00037619
25	0.00016911	2.4898e-05	0.00015727	-0.00035326	-8.3974e-05	-0.00064523	0.00027518
25.5	0.0002633	-0.00013055	9.4468e-05	-0.00053986	4.1617e-05	-0.00058305	0.00032489
26	-0.00011347	-9.9461e-05	0.00017819	-0.00053991	-8.3974e-05	-0.00058305	0.00043739
26.5	0.0002947	-3.7281e-05	0.00038751	-0.00035343	-0.0001677	-0.00086286	0.00022335
27	0.000279	0.00011817	0.00059683	-0.00016695	6.2553e-05	-0.0010805	0.00036097
27.5	0.00015341	0.00021144	0.00042938	-7.3734e-05	-0.00035608	-0.0010494	0.0002474
28	-9.7771e-05	0.00064669	0.00028286	-7.379e-05	0.00020907	-0.0010183	0.00041014
28.5	0.00013771	0.0010509	0.00045031	1.9424e-05	-0.00023049	-0.00098722	0.00033425
29	-0.00027045	0.0012685	0.00045031	1.9368e-05	-6.3037e-05	-0.00076959	0.0003714
29.5	0.00012202	0.0012063	0.00074336	-7.3956e-05	-0.00029329	-0.00070741	0.00034575
30	0.0002947	0.0010509	0.00065963	-0.00035382	-0.00027235	-0.00067632	0.0003201
30.5	0.00012202	0.00089541	0.00047124	0.00039228	-6.3037e-05	-0.00052087	0.00029445
31	0.00012202	0.00064669	0.00045031	0.00067203	0.00014628	-0.0004276	0.00035671
31.5	0.00013771	0.00080214	0.00059683	-0.00016745	-8.3974e-05	-0.00033433	0.00014267
32	7.492e-05	0.0011441	0.00049218	-7.4233e-05	6.2553e-05	-8.5618e-05	0.00030541
32.5	-8.207e-05	0.0013928	0.00013633	-0.00026083	-2.1173e-05	0.00025637	0.00038023
33	0.00010632	0.0014239	-0.00015671	-0.00091376	-0.00014676	0.00038073	0.00022899
33.5	-0.00019196	0.0015794	0.0001154	-0.0010071	6.2553e-05	0.00031855	0.00015311
34	9.062e-05	0.0014239	0.00030379	-0.00016772	-2.1173e-05	0.00013201	0.0003912
34.5	-0.00020766	0.00095759	0.00019913	-7.4511e-05	-4.211e-05	-2.3438e-05	0.0002274
35	-0.00038035	0.0010198	0.00053404	0.00057832	2.069e-05	-0.00048978	0.00036501
35.5	-0.00020766	0.00098868	0.00042938	0.00095134	0.00012534	-0.00083177	0.00020121
36	-0.00036465	0.00086432	0.00028286	0.00095128	2.069e-05	-0.00095613	0.00012533
36.5	-0.00025476	0.0009265	0.00045031	0.00067142	-6.3037e-05	-0.00095613	0.00026294
37	-9.7771e-05	0.0013307	0.00038751	0.00039156	8.348e-05	-0.00092504	0.00021218
37.5	-1.927e-05	0.0011441	0.00034565	0.00020496	8.348e-05	-0.0010183	8.6053e-05
38	0.00013771	0.00098868	0.00030379	1.837e-05	-4.211e-05	-0.00086286	0.00027391
38.5	4.352e-05	0.0009265	0.0005131	-0.00026149	-8.3974e-05	-0.0007385	0.00024826
39	0.00016911	0.00083323	0.00055497	-0.00044809	-0.00027235	-0.00061414	0.00013469
39.5	0.00018481	0.00064669	0.00042938	-0.0002616	-0.00014676	-0.00055196	0.00027231
40	0.00010632	0.0009265	0.00047124	-0.0004482	-0.00037702	-0.00030325	0.00014619
40.5	0.0002633	0.0011441	0.00038751	-0.00063479	-0.00014676	-0.00036542	0.00014566
41	0.00023191	0.0011441	0.000241	-0.00035504	-0.00012584	-0.00017889	0.0002456
41.5	-0.00031755	0.001113	0.00055497	1.7981e-05	0.00010442	-0.00017889	0.00027018
42	4.352e-05	0.0012063	0.00049218	1.7926e-05	2.069e-05	-0.00027216	0.000345
42.5	-3.5804e-06	0.0010198	0.00032472	0.00020441	-0.00012584	-0.00020998	0.00020632
43	5.922e-05	0.00083323	0.00034565	0.00048416	-4.211e-05	-0.00020998	0.00030626
43.5	-9.7771e-05	0.00083323	0.00053404	0.00057737	4.1617e-05	-0.00011671	0.00030573
44	0.0003104	0.0011441	0.00045031	1.7704e-05	-8.3974e-05	0.0001631	0.00016705
44.5	0.00012202	0.00095759	0.00061777	0.00011092	-0.00020956	0.00044291	0.00022931
45	-0.00023906	0.0011441	0.00028286	-7.5676e-05	-0.00012584	0.00050509	0.0002539
45.5	-0.00011347	0.0012374	0.0005759	0.00029734	-2.1173e-05	0.00066053	0.00022825
46	-0.00022336	0.0011441	0.00034565	0.00048383	2.069e-05	0.00056726	0.00016492
46.5	-0.00014486	0.00064669	0.00038751	0.00076358	-0.00023049	0.00041182	0.00017695
47	-3.5804e-06	0.00036688	0.00076428	0.00057698	6.2553e-05	0.0001631	0.00012618
47.5	0.00012202	-0.00022382	0.00049218	0.00057693	-0.0001677	0.00013201	0.00016332
48	-0.00017626	-0.00062798	0.0001154	0.00029707	-0.0001677	7.6512e-06	0.00032606
48.5	2.782e-05	-0.00059689	0.00026192	0.00029701	8.348e-05	-8.5618e-05	0.0002125
49	0.0003104	-0.0005658	0.00036659	0.00048349	-0.00012584	-5.4528e-05	0.00035011
49.5	1.212e-05	-0.00050363	0.00053404	0.00048344	-0.00025143	-8.5618e-05	0.00018631
50	5.922e-05	-0.00034818	-1.0185e-05	0.00029685	-2.4411e-07	0.00010092	0.00019834
50.5	0.00010632	-0.00031709	0.00013633	0.00020352	-6.3037e-05	0.00034964	0.00034852
51	0.0003261	-0.00031709	0.00030379	-0.00054269	-0.0001049	0.00062944	0.00019728
51.5	0.00016911	-0.000286	0.00032472	-0.00082255	-0.00027235	0.00066053	0.00022186
52	-1.927e-05	-0.00034818	0.00034565	-0.00063607	-0.00014676	0.00069162	0.0003218
52.5	0.000279	-0.00025491	0.00013633	-0.00054285	4.1617e-05	0.000474	0.00028359
53	0.0002633	2.4898e-05	0.00017819	-0.00044964	-8.3974e-05	0.00013201	0.00011979
53.5	-0.00023906	0.00039797	9.4468e-05	-7.6619e-05	8.348e-05	-0.0001478	8.1585e-05
54	-0.00014486	0.00070887	3.1678e-05	-7.6674e-05	-0.0001049	-0.00039651	0.00039503
54.5	0.00024761	0.0013307	0.00030379	-0.00035654	-0.00018863	-0.0004276	0.0003317
55	5.922e-05	0.0013618	0.00015727	-7.6785e-05	-0.00023049	-0.00055196	0.00019302
55.5	0.00012202	0.0014861	0.00017819	-0.00017011	-0.00020956	-0.0007385	0.00015481
56	0.00010632	0.0013307	-3.1122e-05	0.00010964	-0.00039794	-0.00089395	0.00035522
56.5	-0.00020766	0.0011441	0.00034565	0.00057593	-2.4411e-07	-0.00092504	0.00027934
57	-0.00014486	0.00089541	0.00040845	0.00048261	-0.00020956	-0.0007385	0.0003416
57.5	-0.00017626	0.0011441	0.00013633	0.00020274	8.348e-05	-0.00067632	0.00015268
58	-0.00042744	0.0010509	0.00053404	0.00010942	-0.00014676	-0.00061414	2.6559e-05
58.5	1.212e-05	0.00098868	0.00042938	0.00048244	-0.0001677	-0.00039651	0.00015162
59	0.000279	0.0011752	0.00026192	0.00020258	-8.3974e-05	-0.00036542	0.00025156
59.5	-0.00027045	0.0010198	0.0005131	0.0008554	-6.3037e-05	-0.00048978	0.00015055
60	-3.497e-05	0.00080214	0.00040845	0.0010419	2.069e-05	-0.0004276	0.00023794
60.5	0.00023191	0.00070887	0.00030379	0.0010418	-4.211e-05	-0.00017889	0.0003002
61	-0.00012917	0.00036688	0.00038751	0.00048216	0.00041839	-0.00030325	0.00024943
61.5	-0.00031755	0.00011817	7.3541e-05	0.00048211	0.00012534	-2.3438e-05	0.0002489
62	4.352e-05	-6.1918e-06	0.00065963	-7.7562e-05	0.00033466	0.00013201	0.00037396
62.5	-0.00016056	-0.000286	0.00063869	1.5652e-05	0.00031373	0.00010092	0.00021016
63	-0.00025476	-0.000286	0.0005131	0.00010887	0.00012534	6.983e-05	0.00029754
63.5	-0.00034895	-0.00013055	0.00038751	0.00029535	0.0003556	0.00022528	0.00028445
64	-0.00030185	-0.00019273	0.00053404	0.00048183	0.00060678	3.8741e-05	0.0002588
64.5	-0.00044314	-6.8371e-05	0.0005131	0.00085485	0.00048119	-0.00011671	0.0003085
65	-9.7771e-05	5.5988e-05	0.00093174	0.0012279	0.00054398	-2.3438e-05	0.00024517
65.5	-0.00022336	-9.9461e-05	0.0013504	0.0016009	0.00046025	0.00031855	0.00033255
66	7.492e-05	0.00014926	0.0010155	0.0018806	0.00050211	0.00022528	0.00023155
66.5	-0.00034895	0.00021144	0.0005759	0.0020671	0.00056491	0.00019419	0.00021846
67	0.00013771	0.00039797	0.00053404	0.0020671	0.00064864	0.00013201	0.00028072
67.5	-6.637e-05	0.00039797	0.00084801	0.002067	0.00058584	3.8741e-05	0.00025507
68	-8.207e-05	0.00058451	0.00061777	0.0018804	0.00048119	-0.00017889	0.00027966
68.5	2.782e-05	0.00070887	0.00086895	0.001414	0.0002928	-0.00011671	0.0003168
69	4.352e-05	0.00095759	0.0005131	0.0010409	0.00043932	-8.5618e-05	0.0002158
69.5	-1.927e-05	0.0011441	0.00068056	0.0010408	0.00052305	-0.00024107	0.00020271
70	0.000279	0.0012685	0.0010364	0.00057443	0.00054398	-0.00036542	0.00013938
70.5	-0.00011347	0.0011441	0.00074336	0.00038784	0.00037652	-0.00036542	0.00023932
71	-6.637e-05	0.0009265	0.00084801	0.00076086	0.0006277	-0.00027216	5.0402e-05
71.5	-0.00017626	0.00067778	0.0009736	0.0007608	0.00037652	-0.0001478	0.00021314
72	0.0003418	0.0003047	0.00084801	0.0002944	0.0006277	6.983e-05	-8.9864e-07
72.5	7.492e-05	0.00024253	0.00063869	0.00010781	0.00054398	0.0001631	0.00016184
73	-3.5804e-06	0.00042906	0.00080615	0.00010776	0.0006277	0.0001631	0.00017386
73.5	1.212e-05	0.00027361	0.00082708	-0.00017211	0.00037652	-5.4528e-05	0.00018589
74	1.212e-05	0.0003047	0.00080615	-7.8893e-05	0.00012534	-0.00020998	0.00013512
74.5	-3.5804e-06	0.00036688	0.00082708	0.00010759	0.00075329	-0.0001478	0.00020994
75	0.00013771	0.00055342	0.00086895	0.00057388	0.00050211	-0.0001478	0.00027221
75.5	0.00023191	0.00067778	0.0005131	0.00076036	0.00071143	-0.00027216	0.00014609
76	0.00045169	0.0011752	0.00047124	0.00085357	0.00064864	-0.00033433	0.00020835
76.5	4.352e-05	0.0012374	0.00070149	0.00057371	0.0006277	-0.00030325	0.00033341
77	0.00015341	0.0012374	0.00074336	0.00057366	0.0006277	-0.0004276	0.00027008
77.5	5.922e-05	0.0013307	0.00076428	0.0005736	0.00046025	-0.0004276	0.00033234
78	-1.927e-05	0.0011752	0.00032472	0.00057355	0.00046025	-0.00048978	0.00031925
78.5	4.352e-05	0.00083323	0.00034565	0.0010398	0.00031373	-0.0004276	2.9861e-05
79	-0.00014486	0.00073996	0.00055497	0.0014129	0.00050211	-0.00030325	0.00028051
79.5	0.0003418	0.00089541	0.00063869	0.0014128	0.00056491	-0.00039651	0.00031766
80	0.0003575	0.00070887	0.00059683	0.0012262	0.00046025	-0.00033433	0.00022921
80.5	0.0003732	0.00070887	0.00034565	0.001506	0.00052305	-0.00017889	0.00011565
81	0.0003418	0.00073996	0.0005759	0.0014126	0.00077423	-0.0001478	0.00020303
81.5	-1.927e-05	0.0010198	0.00036659	0.0016924	0.00077423	-0.00030325	0.00010202
82	0.00016911	0.00080214	0.00063869	0.0017856	0.0006277	-0.00036542	0.00023964
82.5	0.00018481	0.0009265	0.00065963	0.0013192	0.00046025	-0.0007385	0.00020143
83	0.00023191	0.00080214	0.00070149	0.0010393	0.00043932	-0.00067632	0.00017578
83.5	1.212e-05	0.00070887	0.00086895	0.0010393	0.00066957	-0.00064523	-5.0814e-05
84	-0.00020766	0.00046015	0.00082708	0.00094596	0.00046025	-0.00061414	6.1685e-05
84.5	0.00018481	0.00039797	0.00038751	0.0010392	0.00056491	-0.00030325	7.3712e-05
85	0.00013771	0.00011817	0.00070149	0.0015055	0.00058584	-2.3438e-05	-0.00014032
85.5	0.0003261	0.00024253	0.0005759	0.0015054	0.00054398	-0.0001478	0.00013544
86	-0.00011347	0.00024253	0.00028286	0.0012255	0.00058584	-0.00039651	0.00010979
86.5	0.00010632	5.5987e-05	0.00063869	0.0010389	0.0008161	-0.0004276	4.6466e-05
87	-0.00019196	-0.00013055	0.0005759	0.0015985	0.00077423	-0.0007385	0.00030967
87.5	7.492e-05	-0.00037927	0.00084801	0.001785	0.00071143	-0.00055196	5.796e-05
88	-0.00011347	-0.00047254	0.00032472	0.0020647	0.00079516	-0.00055196	3.231e-05
88.5	-0.00019196	-0.00078343	0.00088987	0.0022512	0.00079516	-0.00033433	0.00025784
89	0.00012202	-0.0005658	0.00091081	0.0021579	0.00075329	-0.00024107	0.00020707
89.5	0.00021621	-0.00031709	0.0010573	0.0016915	0.00092076	-8.5618e-05	0.00029445
90	0.00042029	-0.00016164	0.00078522	0.0015049	0.00060678	-8.5618e-05	0.00016833
90.5	0.0003732	-0.00019273	0.00074336	0.0014116	0.0006905	-0.00017889	0.00018036
91	0.00048309	5.5987e-05	0.00053404	0.0013183	0.00087889	-0.00027216	0.00020494
91.5	0.00048309	-0.00022382	0.00063869	0.0013182	0.0008161	-0.00033433	0.00024209
92	1.212e-05	-0.00025491	0.00019913	0.0011316	0.0010673	-0.00052087	2.9353e-06
92.5	0.00020051	-0.00013055	0.00061777	0.0011316	0.00064864	-0.00080068	2.7521e-05
93	0.0003104	-3.7281e-05	0.00072242	0.0010382	0.0008161	-0.00058305	0.00027817
93.5	0.0003261	0.00011817	0.00032472	0.00075836	0.00052305	-0.00052087	0.00017717
94	0.00078136	0.00014926	0.00076428	0.00066504	0.0006277	-0.00070741	0.00021431
94.5	0.00085986	-6.8371e-05	0.00047124	0.00047845	0.00054398	-0.00064523	0.00033937
95	0.00062438	-9.9461e-05	0.00053404	0.00038512	0.00071143	-0.00045869	0.00026348
95.5	0.00054588	-0.00013055	0.00076428	0.0002918	0.0010673	-0.00033433	0.00017504
96	0.00074997	-0.00022382	0.00032472	0.00038501	0.0008161	-0.00030325	-2.644e-05
96.5	0.00062438	-0.00022382	0.00026192	0.00038496	0.00079516	6.983e-05	7.3501e-05
97	0.00065577	-0.00025491	0.00038751	0.00085124	0.00077423	0.00041182	0.00011065
97.5	0.00068717	-0.00025491	0.00047124	0.00094446	0.00075329	0.00056726	-2.8036e-05
98	0.00051448	-0.00041036	0.00074336	0.0009444	0.00041839	0.00034964	9.7022e-05
98.5	0.00048309	-0.00047254	0.00038751	0.00075781	0.00079516	0.00056726	-0.00010445
99	0.00062438	-0.00053472	0.00091081	0.00085102	0.00054398	0.000474	9.5958e-05
99.5	0.00054588	-0.00056581	0.00082708	0.00057116	0.00083702	0.00013201	-3.0164e-05
100	0.00082846	-0.00059689	0.00053404	0.00038457	0.00058584	-0.00027216	-5.5784e-06
100.5	0.00048309	-0.00041036	0.00080615	0.00029124	0.00077423	-0.00039651	8.1803e-05
101	0.00062438	-0.00053472	0.00091081	0.00010465	0.00052305	-0.00058305	-5.6879e-05
101.5	0.00051448	-0.00059689	0.00080615	0.00019786	0.00048119	-0.00076959	3.0502e-05
102	0.0002633	-0.0005658	0.0009736	0.00010454	0.00064864	-0.0007385	0.00010532
102.5	0.00054588	-0.00047254	0.00063869	0.00038429	0.0008161	-0.00067632	7.9674e-05
103	0.0003575	-0.00065907	0.00034565	0.00029097	0.00087889	-0.0004276	9.1701e-05
103.5	0.00040459	-0.00044145	0.0005759	0.00047745	0.00071143	-0.00027216	0.00012885
104	0.0003261	-0.00019273	0.00082708	0.00047739	0.0006905	-0.00020998	0.00027902
104.5	0.000279	-0.00016164	0.00093174	0.00066387	0.00077423	-0.0001478	-1.0367e-05
105	0.00010632	-6.8371e-05	0.00082708	0.00019747	0.0008161	0.00010092	0.00017749
105.5	0.0002633	0.00014926	0.0009736	0.00019742	0.00064864	-8.5618e-05	0.00018951
106	0.00024761	-6.1918e-06	0.00070149	0.00010409	0.00073237	6.983e-05	0.00023922
106.5	0.00049879	0.00014926	0.00074336	0.00010404	0.0006277	0.00031855	-2.5055e-05
107	0.00018481	0.00027361	0.00099454	0.00019725	0.00050211	0.00044291	0.00012512
107.5	4.352e-05	0.0003047	0.00099454	0.00066354	0.00075329	0.00034964	3.6676e-05
108	0.00021621	0.00014926	0.00072242	0.0010366	0.00073237	0.00038073	-1.533e-06
108.5	0.0003104	8.7077e-05	0.00047124	0.001223	0.00048119	-0.00011671	2.3053e-05
109	0.0003418	-0.000286	0.00038751	0.0011297	0.00041839	-0.00039651	0.00037417
109.5	0.0003261	-0.00019273	0.00049218	0.00094313	0.00025093	-0.00058305	0.00028573
110	0.00024761	-0.000286	0.00055497	0.00019692	0.00041839	-0.00048978	8.4252e-05
110.5	0.00053018	-0.00025491	0.0005759	-0.00036275	0.0006905	-0.00048978	0.00030978
111	0.00059298	5.5988e-05	0.00070149	-0.00064261	0.0006277	-0.00027216	0.00032181
111.5	4.352e-05	0.00033579	0.00088987	-0.00036286	0.0006277	-0.00030325	0.00024592
112	0.00040459	0.00027361	0.00086895	-0.00017638	0.00075329	-0.00027216	0.00010724
112.5	0.00021621	0.00027361	0.00086895	0.00028991	0.0006277	-0.00027216	0.00030765
113	0.00038889	0.00058451	0.00076428	0.00047639	0.00041839	-0.00027216	9.3618e-05
113.5	0.00060868	0.00046015	0.00095267	0.00075614	0.00066957	-0.00024107	3.0291e-05
114	0.0003575	0.00042906	0.00074336	0.00084936	0.00064864	7.6512e-06	0.0002307
114.5	0.00053018	0.00067778	0.00082708	0.0008493	0.00052305	0.00031855	-8.4504e-06
115	0.00068717	0.00086432	0.00080615	0.00075598	0.00077423	0.00041182	0.00015429
115.5	0.00046739	0.00077105	0.00047124	0.0010357	0.0008161	0.00053617	0.00010352
116	0.00060868	0.0010509	0.00026192	0.0010357	0.00066957	0.00066053	0.00010298
116.5	5.922e-05	0.0012374	0.00026192	0.00047601	0.00041839	0.00069162	-7.3374e-05
117	0.00065577	0.0013307	0.00084801	9.6056e-06	0.00046025	0.00053617	0.00011448
117.5	0.0003732	0.001113	0.00053404	0.00056916	0.00043932	0.00050509	0.00027722
118	0.00038889	0.001113	0.00040845	0.00038257	0.0003556	0.000474	0.00015109
118.5	0.00046739	0.0010198	0.00049218	0.00047578	0.00041839	0.00031855	5.0088e-05
119	0.0003418	0.00077105	0.00055497	0.00066227	0.00058584	0.00031855	-8.8594e-05
119.5	0.0003261	0.00058451	0.00047124	0.0010353	0.00056491	0.00059835	7.4142e-05
120	0.00051448	0.00077105	0.00082708	0.00094196	0.0006277	0.00066053	0.00017408
120.5	0.00046739	0.00064669	0.00065963	0.00094191	0.00048119	0.00072271	0.00023635
121	0.00054588	0.00046015	0.00034565	0.00084858	0.00046025	0.00062944	0.00013534
121.5	0.00067147	0.00042906	0.00049218	0.00075526	0.0002928	0.00044291	9.7132e-05
122	0.00059298	0.00033579	0.00074336	0.00094174	0.00020907	0.00044291	5.8922e-05
122.5	0.0003261	8.7077e-05	0.00074336	0.0002888	0.00050211	0.00053617	0.0001463
123	0.0002947	0.00021144	0.00034565	0.00028875	0.00054398	0.00059835	0.00018345
123.5	0.00042029	0.00024253	0.00034565	0.00028869	0.00052305	0.00087816	1.9649e-05
124	0.00059298	0.00046015	0.00040845	0.00019537	0.00071143	0.00090925	0.00013215
124.5	0.00051448	0.00077105	0.00047124	-0.00017776	0.00039746	0.00028746	6.8821e-05
125	0.00057728	0.0009265	0.00053404	0.00010199	0.00077423	-0.00027216	-1.9625e-05
125.5	0.00021621	0.00080214	0.00038751	0.0001952	0.00037652	-0.0004276	-2.0157e-05
126	0.00062438	0.00073996	0.00065963	0.00019514	0.00096262	-0.00076959	0.0001049
126.5	0.0002633	0.00086432	0.00059683	0.00028836	0.00073237	-0.00086286	7.9252e-05
127	0.00073427	0.00067778	0.00074336	-8.4773e-05	0.00083702	-0.00064523	0.00019175
127.5	0.00054588	0.00052233	0.00063869	-0.0001781	0.00066957	-0.00020998	6.5628e-05
128	-0.00017626	0.00052233	0.00036659	-0.00036469	0.00058584	-0.00024107	7.7655e-05
128.5	-9.7771e-05	0.00073996	0.00038751	-0.00064455	0.0006905	6.983e-05	2.6887e-05
129	9.062e-05	0.00052233	0.00045031	-0.00045807	0.0006277	0.00019419	0.00017706
129.5	7.492e-05	0.00049124	0.00061777	0.00038129	0.00052305	0.0001631	0.0001263
130	0.00021621	0.00064669	0.00063869	0.0010341	0.0006277	-2.3438e-05	7.5527e-05
130.5	0.00016911	0.00067778	0.00078522	0.0012206	0.00071143	7.6512e-06	0.00011267
131	-0.00039604	0.0003047	0.00042938	0.0014071	0.00075329	-0.00017889	6.1904e-05
131.5	-3.497e-05	0.00027361	0.00065963	0.0012205	0.00060678	-5.4528e-05	9.9049e-05
132	0.00010632	0.00014926	0.00080615	0.00084736	0.00050211	0.00013201	7.3398e-05
132.5	-9.7771e-05	0.00018035	0.0011201	0.00047423	0.00033466	0.00013201	0.0001231
133	-0.00022336	0.00011817	0.0009736	0.00075398	0.00050211	0.00010092	0.00031096
133.5	0.00016911	0.00027361	0.0009736	0.00094046	0.00043932	7.6512e-06	5.9243e-05
134	-0.00016056	0.00049124	0.00086895	0.00056733	0.00071143	-0.00030325	0.00013407
134.5	-3.497e-05	0.0006156	0.00095267	0.00056728	0.00048119	-0.00030325	0.00015865
135	0.0003261	0.00055342	0.00084801	0.00056722	0.00046025	-0.00039651	0.00025859
135.5	0.0003261	0.00058451	0.00068056	0.00019409	0.00048119	-0.00048978	0.00020782
136	0.0003418	0.00070887	0.00084801	7.4978e-06	0.00043932	-0.00048978	0.0001445
136.5	0.0002947	0.00077105	0.00082708	0.00019398	0.00050211	-0.0001478	4.3491e-05
137	0.00018481	0.0011441	0.00074336	-0.00017915	0.00058584	-0.00027216	0.00019367
137.5	0.00018481	0.0011752	0.00093174	-0.00083209	0.00050211	-2.3438e-05	-7.8091e-06
138	-0.00022336	0.0014239	0.00093174	-0.00073888	0.00058584	0.00031855	0.00020516
138.5	-0.00012917	0.0013307	0.00080615	-0.00064566	0.00054398	0.00066053	0.00029254
139	-0.00016056	0.0011752	0.00055497	-0.00073899	0.00066957	0.00056726	5.339e-05
139.5	-0.00012917	0.00095759	0.00078522	-0.0005525	0.00052305	0.00053617	0.00010309
140	5.922e-05	0.0010819	0.00086895	-8.6215e-05	0.0003556	0.00031855	6.4885e-05
140.5	0.00010632	0.00077105	0.0005759	-0.00027281	0.00031373	0.00013201	-9.8915e-05
141	0.00023191	0.00070887	0.00070149	-0.00036613	0.00056491	3.8741e-05	0.00012662
141.5	0.00016911	0.0006156	0.00063869	-8.6381e-05	0.00027187	-2.3438e-05	8.8407e-05
142	0.00012202	0.00052233	0.00072242	0.0001001	0.00037652	7.6512e-06	0.00022602
142.5	7.492e-05	0.00036688	0.0005759	0.00019331	0.00064864	6.983e-05	0.00021293
143	5.922e-05	0.00058451	0.00065963	0.0003798	0.00037652	6.983e-05	0.0002124
143.5	0.00010632	0.0006156	0.00061777	0.00047301	0.00048119	3.8741e-05	6.116e-05
144	0.0003575	0.00080214	0.00072242	0.00037969	0.00039746	0.00010092	3.551e-05
144.5	-1.927e-05	0.00083323	0.00070149	0.00056617	0.00048119	0.00025637	0.00037407
145	9.062e-05	0.0012063	0.000241	0.00047284	0.00037652	0.00034964	0.00076287
145.5	0.00013771	0.0010819	0.00036659	0.00047279	0.00037652	0.00056726	0.00061163
146	0.00023191	0.0011441	0.00036659	0.00037946	0.00023001	0.0007538	0.00066133
146.5	5.922e-05	0.0010198	0.00055497	0.00028614	0.00010442	0.00078489	0.00020868
147	5.922e-05	0.0010198	0.00032472	-8.6991e-05	0.00043932	0.0007538	0.00017047
147.5	0.00024761	0.00077105	0.00042938	9.9491e-05	0.00033466	0.0010958	0.00023273
148	0.00013771	0.0006156	0.0005131	6.1665e-06	0.00014628	0.0010647	0.00019452
148.5	7.492e-05	0.00052233	0.00047124	9.938e-05	0.0003556	0.00069162	3.0721e-05
149	0.00015341	0.0003047	0.00030379	0.00028586	0.00016721	0.00056726	-3.2607e-05
149.5	0.00013771	0.00024253	0.0005759	0.00028581	0.00054398	0.00053617	9.2452e-05
150	0.00021621	0.00014926	0.00032472	0.00019248	0.00043932	0.00025637	6.6802e-05
150.5	0.00024761	0.00039797	0.00061777	-8.738e-05	0.00046025	0.0001631	6.627e-05
151	0.0003261	0.00039797	0.0005759	-0.00027397	0.00039746	0.00044291	0.00026668
151.5	-3.5804e-06	0.00052233	0.00045031	-0.0003673	4.1617e-05	0.00059835	0.00025359
152	0.0002633	0.00042906	0.00032472	-0.00046062	0.00027187	0.00072271	0.00022794
152.5	0.00010632	0.00036688	9.4468e-05	-0.00074048	0.00018814	0.000474	8.9259e-05
153	0.0003575	0.00024253	0.00034565	-0.00074054	0.00037652	0.00059835	0.00023944
153.5	0.00015341	0.00024253	0.00063869	-0.00083386	0.00041839	0.00053617	0.00017611
154	0.0003261	0.00027361	0.00061777	-0.0010205	0.00020907	0.00044291	-7.5605e-05
154.5	-8.207e-05	0.00021144	0.00028286	-0.0012071	0.00010442	0.00031855	0.00012481
155	0.00049879	0.00021144	0.00015727	-0.0012071	0.00016721	0.00034964	0.00016195
155.5	2.782e-05	0.00046015	0.000241	-0.0010206	2.069e-05	-2.3438e-05	3.583e-05
156	2.782e-05	0.00049124	0.00030379	-0.0010207	0.00048119	-0.00024107	0.00019857
156.5	0.00018481	0.00027361	0.00028286	-0.00064766	4.1617e-05	-0.00033433	-2.911e-06
157	-3.497e-05	0.00033579	0.00036659	-0.00027464	0.00041839	-0.00045869	0.00012215
157.5	-8.207e-05	8.7077e-05	0.00017819	-8.8156e-05	0.0003556	-0.00039651	0.00012162
158	0.00021621	-0.00022382	0.00015727	-0.00018148	0.00023001	-0.0004276	0.00012108
158.5	0.00012202	-0.00013055	0.00036659	-0.00018154	0.00020907	-0.00048978	-5.0394e-06
159	-0.00033325	0.00024253	0.00013633	-8.8323e-05	0.00014628	-0.00052087	6.9875e-06
159.5	-3.5804e-06	0.0003047	0.00038751	-0.00018165	0.00027187	-0.00064523	0.0002074
160	0.0003104	0.00083323	0.00045031	-8.8434e-05	0.00031373	-0.00089395	6.8719e-05
160.5	-3.5804e-06	0.0010198	0.00038751	-0.00018176	0.00037652	-0.00089395	0.00011842
161	-0.00012917	0.00098868	0.00030379	0.00019126	0.00037652	-0.0010805	8.0213e-05
161.5	0.000279	0.0009265	0.00028286	0.00028448	0.00041839	-0.0014225	-7.1027e-05
162	0.00010632	0.00086432	0.00059683	0.00056423	0.00027187	-0.0012981	-8.7642e-06
162.5	0.00013771	0.00058451	0.000241	0.00028436	0.00023001	-0.00098722	0.00011629
163	0.00024761	0.00033579	9.4468e-05	0.00019104	0.00025093	-0.00095613	0.00011576
163.5	0.0003104	0.00033579	0.00045031	-8.8822e-05	0.00043932	-0.00076959	-1.036e-05
164	0.0003732	2.4898e-05	0.00030379	-0.00046195	0.00031373	-0.00052087	0.00013982
164.5	-8.207e-05	-0.00025491	0.0005131	-0.00027547	0.00037652	-0.00045869	-1.1425e-05
165	0.0003732	-0.00041036	0.00038751	-0.00018226	0.00039746	-0.00058305	0.00020155
165.5	0.00013771	-0.0005658	0.00065963	4.2251e-06	0.00052305	-0.00058305	7.5425e-05
166	-3.497e-05	-0.00065907	0.00047124	4.1696e-06	0.00014628	-0.00064523	0.0002256
166.5	-9.7771e-05	-0.00081452	0.00078522	-8.9155e-05	0.00023001	-0.00052087	0.00016227
167	7.492e-05	-0.00069016	0.00038751	-0.00046229	0.00027187	-0.00058305	0.00024966
167.5	2.782e-05	-0.00050363	0.00053404	-0.00046234	0.0003556	-0.00039651	0.00012353
168	-0.00025476	-0.00013055	0.00049218	-0.0012085	0.00014628	-0.00027216	8.5323e-05
168.5	-3.5804e-06	-0.00019273	0.00026192	-0.0015817	0.00031373	0.00028746	0.00013503
169	4.352e-05	0.00014926	0.00045031	-0.0015817	0.00020907	0.00053617	0.00014705
169.5	5.922e-05	0.00027361	0.00055497	-0.0020481	0.00031373	0.00066053	9.6286e-05
170	0.00012202	0.00021144	0.00028286	-0.0026078	0.00018814	0.00050509	3.2958e-05
170.5	7.492e-05	0.00011817	0.00042938	-0.0021415	0.00020907	0.00041182	5.7544e-05
171	-8.207e-05	0.00036688	0.00065963	-0.0017685	0.00020907	0.0001631	0.00011981
171.5	0.00010632	0.00033579	0.00063869	-0.001582	0.0002928	3.8741e-05	0.00019463
172	0.00016911	0.00049124	0.00034565	-0.00083592	0.0002928	3.8741e-05	0.00025689
172.5	-9.7771e-05	0.00064669	0.00017819	-0.00018309	0.0002928	0.00025637	0.00021868
173	0.00013771	0.00052233	0.00034565	0.00018993	0.0002928	0.00053617	0.00029351
173.5	2.782e-05	0.00042906	9.4468e-05	0.00028314	0.00050211	0.000474	6.6911e-05
174	-3.497e-05	0.00049124	0.00040845	-8.9987e-05	0.00056491	0.00041182	1.6142e-05
174.5	-6.637e-05	0.00036688	0.00042938	-0.00083619	0.00054398	0.00041182	9.0965e-05
175	-9.7771e-05	0.00021144	0.00019913	-0.00046317	0.00056491	0.00031855	0.00012811
175.5	0.00013771	0.00039797	0.00015727	-9.0153e-05	0.00016721	-2.3438e-05	0.0001527
176	-0.00019196	0.00027361	0.00034565	3.0602e-06	6.2553e-05	0.00025637	0.00012705
176.5	-0.00011347	0.00018035	0.00036659	0.00046935	-8.3974e-05	0.00028746	6.3718e-05
177	-3.5804e-06	2.4898e-05	0.000241	0.00093564	0.00023001	0.00025637	0.00013854
177.5	-0.00028615	-0.00022382	0.00049218	0.00084231	0.00018814	3.8741e-05	1.2418e-05
178	0.00013771	-0.00037927	0.00015727	0.00065572	0.00043932	0.00028746	0.00021283
178.5	2.782e-05	-0.000286	0.00047124	0.0008422	0.00012534	-2.3438e-05	0.00026253
179	9.062e-05	-0.00044145	0.00049218	0.00056234	0.0002928	-0.00027216	8.6176e-05
179.5	9.062e-05	-0.00041036	0.00063869	0.00028248	6.2553e-05	-0.0004276	7.3085e-05
180	0.0003104	-0.00019273	0.00045031	0.00018915	0.0002928	-0.00033433	4.7434e-05
180.5	0.00051448	-0.00013055	7.3541e-05	9.583e-05	0.00027187	-0.0007385	8.4579e-05
181	-9.7771e-05	-9.9461e-05	0.00028286	-9.0763e-05	0.0003556	-0.0010494	3.3811e-05
181.5	0.000279	0.00021144	0.00030379	-9.0819e-05	6.2553e-05	-0.00098722	7.0956e-05
182	-3.497e-05	8.7077e-05	0.000241	-0.00027741	-2.4411e-07	-0.00092504	0.0001081
182.5	7.492e-05	8.7077e-05	-1.0185e-05	-0.00055727	4.1617e-05	-0.00089395	0.00010757
183	-1.927e-05	8.7077e-05	5.2605e-05	-0.00055733	8.348e-05	-0.00080068	0.00020751
183.5	-0.00016056	-9.9461e-05	9.4468e-05	-0.00083719	2.069e-05	-0.00076959	9.3946e-05
184	0.00016911	-0.00025491	0.00036659	-0.00074398	-8.3974e-05	-0.00095613	1.8059e-05
184.5	1.212e-05	8.7077e-05	0.00080615	-0.00027769	-0.00020956	-0.00098722	-7.0386e-05
185	-6.637e-05	-0.00013055	0.00059683	-0.00037101	2.069e-05	-0.00080068	-0.0001086
185.5	2.782e-05	-0.000286	0.00061777	-0.00037107	0.00010442	-0.00055196	1.6463e-05
186	0.00020051	-9.9461e-05	0.00045031	-9.1318e-05	-2.4411e-07	-0.0001478	9.1285e-05
186.5	5.922e-05	0.00014926	0.00061777	-0.00027791	0.00014628	0.00013201	-0.00011019
187	9.062e-05	0.00011817	0.00070149	-0.0004645	-2.4411e-07	0.00028746	0.00020325
187.5	-0.00027045	0.00039797	0.00053404	9.5053e-05	-0.00014676	0.00010092	7.713e-05
188	-0.00031755	0.00033579	0.00053404	0.00018827	-6.3037e-05	-0.00017889	-2.3875e-05
188.5	-0.00052164	0.00046015	0.00080615	0.00037475	0.00018814	-0.00052087	0.00016398
189	-0.00023906	0.00039797	0.00080615	0.0012141	0.00031373	-0.00039651	0.00027648
189.5	-0.00058443	0.00024253	0.00045031	0.0012141	0.00018814	-0.00017889	-0.00011338
190	-0.00027045	0.00027361	0.00074336	0.0014005	2.069e-05	-0.00036542	-2.6003e-05
190.5	-0.00023906	0.00067778	0.0005759	0.001587	6.2553e-05	-0.00036542	-0.00012701
191	-3.5804e-06	0.00064669	0.00022006	0.0016802	0.00031373	-0.00017889	0.00017388
191.5	-0.00025476	0.00039797	0.00032472	0.0015869	0.00023001	-0.00033433	0.00019846
192	7.492e-05	0.00070887	0.00061777	0.0020532	0.00023001	-0.00052087	3.4664e-05
192.5	2.782e-05	0.00058451	0.00047124	0.0016801	0.00016721	-0.00039651	0.00010949
193	-0.00038035	0.00018035	0.00019913	0.0014935	2.069e-05	7.6512e-06	0.00014663
193.5	-0.00031755	-0.00016164	0.00022006	0.0014934	0.00012534	0.00013201	0.00043496
194	-0.00016056	-0.00034818	0.00017819	0.0014001	0.00020907	0.00022528	5.7654e-05
194.5	-0.00019196	-0.00084561	0.00053404	0.0015866	0.00012534	0.00019419	6.8852e-06
195	-0.00030185	-0.0010632	0.00053404	0.0015865	-4.211e-05	0.00019419	0.00024498
195.5	-0.00058443	-0.0010321	0.00030379	0.0013999	-0.00020956	0.0001631	0.00035747
196	-0.00060013	-0.00081452	0.00045031	0.0011201	4.1617e-05	0.00010092	0.00041974
196.5	-0.00049024	-0.00037927	0.00028286	0.00084021	4.1617e-05	0.00013201	0.00030617
197	-0.00033325	2.4898e-05	0.00040845	0.00074688	2.069e-05	0.0001631	0.00034332
197.5	-8.207e-05	8.7077e-05	0.00061777	0.00065356	0.00020907	0.00044291	0.00035535
198	-0.00023906	2.4898e-05	0.00061777	0.0006535	-8.3974e-05	0.00062944	0.00068135
198.5	-0.00030185	2.4898e-05	0.0005759	0.00074672	0.00014628	0.00072271	0.00079385
199	-0.00052164	-0.00025491	0.00049218	0.001213	0.00027187	0.00062944	0.00075564
199.5	-0.00031755	-0.00047254	0.00042938	0.0013062	-8.3974e-05	0.00053617	0.00065464
200	-0.00049024	-0.00062798	0.00015727	0.0013062	0.00033466	0.00038073	0.00060387
200.5	-0.00055303	-0.00069016	0.0001154	0.0014926	-2.4411e-07	0.00022528	0.00052798
201	-0.00053733	-0.00081452	0.00042938	0.0013061	0.00027187	0.00028746	0.00065304
201.5	-0.00069432	-0.0010011	3.1678e-05	0.0010262	0.00018814	0.00044291	0.00087857
202	-0.00056873	-0.0012187	0.000241	0.00065306	8.348e-05	0.00038073	0.00077757
202.5	-0.00042744	-0.0010011	0.00022006	0.00055973	0.00039746	0.00038073	0.00085239
203	1.212e-05	-0.00075234	0.00038751	0.00074622	0.00010442	0.00031855	0.00062579
203.5	-0.00033325	-0.00069016	0.00045031	0.001399	0.00023001	-5.4528e-05	0.00062526
204	-0.00038035	-0.00041036	0.00047124	0.0016788	-2.1173e-05	-0.00017889	0.00068752
204.5	-0.00034895	-0.00013055	0.00036659	0.0020518	4.1617e-05	-5.4528e-05	0.0006242
205	-0.00036465	-9.9461e-05	0.00047124	0.0026114	0.00012534	-8.5618e-05	0.00032225
205.5	-0.00022336	-9.9461e-05	0.00032472	0.002518	0.00027187	-0.00024107	9.5651e-05
206	-0.00019196	-6.8371e-05	0.00028286	0.0020516	-8.3974e-05	0.00010092	0.00015791
206.5	-0.00028615	-6.8371e-05	0.00049218	0.0018651	2.069e-05	-8.5618e-05	0.00013226
207	0.00020051	-0.00013055	7.3541e-05	0.0015852	-0.00014676	-0.0001478	0.00015685
207.5	-0.00022336	-0.00025491	0.00049218	0.0014919	-0.00018863	-0.00017889	0.00020655
208	-0.00012917	-0.00016164	0.00036659	0.0013985	-0.0001049	-0.0001478	8.0432e-05
208.5	-5.067e-05	5.5988e-05	0.00045031	0.0013052	0.00010442	-0.00039651	0.00010502
209	-9.7771e-05	-3.7281e-05	0.00053404	0.0013052	-0.00012584	-0.00030325	2.9131e-05
209.5	-0.00017626	-0.00016164	0.00013633	0.0016782	-0.00037702	-0.00055196	3.4811e-06
210	-3.497e-05	5.5987e-05	0.00026192	0.0014916	-0.00020956	-0.00070741	0.00021645
210.5	0.000279	0.00014926	0.0001154	0.0016781	-0.00029329	-0.00089395	1.4976e-05
211	9.062e-05	-0.00016164	0.00017819	0.0021444	-0.0001677	-0.00092504	0.00027818
211.5	0.00020051	8.7077e-05	5.2605e-05	0.0021443	-0.00018863	-0.00089395	0.0004158
212	-9.7771e-05	5.5988e-05	0.00022006	0.0016779	-0.00012584	-0.00045869	0.00018921
212.5	-5.067e-05	-0.00019273	0.00028286	0.0017711	-0.00014676	-0.00036542	0.00027659
213	-0.00023906	-0.00050363	0.00028286	0.0014913	-0.00025143	-0.00017889	0.00018814
213.5	-0.00030185	-0.00062798	7.3541e-05	0.0012114	-0.00027235	7.6512e-06	0.00027552
214	-0.00025476	-0.00084561	0.00015727	0.00065173	-0.00027235	-8.5618e-05	0.00019964
214.5	-0.00023906	-0.00062798	-0.0002195	0.00065167	8.348e-05	-0.00033433	0.00022422
215	-9.7771e-05	-0.00044145	-5.2049e-05	0.00074488	2.069e-05	-0.00036542	0.00022369
215.5	-5.067e-05	-0.00034818	-1.0185e-05	0.0008381	-0.0001677	-0.00039651	0.0001478
216	-0.00025476	-0.00013055	0.00036659	0.00083804	-0.00023049	-0.00033433	0.00036078
216.5	-0.00012917	-0.00022382	0.00040845	0.0012111	-4.211e-05	-8.5618e-05	0.00024721
217	5.922e-05	-0.00041036	9.4468e-05	0.0009312	-6.3037e-05	-0.00011671	0.00015877
217.5	0.00020051	-0.00053472	0.00028286	0.00027826	-8.3974e-05	0.00013201	0.00018335
218	-0.00014486	-0.00041036	0.00030379	0.00027821	-0.00029329	0.00022528	0.0001577
218.5	-0.00028615	-0.00037927	7.3541e-05	0.00046469	-0.00020956	7.6512e-06	-1.8656e-05
219	-0.00011347	-0.00016164	0.00026192	0.00046463	-0.00027235	-5.4528e-05	6.8725e-05
219.5	-9.7771e-05	-9.9461e-05	0.00028286	0.00074439	-0.00020956	-0.0001478	0.00018122
220	0.00012202	0.00024253	0.00042938	0.00055779	-0.0001677	-0.00033433	0.00010534
220.5	0.0003261	0.00036688	9.4468e-05	0.0003712	-0.0001049	-0.00039651	0.00015504
221	0.00020051	0.00018035	0.00030379	-0.00028174	-0.00014676	-0.00039651	0.00011683
221.5	-1.927e-05	2.4898e-05	0.00047124	-0.00046833	-0.00027235	-0.00039651	0.00021677
222	5.922e-05	0.00018035	-9.3912e-05	-0.00065493	-0.00014676	-0.00017889	-3.494e-05
222.5	7.492e-05	-0.00022382	0.00015727	-0.00028191	-0.00039794	-8.5618e-05	1.4765e-05
223	-8.207e-05	-0.00059689	-3.1122e-05	-0.00056177	-0.00012584	0.0001631	6.4469e-05
223.5	-3.497e-05	-0.00034818	0.00026192	-0.00028202	-0.0001677	0.00056726	0.00010161
224	-0.00033325	-0.00016164	0.00017819	-0.00046861	-0.00025143	0.00062944	7.5964e-05
224.5	-0.00044314	-0.00019273	0.00013633	-0.00056193	-8.3974e-05	0.00090925	-5.0159e-05
225	-0.00042744	-6.8371e-05	0.000241	-0.00065526	-0.00023049	0.0010025	0.00015025
225.5	0.00013771	5.5987e-05	0.00030379	-0.00028224	-0.00043981	0.00078489	0.0001874
226	-0.00011347	-0.00013055	0.00038751	-2.4867e-06	-2.1173e-05	0.00050509	-7.6874e-05
226.5	-0.00027045	-0.00034818	0.00047124	9.0727e-05	6.2553e-05	0.00034964	0.00014866
227	-0.00022336	-0.00016164	0.00038751	0.00046375	-0.00018863	-0.00017889	0.00026116
227.5	-0.00030185	5.5987e-05	0.00030379	0.00093004	-0.00018863	-0.00033433	0.00028574
228	-0.00061583	-6.8371e-05	0.00032472	0.00092998	-0.00039794	-0.00039651	9.6825e-05
228.5	-0.00020766	-0.00019273	5.2605e-05	0.00083666	-0.00046074	-0.00033433	0.00015909
229	-0.00044314	-0.00013055	0.00028286	0.0013962	-0.00035608	-0.0004276	4.5524e-05
229.5	-0.00042744	-0.00041036	0.00017819	0.0013029	-8.3974e-05	-0.00024107	5.7551e-05
230	-0.00012917	-0.00034818	0.00053404	0.00083649	-0.00012584	-0.00030325	0.00035844
230.5	-0.00028615	-0.00044145	0.00042938	0.00083643	-0.00023049	-0.00036542	0.00016952
231	-0.00022336	-0.00037927	0.00047124	0.00074311	-0.00014676	-0.0004276	6.8514e-05
231.5	-0.00064723	-3.7281e-05	0.00070149	0.00046325	-0.00014676	-0.00036542	-1.9932e-05
232	-0.00045884	0.00011817	0.00068056	0.00036992	-0.0001677	-0.00064523	-2.0464e-05
232.5	-0.00022336	0.00021144	0.0005131	0.00074294	-2.4411e-07	-0.00083177	-2.0996e-05
233	-0.00027045	0.00042906	0.0005759	0.00083616	-0.00029329	-0.00086286	-7.1764e-05
233.5	-9.7771e-05	0.00058451	0.00040845	0.0008361	-0.00054447	-0.00092504	0.00012865
234	7.492e-05	0.00042906	0.0005759	0.0011159	-0.00018863	-0.00095613	0.00020347
234.5	-0.00017626	0.00067778	0.00019913	0.00083599	-0.00020956	-0.00055196	-8.5919e-05
235	-0.00017626	0.00049124	0.00040845	0.00074267	-0.00025143	-0.00017889	5.1698e-05
235.5	-3.5804e-06	0.00058451	0.00017819	0.00074261	-0.00020956	0.00013201	-0.00016234
236	0.00020051	0.00086432	0.00022006	0.0011156	8.348e-05	0.00038073	-6.2398e-05
236.5	5.922e-05	0.00083323	0.00028286	0.00092904	0.00014628	0.00050509	-0.00020108
237	-0.00011347	0.00049124	9.4468e-05	0.0012088	4.1617e-05	0.00062944	-6.6656e-07
237.5	-8.207e-05	0.00055342	9.4468e-05	0.0011155	-0.00027235	0.0007538	-1.1987e-06
238	-0.00014486	0.00042906	0.00034565	0.0011154	-0.00020956	0.00081598	0.00016154
238.5	-0.00011347	0.00014926	0.000241	0.00092882	-0.00029329	0.00084707	-2.2629e-06
239	-0.00025476	0.00011817	0.000241	0.001022	-0.00012584	0.00094034	-0.00011583
239.5	-0.00028615	0.00018035	0.00032472	0.001022	-0.00020956	0.00090925	0.00012226
240	-0.00014486	0.00027361	0.00022006	0.00083538	-0.00018863	0.00084707	4.6377e-05
240.5	-3.5804e-06	0.00042906	0.00022006	0.00074206	0.00014628	0.00072271	-1.695e-05
241	-0.00022336	0.00080214	0.00026192	0.00092854	-0.00029329	0.00044291	-0.00021843
241.5	-0.00017626	0.0010198	0.00053404	0.00074194	-8.3974e-05	0.00028746	0.00014525
242	-0.00036465	0.001113	0.00040845	0.0012082	-0.00020956	0.00022528	6.9367e-05
242.5	-0.00027045	0.00095759	0.000241	0.0016745	-8.3974e-05	0.00019419	0.00015675
243	-3.5804e-06	0.00098868	5.2605e-05	0.0022341	-0.00018863	0.00013201	0.00018133
243.5	-6.637e-05	0.00095759	0.00028286	0.0020475	-0.00029329	0.00025637	0.00011801
244	-0.00028615	0.00086432	0.00019913	0.0023272	-0.00027235	0.00019419	9.2356e-05
244.5	-0.00039604	0.0006156	0.00036659	0.0020474	-0.00029329	6.983e-05	-8.6481e-06
245	-0.00060013	0.00058451	0.00042938	0.0017675	-0.0001677	3.8741e-05	-9.7094e-05
245.5	-0.00049024	0.0006156	0.00045031	0.0014877	-0.00031422	0.00019419	0.00012844
246	-0.00053733	0.00049124	0.00063869	0.0013011	-0.00031422	0.00013201	0.00015302
246.5	-0.00058443	0.00055342	0.00047124	0.00092793	-0.00027235	0.00028746	-2.3336e-05
247	-0.00036465	0.00058451	0.00013633	0.0005548	-0.00023049	0.0001631	-2.3868e-05
247.5	-0.00012917	0.00055342	0.00042938	0.00064801	-0.00023049	-5.4528e-05	1.3277e-05
248	-0.00012917	0.0006156	0.00032472	0.00036815	-8.3974e-05	-0.0001478	-7.5168e-05
248.5	-0.00028615	0.00021144	0.00036659	0.00055463	-0.00037702	-0.00017889	0.00012524
249	-0.00028615	8.7077e-05	0.00072242	0.00055457	2.069e-05	-0.00027216	-6.3673e-05
249.5	-0.00012917	0.00033579	0.00028286	0.0013007	-2.1173e-05	6.983e-05	2.3708e-05
250	-0.00045884	0.00033579	0.00032472	0.0018602	-0.0001677	0.00050509	2.3176e-05
250.5	-0.00019196	0.00014926	0.00045031	0.0022332	-0.00033515	0.00056726	-5.2711e-05
251	-0.00033325	0.0003047	0.0005759	0.0022332	-0.00018863	0.00059835	5.9789e-05
251.5	-0.00030185	0.00011817	0.00026192	0.0023264	-0.00018863	0.0007538	9.6934e-05
252	-0.00020766	-0.00016164	0.00047124	0.00186	-0.00023049	0.00087816	5.8725e-05
252.5	-0.00019196	-0.00019273	0.00038751	0.0012071	-0.00014676	0.00059835	9.587e-05
253	-0.00012917	-0.000286	0.00028286	0.0006474	-0.0001049	0.00044291	0.00034652
253.5	-0.00016056	-6.1917e-06	0.00019913	0.000181	-0.00018863	0.00038073	4.4569e-05
254	-6.637e-05	5.5988e-05	0.00036659	0.00018094	-0.00031422	0.00019419	0.00024498
254.5	-8.207e-05	0.00036688	0.000241	0.00018089	-0.00039794	-0.00027216	0.00023189
255	-0.00023906	0.00055342	3.1678e-05	-5.704e-06	-0.00048167	-0.00039651	0.00033183
255.5	-0.00047454	0.00058451	0.000241	0.00055385	-0.00043981	-0.00052087	0.00030618
256	-0.00036465	0.00058451	0.00013633	0.0005538	-0.00014676	-0.00067632	0.00021774
256.5	-0.00034895	0.00042906	0.00034565	0.00055374	-0.00052353	-0.00067632	0.00030512
257	-0.00030185	0.00033579	0.00032472	0.00036715	-0.00029329	-0.00048978	3.1674e-06
257.5	-0.00020766	0.00014926	0.00042938	0.00027383	-0.00043981	-0.0004276	0.00042964
258	-0.00056873	0.00014926	0.00026192	0.00055358	-0.00020956	-0.00064523	0.00026584
258.5	-0.00022336	-0.00031709	0.00017819	0.0012997	-0.0001677	-0.00024107	5.1807e-05
259	-0.00033325	-0.00022382	0.00026192	0.0015794	-8.3974e-05	-0.00020998	1.0389e-06
259.5	-0.00050594	-0.00034818	0.00040845	0.0019524	-0.00035608	-0.00017889	0.00018889
260	-0.00019196	-0.00044145	0.00028286	0.0026053	-4.211e-05	3.8741e-05	-8.7939e-05
260.5	-0.00017626	-0.00062798	0.00049218	0.0018591	-0.00023049	0.00038073	4.9679e-05
261	-3.5804e-06	-0.00034818	0.00040845	0.0014859	-0.00037702	3.8741e-05	0.0001245
261.5	-0.00019196	-9.9461e-05	0.00032472	0.0016724	-0.00027235	6.983e-05	0.000237
262	-0.00022336	-6.8371e-05	0.00030379	0.0020454	-6.3037e-05	3.8741e-05	0.00038718
262.5	-0.00047454	5.5988e-05	0.00061777	0.0020454	-0.0001049	-5.4528e-05	0.00034897
263	-0.00053733	0.00049124	0.00019913	0.0024184	-0.00025143	0.00013201	0.00044891
263.5	-0.00052164	0.00049124	0.00019913	0.0026049	-0.00050261	0.00031855	0.00036046
264	-0.00047454	0.00033579	5.2605e-05	0.0021385	-0.00025143	0.000474	0.00029714
264.5	-0.00031755	0.00042906	0.00038751	0.001299	-8.3974e-05	0.00050509	0.00030916
265	-0.00025476	0.00046015	0.00038751	0.0010191	-0.00031422	0.00056726	0.00028351
265.5	-0.00025476	0.00049124	3.1678e-05	0.00073928	-0.00039794	0.00025637	0.00013227
266	-0.00020766	0.00077105	0.00032472	0.00055269	-0.00031422	0.00028746	0.00038292
266.5	-0.00033325	0.00098868	-0.00013578	0.00073917	-0.00048167	0.00022528	6.8412e-05
267	-0.00033325	0.0010509	0.0001154	0.00092565	-0.00039794	0.00028746	0.00029394
267.5	-0.00045884	0.0010819	3.1678e-05	0.0010189	-0.00050261	0.00019419	0.00016782
268	-0.00016056	0.0010819	0.00019913	0.0013919	-0.00029329	0.00025637	1.6579e-05
268.5	-0.00027045	0.00086432	3.1678e-05	0.0012053	-0.00031422	6.983e-05	9.1401e-05
269	-0.00033325	0.00089541	-1.0185e-05	0.0012985	-0.00018863	3.8741e-05	0.00035461
269.5	-0.00061583	0.0010819	0.00019913	0.0016715	-0.00039794	0.0001631	0.00015313
270	-0.00025476	0.0011441	9.4468e-05	0.0017647	-0.0001677	0.00034964	0.00040378
270.5	-0.00027045	0.00089541	3.1678e-05	0.0014849	-0.00023049	0.00038073	0.00051628
271	0.0003418	0.00055342	0.000241	0.0012983	-0.0001677	0.000474	0.00021433
271.5	-0.00011347	0.00039797	5.2605e-05	0.00064535	-0.00012584	0.00053617	-0.0001253
272	-0.00028615	8.7077e-05	0.0001154	0.00083183	-2.4411e-07	0.00031855	-0.00013839
272.5	-0.00034895	-0.00013055	-0.00032417	0.00083177	-0.0001677	0.0001631	7.4586e-05
273	-0.00020766	-9.9461e-05	0.0001154	0.00055191	-0.00033515	0.00034964	-5.1537e-05
273.5	5.922e-05	0.00024253	-0.0002823	0.0010182	-8.3974e-05	0.00044291	-1.8331e-06
274	-0.00022336	0.0003047	-5.2049e-05	0.0014845	-0.0001677	0.00028746	-9.0279e-05
274.5	-0.00016056	0.00021144	0.0001154	0.0010181	-0.0001049	0.00053617	-0.00011593
275	0.00013771	0.00039797	-5.2049e-05	0.00092477	-0.00012584	0.00056726	-3.4294e-06
275.5	-3.497e-05	0.00036688	0.00017819	0.0013911	-2.1173e-05	0.000474	-0.00011699
276	-9.7771e-05	0.00049124	0.00022006	0.0012977	0.00016721	0.00059835	8.0655e-06
276.5	7.492e-05	0.00039797	9.4468e-05	0.0012044	-8.3974e-05	0.0007538	-0.00018085
277	-6.637e-05	0.00046015	-0.00017764	0.0010178	-2.4411e-07	0.00031855	-0.00013115
277.5	0.00021621	0.00042906	0.00017819	0.0012043	0.00020907	6.983e-05	-0.00013168
278	4.352e-05	0.00070887	0.00045031	0.0012975	6.2553e-05	-0.00024107	-6.622e-06
278.5	-9.7771e-05	0.00049124	0.00022006	0.001484	-2.4411e-07	-0.00070741	0.00018123
279	-0.00034895	0.00058451	-1.0185e-05	0.0012974	0.00023001	-0.00098722	0.00026861
279.5	-0.00011347	0.00058451	-0.00011485	0.0013906	8.348e-05	-0.00086286	9.2254e-05
280	-0.00025476	0.00064669	-0.00011485	0.0013906	-0.0001049	-0.00089395	0.00010428
280.5	0.00013771	0.00049124	-0.00011485	0.001577	-0.00020956	-0.00092504	0.00014143
281	-0.00016056	0.00086432	-1.0185e-05	0.0017635	-0.00029329	-0.00086286	0.00024137
281.5	-0.00011347	0.00086432	0.00019913	0.0021365	-0.00012584	-0.00092504	0.0001278
282	-0.00022336	0.0010509	0.000241	0.0025096	-2.1173e-05	-0.00095613	2.6798e-05
282.5	-8.207e-05	0.0010509	1.0741e-05	0.0025095	-0.00012584	-0.00083177	0.00018953
283	-0.00011347	0.0012063	9.4468e-05	0.0026027	-8.3974e-05	-0.00080068	0.0002518
283.5	0.0003575	0.0010509	7.3541e-05	0.0027892	-2.4411e-07	-0.00067632	0.00035174
284	0.00024761	0.0010819	-0.0003451	0.0032555	6.2553e-05	-0.00036542	0.00028841
284.5	2.782e-05	0.0009265	-0.00024044	0.0031622	-0.00012584	-0.00024107	0.00012461
285	0.00046739	0.00073996	-5.2049e-05	0.0033486	-0.00018863	-0.0001478	0.00041294
285.5	0.000279	0.00039797	-0.00013578	0.0029755	-0.00031422	-0.0001478	0.00022402
286	-9.7771e-05	0.00033579	-5.2049e-05	0.0023226	-0.0001677	-0.00020998	0.00022349
286.5	0.0003418	0.00024253	-0.00013578	0.0016696	0.00023001	-0.00048978	0.00022295
287	9.062e-05	0.00046015	1.0741e-05	0.0015763	-2.4411e-07	-0.00052087	0.00028522
287.5	0.00016911	0.00058451	-9.3912e-05	0.00083011	-4.211e-05	-0.00064523	0.00022189
288	0.0003261	0.0010509	-0.0002195	0.00073679	-0.00027235	-0.00058305	0.00033439
288.5	0.0003732	0.0010819	7.3541e-05	0.00036366	-0.00029329	-0.00070741	0.00048457
289	0.00013771	0.0013307	-0.00013578	0.0003636	-0.00012584	-0.00061414	0.000371
289.5	0.00040459	0.0014239	-0.00038697	8.3738e-05	-0.0001677	-0.00083177	0.00028256
290	0.00012202	0.001797	-0.00024044	0.00017695	-0.00025143	-0.00086286	0.00024435
290.5	0.00040459	0.0015794	-0.00017764	-9.6423e-06	-0.00018863	-0.0007385	0.00035685
291	0.00013771	0.0015483	1.0741e-05	0.00073645	-0.00023049	-0.00055196	0.00029352
291.5	-1.927e-05	0.0012063	5.2605e-05	0.00092294	-8.3974e-05	-0.00036542	0.00033066
292	-1.927e-05	0.0010819	-1.0185e-05	0.0012027	-6.3037e-05	-0.00024107	0.0002171
292.5	0.00021621	0.0006156	-0.00013578	0.0011094	-4.211e-05	-0.00027216	0.00030448
293	0.00012202	0.0006156	-0.00011485	0.001016	-0.0001049	-0.00027216	0.00051745
293.5	4.352e-05	0.00055342	-3.1122e-05	0.0003631	-0.00012584	-0.00024107	0.00052948
294	2.782e-05	0.00095759	5.2605e-05	0.00026978	-0.00018863	-0.00033433	0.000328
294.5	-1.927e-05	0.00089541	-5.2049e-05	0.00036299	8.348e-05	-0.00045869	0.00018932
295	2.782e-05	0.001113	-3.1122e-05	0.00054947	4.1617e-05	-0.00058305	5.0641e-05
295.5	-0.00016056	0.0010509	3.1678e-05	0.00064269	6.2553e-05	-0.00095613	0.00015058
296	1.212e-05	0.00095759	3.1678e-05	0.00082917	-2.1173e-05	-0.0011116	0.00017517
296.5	-0.00011347	0.00073996	0.00022006	0.00036277	-2.4411e-07	-0.0012359	0.00024999
297	7.492e-05	0.00080214	5.2605e-05	-1.0363e-05	-0.00020956	-0.0013292	0.0001741
297.5	0.00020051	0.0009265	0.00028286	-0.00038349	-0.00020956	-0.0015468	0.00022381
298	0.0002947	0.00086432	0.00015727	-0.00038355	-0.0001677	-0.0012048	0.00036142
298.5	0.00010632	0.0012374	-0.0002195	-0.0001038	0.00010442	-0.0012048	0.00012227
299	0.00054588	0.00098868	-0.00019858	0.00073557	-2.4411e-07	-0.0011116	0.0003478
299.5	0.00040459	0.00080214	0.00022006	0.0013884	-0.0001049	-0.00089395	9.6088e-05
300	-0.00023906	0.00058451	-0.00017764	0.0021345	-0.00025143	-0.00052087	0.00023371
300.5	-0.00017626	0.00055342	-0.00011485	0.0028806	0.00023001	-0.00058305	0.0001327
301	5.922e-05	0.00021144	-0.00011485	0.0027873	-0.00014676	-0.00061414	0.00042103
301.5	0.0002633	0.00039797	3.1678e-05	0.0024141	-0.00020956	-0.00076959	0.00015675
302	0.000279	0.00027361	-0.0002823	0.0022275	-8.3974e-05	-0.00086286	0.0001939
302.5	1.212e-05	0.0003047	-9.3912e-05	0.0019477	0.00010442	-0.00080068	0.00015569
303	0.00045169	0.00058451	1.0741e-05	0.0014813	-2.4411e-07	-0.00070741	0.00031843
303.5	0.000279	0.00077105	3.1678e-05	0.001761	-6.3037e-05	-0.0004276	0.00016719
304	0.00021621	0.0009265	5.2605e-05	0.001761	-8.3974e-05	-0.0004276	0.00026713
304.5	0.00016911	0.0012063	1.0741e-05	0.0019475	-0.00020956	-0.00045869	5.309e-05
305	2.782e-05	0.0013618	7.3541e-05	0.0023205	-0.00023049	-0.00070741	0.00026606
305.5	0.00010632	0.0014861	-9.3912e-05	0.0020406	0.00012534	-0.00086286	0.00020273
306	0.00043599	0.0015794	-0.00011485	0.0020406	-2.1173e-05	-0.00086286	0.00025244
306.5	0.00042029	0.0014861	-5.2049e-05	0.001854	-0.00020956	-0.00083177	0.0003775
307	0.00038889	0.0016726	-0.00038697	0.0017606	-8.3974e-05	-0.00089395	0.00011322
307.5	-8.207e-05	0.0017037	7.3541e-05	0.0014808	-0.0001049	-0.00070741	0.0002634
308	0.00012202	0.001455	-9.3912e-05	0.0011076	0.00014628	-0.00052087	4.9365e-05
308.5	-0.00020766	0.0013618	-0.00015671	0.00064124	2.069e-05	-0.00067632	0.00014931
309	5.922e-05	0.0016726	0.0001154	0.00054792	-8.3974e-05	-0.0007385	-0.00014009
309.5	-3.497e-05	0.0016416	-3.1122e-05	0.00026806	6.2553e-05	-0.00080068	0.00019848
310	-0.00011347	0.0016726	0.00013633	0.00017473	-8.3974e-05	-0.00092504	0.00012259
310.5	-0.00023906	0.0018903	0.00030379	0.00064102	4.1617e-05	-0.0010494	0.0001095
311	-0.00022336	0.0015172	-0.00011485	0.00064097	-0.00014676	-0.0012981	0.0001592
311.5	-9.7771e-05	0.0012063	-5.2049e-05	0.0011073	-0.00018863	-0.0014225	0.00010844
312	-0.00027045	0.00098868	-0.00011485	0.0016668	-0.00018863	-0.0012981	0.00012046
312.5	0.00016911	0.00077105	-0.0002195	0.0020398	-0.0001677	-0.0012981	0.00045903
313	-0.00017626	0.00052233	5.2605e-05	0.0020398	6.2553e-05	-0.0013292	0.00054641
313.5	-0.00012917	0.00089541	-0.00036603	0.0024128	-0.0001049	-0.00095613	0.00037005
314	4.352e-05	0.00073996	3.1678e-05	0.0020397	-0.00025143	-0.00070741	0.00021881
314.5	-6.637e-05	0.00067778	0.00015727	0.0016665	-0.00020956	-0.00058305	0.00054481
315	-0.00012917	0.00058451	0.00017819	0.0012934	-0.00012584	-0.00036542	0.00033077
315.5	0.00010632	0.00058451	3.1678e-05	0.0017597	-2.4411e-07	-0.00027216	0.00050607
316	-6.637e-05	0.00058451	-5.2049e-05	0.0016664	-6.3037e-05	-0.00039651	0.00041762
316.5	-3.5804e-06	0.0006156	-0.00013578	0.0021327	-4.211e-05	-0.00045869	0.00031662
317	1.212e-05	0.00070887	9.4468e-05	0.0018528	0.00012534	-0.00055196	0.00022817
317.5	4.352e-05	0.00083323	7.3541e-05	0.0018527	0.00016721	-0.00052087	8.9491e-05
318	5.922e-05	0.00095759	-0.00024044	0.0011998	-2.4411e-07	-0.00045869	8.8959e-05
318.5	0.00024761	0.00095759	-0.00013578	0.00091994	-0.00023049	-0.0004276	0.00010099
319	-0.00017626	0.0012063	-0.00015671	0.00073335	-2.4411e-07	-0.00027216	0.00028884
319.5	-9.7771e-05	0.0011441	3.1678e-05	0.00064002	8.348e-05	-0.00017889	0.00027575
320	0.00013771	0.0012063	3.1678e-05	0.00045343	0.00012534	-0.00024107	0.00036313
320.5	0.00021621	0.0012063	5.2605e-05	0.00073318	-8.3974e-05	-0.00033433	0.00032492
321	7.492e-05	0.0013307	-0.00044976	0.0011062	-0.00012584	-0.00033433	-0.0001403
321.5	-0.00020766	0.0010509	-5.2049e-05	0.0012927	2.069e-05	-0.00024107	0.00018571
322	-6.637e-05	0.001113	-0.00011485	0.0019455	-0.00031422	-0.00011671	0.00019773
322.5	-0.00041174	0.0010509	0.00019913	0.0023185	-0.0001049	7.6512e-06	0.00024744
323	-0.00028615	0.00080214	-0.00017764	0.002505	2.069e-05	3.8741e-05	0.00034738
323.5	-0.00011347	0.00073996	0.00013633	0.0027848	-2.4411e-07	3.8741e-05	0.00015846
324	-0.00022336	0.0012374	1.0741e-05	0.002878	0.00016721	7.6512e-06	3.2338e-05
324.5	-0.00011347	0.0013307	-0.00017764	0.0026914	8.348e-05	-0.00036542	6.6875e-06
325	-0.00034895	0.0013307	-5.2049e-05	0.0029711	4.1617e-05	-0.00036542	0.00033269
325.5	0.00020051	0.0014861	5.2605e-05	0.0029711	4.1617e-05	-0.00036542	0.00028192
326	0.00024761	0.0012996	-0.00011485	0.0025047	4.1617e-05	-0.00048978	0.00019348
326.5	-1.927e-05	0.00073996	-3.1122e-05	0.0022248	0.00012534	-0.00058305	9.2473e-05
327	-0.00019196	0.00039797	0.00036659	0.0024113	-8.3974e-05	-0.0001478	0.00015474
327.5	-0.00034895	0.00024253	0.0001154	0.0022247	-0.0001677	-0.00024107	0.00025468
328	-0.00034895	-0.00019273	0.00032472	0.0022247	-8.3974e-05	-0.00017889	0.00021647
328.5	-9.7771e-05	-0.00041036	-9.3912e-05	0.0023179	-0.00025143	-0.00020998	0.00042944
329	-0.00023906	-0.00025491	0.00017819	0.0021313	-6.3037e-05	-0.00039651	0.00036611
329.5	-0.00016056	-0.00031709	-0.00011485	0.0015716	-2.4411e-07	-0.00070741	0.00052885
330	-3.497e-05	-0.00037927	-1.0185e-05	0.0010119	-0.00014676	-0.00083177	0.00040272
330.5	0.0003104	-6.8371e-05	0.00017819	0.00091861	-0.00018863	-0.00086286	0.00032684
331	-5.067e-05	-0.00016164	-0.00019858	0.00054548	-0.00033515	-0.00070741	-0.00013838
331.5	-3.5804e-06	-0.00016164	7.3541e-05	0.00054542	-4.211e-05	-0.00036542	-1.3321e-05
332	-0.00033325	5.5988e-05	9.4468e-05	0.0010117	-2.4411e-07	-0.0001478	-8.9208e-05
332.5	-0.00033325	0.00027361	3.1678e-05	0.0012915	8.348e-05	6.983e-05	0.00014888
333	-3.497e-05	0.00027361	-0.00019858	0.0015712	-0.00027235	7.6512e-06	0.00019859
333.5	-0.00011347	0.00052233	-0.0002195	0.0023173	-0.00018863	-0.00030325	-2.8009e-05
334	0.00020051	0.00039797	3.1678e-05	0.0026903	-0.00031422	-0.00055196	0.00012217
334.5	0.00012202	0.00046015	-7.2986e-05	0.0024105	4.1617e-05	-0.00076959	3.3723e-05
335	0.000279	-6.8371e-05	3.1678e-05	0.0025969	-0.00020956	-0.0007385	7.0868e-05
335.5	-3.497e-05	-0.00013055	-5.2049e-05	0.0022238	-0.00050261	-0.00067632	2.0099e-05
336	-0.00016056	-0.00031709	7.3541e-05	0.0016641	-0.00033515	-0.0004276	-1.811e-05
336.5	0.00020051	-0.00019273	-3.1122e-05	0.0010112	-0.00033515	-0.00033433	0.00048372
337	-0.00012917	-0.00034818	-0.00011485	0.00073135	-0.00031422	-0.00024107	0.00019433
337.5	-3.497e-05	-0.00022382	0.00017819	0.00054476	-0.00023049	-0.00045869	0.00028171
338	4.352e-05	-0.00013055	1.0741e-05	0.00073124	-0.00025143	-0.00048978	0.00019327
338.5	-0.00016056	-0.00016164	0.00017819	0.00045138	-0.0001049	-0.0004276	0.00025553
339	-3.5804e-06	-0.00037927	7.3541e-05	0.00073113	-0.0001677	-0.00033433	0.00033035
339.5	-0.00023906	-0.000286	-7.2986e-05	0.00091761	-8.3974e-05	-0.00030325	0.00014143
340	-0.00042744	5.5987e-05	0.00022006	0.00082429	-6.3037e-05	-0.00011671	0.00022881
340.5	-1.927e-05	-0.00019273	9.4468e-05	0.0009175	-4.211e-05	-0.00011671	5.2455e-05
341	9.062e-05	-6.1918e-06	-0.00017764	0.0010107	-0.0001049	-2.3438e-05	0.0001524
341.5	-0.00016056	-0.00013055	0.00013633	0.0011039	-0.00014676	-2.3438e-05	0.0004156
342	-0.00020766	-6.1917e-06	0.00028286	0.0011039	-6.3037e-05	0.0001631	0.00027692
342.5	-9.7771e-05	-6.8371e-05	0.00019913	0.0013836	-2.1173e-05	0.0001631	0.00012568
343	-0.00012917	0.00027361	-0.00013578	0.0010105	-0.0001049	0.00010092	7.4913e-05
343.5	-9.7771e-05	0.00027361	1.0741e-05	0.0011037	-0.0001049	6.983e-05	8.694e-05
344	-0.00022336	0.00058451	-0.00017764	0.00054404	0.00012534	0.00013201	-1.4065e-05
344.5	-0.00034895	0.0003047	-0.0002823	0.00054398	0.00010442	-2.3438e-05	1.0521e-05
345	-0.00027045	0.00039797	-0.00013578	0.00026412	-6.3037e-05	-8.5618e-05	0.00031141
345.5	-0.00011347	0.00027361	0.0001154	7.7525e-05	-0.0001049	0.00019419	7.2253e-05
346	-3.497e-05	0.00027361	9.4468e-05	0.00035728	6.2553e-05	0.00053617	8.9251e-06
346.5	-0.00061583	0.00018035	0.00030379	0.00063703	-6.3037e-05	0.00072271	0.00017166
347	-0.00012917	0.00011817	-0.00013578	0.00035717	-4.211e-05	0.0010336	0.00025904
347.5	-0.00025476	-6.8371e-05	0.000241	0.00026384	8.348e-05	0.0010958	0.00034642
348	-0.00020766	-0.00016164	5.2605e-05	0.00035705	-0.00014676	0.0007538	0.00039613
348.5	-0.00028615	-0.00053472	3.1678e-05	-0.00010935	-4.211e-05	0.00031855	0.00028256
349	-0.00012917	-0.00062798	0.00026192	7.7137e-05	0.00010442	-0.00027216	5.5969e-05
349.5	2.782e-05	-0.00041036	-1.0185e-05	0.00035689	2.069e-05	-0.00067632	0.00016847
350	-0.00022336	-0.00034818	0.0001154	0.00072991	-2.4411e-07	-0.00064523	-9.5804e-05
350.5	-9.7771e-05	-0.00050363	-0.0002823	0.00035678	0.00018814	-0.00024107	0.00034323
351	-0.00020766	-0.000286	3.1678e-05	0.00063653	-8.3974e-05	-0.00017889	0.00038038
351.5	7.492e-05	-0.00047254	-0.0002195	0.00035667	-2.4411e-07	3.8741e-05	0.00026681
352	-1.927e-05	-0.00084561	-0.00013578	0.00035661	0.00016721	6.983e-05	0.00032908
352.5	-6.637e-05	-0.0010321	-0.00019858	0.00054309	-6.3037e-05	-5.4528e-05	0.00035366
353	-0.00014486	-0.0012187	1.0741e-05	0.00091611	-2.4411e-07	-8.5618e-05	0.00027777
353.5	-6.637e-05	-0.0010943	-0.00017764	0.00082279	-0.00023049	-0.00020998	0.00018933
354	-9.7771e-05	-0.00065907	0.00036659	0.0010093	-0.0001049	6.983e-05	0.00016368
354.5	-0.00028615	-0.00059689	-3.1122e-05	0.00072941	8.348e-05	0.00013201	0.00013803
355	-0.00031755	-0.0005658	0.00017819	0.00054282	-4.211e-05	0.00010092	0.00011238
355.5	-3.497e-05	-0.000286	5.2605e-05	0.00044949	-8.3974e-05	-0.00024107	-0.00018957
356	-0.00016056	-0.000286	0.00015727	-0.00011018	8.348e-05	-0.00027216	0.00023691
356.5	-0.00025476	-0.00053472	-0.00015671	-0.00048331	-0.0001677	-0.00064523	0.00023637
357	-0.00031755	-0.00056581	-5.2049e-05	-0.00094971	0.00010442	-0.00058305	6.0014e-05
357.5	-3.497e-05	-0.00053472	0.00040845	-0.0016026	0.00020907	-0.00064523	9.7159e-05
358	-3.5804e-06	-0.00034818	0.00030379	-0.0016027	0.00031373	-0.0004276	0.0001343
358.5	-3.497e-05	-0.00016164	1.0741e-05	-0.0011364	4.1617e-05	7.6511e-06	0.00027192
359	-0.00038035	2.4898e-05	-0.00030324	-0.00067012	8.348e-05	0.00041182	0.0001458
359.5	-0.00014486	0.00052233	-0.00036603	-0.00011057	0.00014628	0.00041182	0.00022062
360	-0.00012917	0.00064669	-3.1122e-05	0.00054226	0.00018814	0.000474	1.9144e-05
360.5	1.212e-05	0.00052233	3.1678e-05	0.00035567	0.00012534	0.000474	0.00010653
361	-0.00042744	0.00049124	0.00022006	0.00026234	0.00016721	0.00028746	0.00020647
361.5	-0.00034895	0.00064669	-9.3912e-05	-1.7519e-05	0.00012534	0.00013201	0.00019337
362	0.00015341	0.00073996	-3.1122e-05	7.5694e-05	0.00010442	0.00022528	0.00023052
362.5	0.00016911	0.00070887	-0.00019858	-1.763e-05	0.0002928	0.00050509	0.00016719
363	2.782e-05	0.00098868	-1.0185e-05	0.00044866	0.00037652	0.00031855	0.00017922
363.5	-8.207e-05	0.00089541	-9.3912e-05	0.00054187	-4.211e-05	0.00031855	0.00017869
364	-3.5804e-06	0.00089541	1.0741e-05	0.001288	6.2553e-05	0.00044291	2.3284e-06
364.5	-0.00019196	0.00077105	0.0001154	0.0011946	-2.4411e-07	0.00025637	7.7151e-05
365	-0.00033325	0.0010819	-0.00015671	0.0010081	0.00014628	0.00013201	0.00025245
365.5	-0.00033325	0.001113	-0.00047069	0.0011013	-2.1173e-05	0.00041182	7.3206e-07
366	-0.00027045	0.00086432	0.00017819	0.0016608	-0.00012584	0.00050509	3.7877e-05
366.5	-0.00049024	0.00052233	0.00017819	0.0012877	2.069e-05	0.00044291	2.4786e-05
367	-0.00019196	0.00042906	-0.00017764	0.001754	-6.3037e-05	0.000474	7.449e-05
367.5	-0.00022336	8.7077e-05	-3.1122e-05	0.0020337	-2.1173e-05	0.00050509	0.00021211
368	-5.067e-05	8.7077e-05	-0.00030324	0.0020337	-0.00027235	0.00041182	-7.7283e-05
368.5	-1.927e-05	0.00036688	3.1678e-05	0.0018471	-2.1173e-05	6.983e-05	0.00031152
369	0.00015341	0.00033579	0.0001154	0.0015672	-8.3974e-05	-5.4528e-05	4.7244e-05
369.5	-3.497e-05	0.00036688	0.00030379	0.0014739	-0.00018863	-0.00017889	-0.00015423
370	-0.00031755	0.00039797	-0.00015671	0.00082096	2.069e-05	-0.00048978	7.1297e-05
370.5	-9.7771e-05	2.4898e-05	9.4468e-05	0.0005411	-2.4411e-07	-0.00039651	0.00010844
371	-0.00030185	-9.9461e-05	0.00019913	-0.00011184	-0.00023049	-8.5618e-05	0.00025862
371.5	1.212e-05	0.00018035	0.00017819	7.4641e-05	-0.00029329	-5.4528e-05	0.00017017
372	-0.00041174	0.00014926	7.3541e-05	-0.00011195	-0.00029329	0.0001631	-3.1303e-05
372.5	-0.00027045	0.00024253	-1.0185e-05	0.00035434	-0.00025143	0.00031855	0.00021935
373	-0.00042744	0.00036688	0.00045031	0.00063409	-0.00018863	0.00013201	0.0001937
373.5	-0.00027045	0.00042906	-0.00015671	0.0012869	-2.4411e-07	3.8741e-05	8.0132e-05
374	-0.00016056	0.00018035	0.00017819	0.0014734	0.00033466	-0.0001478	4.2453e-06
374.5	-0.00017626	2.4898e-05	-7.2986e-05	0.0013801	-8.3974e-05	-0.00033433	0.00014186
375	-0.00050594	5.5987e-05	-0.0002195	0.0015666	-8.3974e-05	-0.00039651	0.00025436
375.5	-3.5804e-06	0.00011817	-0.00026138	0.0012867	6.2553e-05	-0.00058305	0.00030407
376	-0.00025476	2.4898e-05	-9.3912e-05	0.0011001	8.348e-05	-0.00083177	0.00010259
376.5	-3.497e-05	0.00018035	7.3541e-05	0.00091351	4.1617e-05	-0.00064523	0.00025277
377	-6.637e-05	0.00021144	0.00015727	0.0011933	-0.00014676	-0.00061414	6.3848e-05
377.5	-0.00012917	0.00011817	0.00026192	0.0012865	-0.0001049	-0.00052087	0.00035217
378	-9.7771e-05	-6.8371e-05	-7.2986e-05	0.001846	-2.4411e-07	-8.5618e-05	5.0225e-05
378.5	-0.00047454	-9.9461e-05	-0.00026138	0.0021258	0.00018814	0.00028746	0.00017528
379	-3.497e-05	-0.00041036	-0.00047069	0.0018459	0.00016721	0.00022528	0.00023755
379.5	-0.00038035	-0.00059689	-0.00015671	0.0017526	0.00012534	0.00010092	7.3747e-05
380	5.922e-05	-0.00041036	-0.00017764	0.0016593	4.1617e-05	0.00019419	1.0419e-05
380.5	-3.497e-05	-0.00013055	-7.2986e-05	0.0014727	2.069e-05	3.8741e-05	9.887e-06
381	4.352e-05	-0.00019273	-0.00017764	0.0014726	0.00031373	-0.00011671	0.00018518
381.5	1.212e-05	-6.8371e-05	0.00017819	0.0018456	0.00023001	-0.00011671	0.00018465
382	-0.00019196	0.00033579	0.00036659	0.0019389	0.00014628	-2.3438e-05	0.00025947
382.5	-0.00038035	0.00018035	-0.00013578	0.0014725	-2.1173e-05	-0.00020998	0.0002087
383	-3.5804e-06	-3.7281e-05	-0.0002195	0.0010993	0.00018814	-0.00033433	0.00025841
383.5	-0.00017626	0.00033579	0.00022006	0.00081946	0.00010442	-0.00055196	0.00035835
384	-0.00019196	0.00018035	-0.00013578	0.00063287	-0.00012584	-0.00061414	0.00038293
384.5	9.062e-05	-9.9461e-05	-0.00026138	0.00044627	0.00016721	-0.0004276	0.00014378
385	0.000279	-0.00022382	-0.00017764	0.00063276	0.00010442	-0.00030325	0.00038187
385.5	-3.5804e-06	-0.00047254	0.0001154	0.00035289	-4.211e-05	-0.00017889	0.00020551
386	1.212e-05	-0.00047254	-3.1122e-05	-0.00011351	-2.4411e-07	-8.5618e-05	0.00038081
386.5	2.782e-05	-0.00013055	-7.2986e-05	-0.00048664	-6.3037e-05	7.6512e-06	0.00031748
387	-3.497e-05	0.00021144	-0.00013578	-0.00048669	-0.00025143	-0.0001478	0.00021647
387.5	0.00023191	0.00058451	0.0001154	-0.00067329	8.348e-05	-0.00020998	0.00012803
388	0.00013771	0.00098868	-0.00015671	-0.00030027	-4.211e-05	-0.00017889	0.00029076
388.5	-0.00014486	0.00073996	0.0001154	0.00035256	0.00027187	-8.5618e-05	0.00024
389	0.00013771	0.0006156	9.4468e-05	0.0010987	0.00018814	-0.0001478	0.00016411
389.5	-6.637e-05	0.00014926	0.00015727	0.0013784	-0.00012584	-8.5618e-05	0.00010078
390	-0.00017626	-0.00037927	0.00017819	0.0017514	-2.4411e-07	-8.5618e-05	0.00027608
390.5	-5.067e-05	-0.00047254	-5.2049e-05	0.0021244	0.00012534	7.6512e-06	0.00013739
391	-3.497e-05	-0.00044145	0.00028286	0.0019379	0.00018814	0.0001631	0.00024989
391.5	-0.00012917	-0.00065907	0.00015727	0.0015647	0.00027187	0.00059835	0.00019913
392	0.0003732	-0.00072125	3.1678e-05	0.0011916	-2.4411e-07	0.00078489	0.00018603
392.5	0.00023191	-0.00069016	-1.0185e-05	0.00091173	0.00012534	0.0010336	0.00021062
393	0.00023191	-0.00084561	3.1678e-05	0.00081841	-2.1173e-05	0.00097143	9.7057e-05
393.5	0.00013771	-0.00096997	0.00030379	0.0011914	0.00018814	0.0010647	0.00028491
394	-9.7771e-05	-0.00078343	3.1678e-05	0.0010048	0.00012534	0.0007538	0.00029694
394.5	0.00021621	-0.00041036	0.00013633	0.00091151	0.00012534	0.00078489	0.00022105
395	-0.00030185	-0.00041036	-0.00015671	0.00072492	0.00018814	0.00059835	0.0002582
395.5	4.352e-05	-0.00031709	0.00022006	0.00044505	-8.3974e-05	0.00062944	0.00028278
396	-6.637e-05	-0.00031709	-0.00015671	0.00025846	0.00010442	0.000474	0.00058367
396.5	-8.207e-05	-0.00019273	-0.00019858	0.00081802	-8.3974e-05	0.00056726	0.00034451
397	0.00012202	-0.00025491	-7.2986e-05	0.00091123	2.069e-05	0.00056726	9.28e-05
397.5	0.00018481	-0.00019273	-0.00015671	0.0012843	0.00016721	0.00056726	0.00019274
398	-0.00030185	-0.00016164	0.00015727	0.0012842	-2.1173e-05	0.00062944	0.00029268
398.5	-3.5804e-06	-0.00019273	-0.00024044	0.0015639	-2.1173e-05	0.00066053	0.0004303
399	-6.637e-05	-0.00022382	-0.00017764	0.0016572	-0.00039794	0.00081598	0.00048
399.5	0.00038889	-0.00037927	3.1678e-05	0.0022167	4.1617e-05	0.00094034	0.00035388
400	0.00023191	-0.00044145	-0.00013578	0.0022167	-0.00012584	0.0010958	0.00026543
400.5	5.922e-05	-0.00059689	3.1678e-05	0.0021233	0.00033466	0.0011891	0.00011419
401	-5.067e-05	-0.00025491	3.1678e-05	0.0015637	0.00012534	0.0012823	0.00035228
401.5	0.00023191	-0.00044145	3.1678e-05	0.0015636	2.069e-05	0.0010958	0.00043966
402	0.000279	-0.00044145	-0.0002195	0.0016568	6.2553e-05	0.00094034	0.0003261
402.5	0.00046739	-0.00031709	-1.0185e-05	0.0016568	0.00012534	0.00066053	4.927e-05
403	4.352e-05	-0.00031709	-7.2986e-05	0.0023096	6.2553e-05	0.00041182	0.00024968
403.5	0.00018481	-0.00059689	0.0001154	0.0026826	-2.4411e-07	0.00028746	0.00012356
404	0.00046739	-0.00034818	0.00013633	0.0022162	8.348e-05	0.00041182	0.0001607
404.5	9.062e-05	0.00024253	-1.0185e-05	0.0019364	0.00010442	0.00031855	0.00014761
405	5.922e-05	0.00039797	0.00019913	0.0024026	8.348e-05	0.00034964	-7.8981e-05
405.5	-0.00025476	0.00055342	0.00022006	0.0022161	-2.1173e-05	0.00038073	0.00015911
406	-1.927e-05	0.00083323	1.0741e-05	0.0017497	-2.1173e-05	0.000474	5.8104e-05
406.5	-9.7771e-05	0.0009265	0.00022006	0.0015631	0.00014628	0.00038073	1.9895e-05
407	-0.00011347	0.00046015	0.00015727	0.0010967	0.00018814	0.00041182	0.00029566
407.5	1.212e-05	0.00055342	0.00017819	0.00053699	0.00014628	0.00059835	0.00028257
408	-0.00017626	0.00064669	0.00047124	-2.2678e-05	2.069e-05	0.00087816	0.0002318
408.5	-0.00045884	0.00046015	-1.0185e-05	-0.000116	-8.3974e-05	0.00072271	-7.3518e-06
409	0.00016911	0.00046015	0.00017819	7.048e-05	-0.00027235	0.00050509	0.00013027
409.5	0.00016911	0.00077105	9.4468e-05	-0.00020938	-0.00029329	0.00034964	-8.416e-06
410	-0.00019196	0.00046015	1.0741e-05	-0.00020944	-0.00027235	0.00025637	0.00029247
410.5	-0.00016056	0.00046015	3.1678e-05	0.00035012	-0.00020956	-0.00027216	0.00027938
411	-0.00012917	0.00049124	0.00032472	0.00044333	-0.0001677	-0.0001478	0.00017837
411.5	-0.00012917	0.00024253	-0.00032417	0.00025674	-0.00012584	-0.00011671	0.00016528
412	-8.207e-05	-3.7281e-05	1.0741e-05	0.00053649	-0.00020956	6.983e-05	3.916e-05
412.5	0.00024761	5.5987e-05	0.000241	0.00025663	-6.3037e-05	7.6512e-06	-4.9286e-05
413	9.062e-05	-3.7281e-05	-1.0185e-05	-0.0001165	-0.0001049	0.00022528	0.00031439
413.5	-6.637e-05	8.7077e-05	-3.1122e-05	-2.3288e-05	-8.3974e-05	3.8741e-05	0.00043945
414	0.00018481	8.7077e-05	-0.0002195	0.00034973	0.00020907	7.6512e-06	0.00036357
414.5	0.0002633	2.4898e-05	-7.2986e-05	0.00053621	-2.1173e-05	-0.00024107	0.00014953
415	5.922e-05	-3.7281e-05	-0.0002823	0.00081597	-0.0001677	-0.00027216	0.00038762
415.5	-0.00011347	0.00011817	7.3541e-05	0.0012823	-0.0001049	-0.00030325	0.00021126
416	-0.00016056	-9.9461e-05	0.000241	0.0011889	2.069e-05	-0.00039651	0.00028608
416.5	-9.7771e-05	-0.00013055	-7.2986e-05	0.0010023	8.348e-05	-0.00045869	3.4371e-05
417	-0.00012917	8.7077e-05	5.2605e-05	0.00081574	6.2553e-05	-0.00055196	0.00031014
417.5	0.00023191	0.00036688	-7.2986e-05	0.00072242	-2.1173e-05	-0.00055196	2.0747e-05
418	9.062e-05	0.00039797	0.00019913	-0.00011706	-2.1173e-05	-0.00048978	-0.00014305
418.5	0.00010632	0.00058451	-9.3912e-05	-2.3842e-05	-0.00012584	-0.00036542	-9.3348e-05
419	0.0002947	0.0009265	0.00022006	-2.3898e-05	-0.00020956	-0.00027216	8.1946e-05
419.5	4.352e-05	0.00089541	0.0001154	0.00025585	-4.211e-05	-5.4528e-05	5.6296e-05
420	-0.00017626	0.0009265	-5.2049e-05	0.00072214	-0.0001677	-0.00017889	-7.0312e-06
420.5	9.062e-05	0.00080214	5.2605e-05	0.00081536	4.1617e-05	-0.00036542	-8.2918e-05
421	0.00010632	0.00058451	0.00015727	0.00062876	-2.1173e-05	-0.00052087	0.00046915
421.5	0.000279	0.00042906	0.00015727	0.00072198	-0.00018863	-0.00058305	0.00019232
422	0.00016911	0.00027361	7.3541e-05	0.00062865	-0.0001049	-0.00080068	0.00012899
422.5	-0.00014486	-0.000286	0.00017819	0.00034879	-0.00014676	-0.0007385	0.0001159
423	0.00023191	-0.00034818	5.2605e-05	0.0010016	-6.3037e-05	-0.00061414	-3.5342e-05
423.5	0.00043599	-0.00034818	-1.0185e-05	0.0011881	6.2553e-05	-0.00055196	-2.3315e-05
424	0.0002633	-0.00050363	-0.00024044	0.0010948	-0.00014676	-0.0007385	0.00013942
424.5	0.00024761	-0.00037927	-0.00013578	0.001188	-0.00018863	-0.00067632	0.00027704
425	0.00024761	-6.1918e-06	-0.00040789	0.0017475	4.1617e-05	-0.00064523	0.00026395
425.5	1.212e-05	-6.1918e-06	5.2605e-05	0.0020273	4.1617e-05	-0.00064523	-2.5443e-05
426	0.00016911	-0.00022382	0.00022006	0.0025869	-2.4411e-07	-0.00052087	4.9379e-05
426.5	0.0003104	-0.00044145	3.1678e-05	0.0031464	0.00010442	-0.00020998	-0.00027769
427	-0.00011347	-0.00069016	-5.2049e-05	0.0035194	0.00012534	-0.00030325	-6.4717e-05
427.5	4.352e-05	-0.0005658	1.0741e-05	0.0035194	-6.3037e-05	-0.00030325	-2.7572e-05
428	-0.00014486	-0.00047254	0.00013633	0.003053	0.00018814	-0.00011671	-0.00012858
428.5	-0.00034895	-0.00034818	-7.2986e-05	0.0029597	-4.211e-05	-8.5618e-05	-5.3754e-05
429	-8.207e-05	-0.00031709	-0.00024044	0.0026798	0.00014628	-0.00017889	-0.00038082
429.5	-0.00017626	-0.00025491	-0.00013578	0.0018403	0.00018814	-2.3438e-05	-0.00018041
430	4.352e-05	-0.00053472	-0.00013578	0.0010941	2.069e-05	-5.4528e-05	-0.0002563
430.5	0.0003732	-0.00072125	-0.0002195	0.00062771	2.069e-05	-0.00017889	-0.00019403
431	-3.5804e-06	-0.00044145	5.2605e-05	0.00016131	6.2553e-05	-0.00017889	-0.00023224
431.5	0.00023191	-0.00019273	-7.2986e-05	-0.00021182	-0.00031422	-0.0001478	-0.00033325
432	-0.00012917	-3.7281e-05	-0.00011485	0.00053427	-6.3037e-05	-0.0001478	-0.00033378
432.5	-6.637e-05	5.5987e-05	-5.2049e-05	0.00062749	0.00014628	-0.00020998	-0.00027152
433	-9.7771e-05	0.00014926	-7.2986e-05	0.0010938	0.00010442	-0.00020998	-0.00028461
433.5	-0.00031755	0.00011817	3.1678e-05	0.0010005	-0.0001049	-0.00011671	-0.00020978
434	-0.00019196	0.00046015	-0.00015671	0.0010937	0.00027187	-0.00011671	-0.00034847
434.5	-0.00036465	0.00046015	-7.2986e-05	0.000534	0.00012534	6.983e-05	-0.00027364
435	0.00012202	0.00033579	-1.0185e-05	0.00090702	0.00018814	0.00019419	-0.0001737
435.5	-5.067e-05	0.00011817	1.0741e-05	0.00090696	-2.4411e-07	0.00022528	-3.6086e-05
436	-5.067e-05	0.00018035	0.00013633	0.00081364	-2.1173e-05	-2.3438e-05	-0.000225
436.5	1.212e-05	-6.1917e-06	0.000241	0.00072031	-2.4411e-07	-0.00020998	-0.00028833
437	0.00020051	-0.00019273	-0.00017764	0.00062699	-8.3974e-05	-0.00020998	-3.7682e-05
437.5	-0.00014486	-3.7281e-05	1.0741e-05	-2.595e-05	-2.1173e-05	-0.00027216	-0.00013869
438	9.062e-05	8.7077e-05	-0.00011485	-0.00021254	-0.00012584	-0.00036542	-0.00018945
438.5	-9.7771e-05	-0.00025491	-7.2986e-05	-0.00011933	-0.00014676	-0.00017889	-2.6719e-05
439	4.352e-05	-0.00072125	-0.00013578	-0.00021265	-0.00025143	-2.3438e-05	3.5544e-05
439.5	9.062e-05	-0.00069016	-0.0002195	-0.00011944	0.00020907	-0.0001478	-0.00012826
440	0.0003261	-0.00072125	-0.00030324	0.00016031	6.2553e-05	0.0001631	-2.8315e-05
440.5	0.0003732	-0.00065907	-0.0002195	-2.6283e-05	-0.0001049	0.00022528	-0.00014188
441	0.00010632	-0.000286	-0.00017764	6.693e-05	-4.211e-05	0.00010092	-0.00034336
441.5	0.00018481	-3.7281e-05	-0.00013578	0.00025341	-0.00027235	7.6512e-06	-0.00031877
442	0.00023191	-0.00019273	-0.00011485	0.00034663	-0.00023049	-0.00033433	-0.00016859
442.5	4.352e-05	-0.00016164	-1.0185e-05	0.00071965	-0.0001049	-0.00067632	-0.00028216
443	0.0002633	-6.8371e-05	-0.00015671	0.00071959	-2.1173e-05	-0.00061414	6.1691e-06
443.5	0.0003732	-0.00025491	-0.00019858	0.0008128	6.2553e-05	-0.00036542	-1.9481e-05
444	5.922e-05	-0.00044145	1.0741e-05	0.00081275	-2.4411e-07	-0.00024107	4.2782e-05
444.5	1.212e-05	-0.00034818	-0.0002195	0.00081269	-2.4411e-07	7.6512e-06	-0.0003094
445	0.00013771	-0.00031709	7.3541e-05	0.0006261	-0.00039794	-2.3438e-05	-0.00013411
445.5	1.212e-05	-0.00034818	-5.2049e-05	0.0010924	-0.00018863	-0.00027216	-0.0001472
446	0.0002947	-0.00025491	-0.00013578	0.0016519	-0.0001049	-0.00067632	-8.4937e-05
446.5	0.00024761	2.4898e-05	1.0741e-05	0.002025	-0.00014676	-0.00067632	-0.00016082
447	1.212e-05	8.7077e-05	-0.0002195	0.0021182	-2.4411e-07	-0.00061414	-0.00013624
447.5	9.062e-05	5.5988e-05	-3.1122e-05	0.0021181	-6.3037e-05	-0.00052087	-0.00012421
448	-8.207e-05	-0.000286	-0.00013578	0.001745	-0.00033515	-0.00064523	-0.00011218
448.5	4.352e-05	-0.0005658	-3.1122e-05	0.0014651	-0.00025143	-0.0007385	-0.00010016
449	-0.00027045	-0.00062798	9.4468e-05	0.00081219	-0.00012584	-0.00076959	-0.0002514
449.5	-0.00027045	-0.00062798	-1.0185e-05	0.00090541	6.2553e-05	-0.00080068	-0.00020169
450	-1.927e-05	-0.00065907	-7.2986e-05	0.00062555	-0.0001049	-0.0010494	-0.00029014
450.5	-0.00030185	-0.00025491	-5.2049e-05	6.5876e-05	-0.00012584	-0.00098722	-0.00022788
451	-0.00045884	0.00011817	0.00032472	-0.00040052	-0.00018863	-0.00076959	-7.7699e-05
451.5	-0.00036465	0.00021144	3.1678e-05	-0.00021404	-0.00025143	-0.00086286	-0.00010335
452	-0.00011347	0.00018035	-0.00026138	-0.00040063	-2.4411e-07	-0.00080068	-0.00010388
452.5	-0.00019196	0.00027361	3.1678e-05	-0.00021415	8.348e-05	-0.00055196	-0.00021744
453	-0.00031755	0.00027361	0.00015727	0.00053194	6.2553e-05	-0.00058305	-0.00015518
453.5	0.00013771	8.7077e-05	-0.00015671	0.00099823	-0.0001677	-0.00061414	-0.00016827
454	5.922e-05	-3.7281e-05	1.0741e-05	0.0013713	-0.00025143	-0.00055196	-5.5773e-05
454.5	-0.00012917	-0.00025491	0.00017819	0.0012779	0.00010442	-0.0007385	-0.0003326
455	0.00024761	-0.00050363	-0.00013578	0.0011846	-0.00020956	-0.0007385	-0.00023266
455.5	0.00020051	-0.00075234	-0.00026138	0.00081147	-0.0001677	-0.00039651	-0.0002332
456	0.00021621	-0.00081452	-0.00015671	0.0002518	0.00014628	-0.00039651	-9.5579e-05
456.5	0.00016911	-0.0010632	-5.2049e-05	0.00025175	-2.1173e-05	-0.00048978	-0.00030962
457	4.352e-05	-0.00084561	-0.00017764	6.5155e-05	-0.00027235	-0.0004276	-0.00034782
457.5	4.352e-05	-0.00072125	0.0001154	0.00015837	0.00020907	-0.00030325	-0.00028556
458	7.492e-05	-0.00056581	-3.1122e-05	0.00034485	-2.1173e-05	-0.00055196	-0.00034889
458.5	-3.5804e-06	-0.00050363	3.1678e-05	0.00043806	0.00010442	-0.00055196	-0.00041222
459	0.00018481	-0.00013055	9.4468e-05	0.0001582	0.0003556	-0.00052087	-0.00028716
459.5	-1.927e-05	-3.7281e-05	1.0741e-05	0.00053122	0.00010442	-0.00058305	-0.00036304
460	0.00015341	-0.00019273	7.3541e-05	0.00034463	4.1617e-05	-0.00061414	-0.00031334
460.5	2.782e-05	-3.7281e-05	-0.00013578	0.00062438	-6.3037e-05	-0.00058305	1.0451e-07
461	-0.00014486	0.00014926	-0.00017764	0.00071759	2.069e-05	-0.00061414	-0.00026417
461.5	0.00016911	0.00046015	-7.2986e-05	0.00071754	-0.00020956	-0.00030325	-0.00023958
462	-6.637e-05	0.00049124	-0.00019858	0.00099729	0.00012534	3.8741e-05	-7.6846e-05
462.5	5.922e-05	0.00070887	-0.0003451	0.0014636	-0.0001049	-5.4528e-05	-0.00017785
463	0.0003261	0.00055342	0.00026192	0.001277	-0.00012584	0.00013201	-0.00039189
463.5	-5.067e-05	0.00033579	-7.2986e-05	0.0014635	-0.00018863	0.00041182	-0.00024171
464	4.352e-05	-0.00022382	1.0741e-05	0.0013701	0.00014628	0.00031855	-0.00014177
464.5	0.0002633	-0.00037927	-7.2986e-05	0.0012768	-0.00014676	0.00031855	-0.0001423
465	0.00010632	-0.000286	3.1678e-05	0.0012768	-6.3037e-05	0.00041182	-0.00015539
465.5	-3.5804e-06	-0.00034818	-9.3912e-05	0.0019296	-0.00018863	0.00034964	-6.8012e-05
466	0.00010632	-0.00050363	-0.00017764	0.0021161	0.00012534	0.00028746	-0.00028205
466.5	0.00023191	-0.00062798	5.2605e-05	0.0022093	6.2553e-05	0.00022528	-0.00028258
467	-9.7771e-05	-0.00044145	-0.00024044	0.0022092	6.2553e-05	7.6512e-06	-0.00035847
467.5	4.352e-05	-0.00062798	-5.2049e-05	0.0020226	-0.00020956	-0.00020998	-0.00030876
468	-0.00033325	-0.00056581	0.00013633	0.0013697	0.00010442	-0.00027216	-0.00033441
468.5	0.00016911	-0.00041036	-0.00019858	0.00099657	0.00016721	-0.00048978	-0.00032239
469	0.0002633	-0.00013055	-0.0002823	0.0011831	-0.0001049	-0.0004276	-0.00015965
469.5	0.0003732	-0.00031709	-0.00017764	0.00080992	8.348e-05	-0.00033433	-0.00022298
470	0.00015341	-0.000286	-0.00015671	0.0009964	4.1617e-05	-0.00033433	-0.00021095
470.5	0.00013771	-0.00031709	-0.00032417	0.00099635	6.2553e-05	-0.0004276	-0.00041243
471	4.352e-05	-0.00025491	-0.00026138	0.0012761	-6.3037e-05	-0.00027216	-0.00037528
471.5	0.00010632	-0.00034818	-0.00017764	0.0011828	-4.211e-05	-0.00017889	-0.00026278
472	0.00012202	-0.00034818	-0.0002823	0.0013693	-8.3974e-05	-0.0001478	-0.00021308
472.5	0.00038889	-0.00025491	5.2605e-05	0.0012759	-0.00018863	0.00025637	-0.00030152
473	0.00015341	-0.00053472	-0.0002195	0.0015557	-0.00014676	0.00050509	-0.00040253
473.5	0.00015341	-0.00047254	3.1678e-05	0.0013691	-0.0001677	0.00084707	-0.00037794
474	0.00015341	-0.00034818	1.0741e-05	0.0015556	-0.00012584	0.0010025	-0.00025288
474.5	0.00013771	-0.00044145	0.00022006	0.0016488	-2.4411e-07	0.0010958	-0.00036645
475	0.00018481	-0.00069016	-0.00026138	0.0013689	-2.4411e-07	0.0010336	-0.00036698
475.5	1.212e-05	-0.00034818	0.0001154	0.0012756	-0.0001049	0.0010958	-0.00026704
476	-1.927e-05	-9.9461e-05	0.00013633	0.0015553	-0.00031422	0.00094034	-0.0001671
476.5	0.00024761	0.00018035	0.000241	0.0016486	0.00010442	0.00094034	-0.00016763
477	0.0002633	0.00055342	5.2605e-05	0.001835	4.1617e-05	0.00084707	-0.00010537
477.5	0.00018481	0.0010509	9.4468e-05	0.0019283	-0.00012584	0.00087816	-0.0003822
478	0.00045169	0.0012063	-0.00015671	0.002208	-0.00023049	0.00062944	-0.00030738
478.5	0.00038889	0.0010509	0.0001154	0.0020214	4.1617e-05	0.00038073	-0.00038326
479	0.00015341	0.00083323	-5.2049e-05	0.0016483	0.00020907	6.983e-05	-0.000321
479.5	0.00023191	0.00073996	0.00017819	0.0012752	-0.00014676	-0.00024107	-0.00022106
480	0.0003732	0.00046015	-1.0185e-05	0.0014616	8.348e-05	-0.00039651	-0.00025927
480.5	2.782e-05	0.0003047	5.2605e-05	0.0010885	-4.211e-05	-0.00027216	-0.00027236
481	-3.5804e-06	2.4898e-05	0.00049218	0.001275	0.00025093	-0.00020998	-0.00031057
481.5	0.00040459	8.7077e-05	3.1678e-05	0.0015547	0.00010442	7.6512e-06	-0.00016039
482	0.00015341	-0.00019273	0.00034565	0.0019278	-2.4411e-07	0.00041182	-3.5335e-05
482.5	4.352e-05	-0.00016164	-0.0002823	0.0021142	-0.0001677	0.00038073	0.00010228
483	-1.927e-05	-0.000286	-0.00019858	0.0022075	0.00010442	0.00031855	0.00011431
483.5	0.0002947	-0.00019273	0.0001154	0.0022074	0.00010442	0.00028746	1.3305e-05
484	-9.7771e-05	-0.000286	-9.3912e-05	0.0021141	0.00033466	0.0001631	2.1368e-07
484.5	-0.00012917	-6.1918e-06	-9.3912e-05	0.002114	0.00010442	3.8741e-05	4.9918e-05
485	1.212e-05	-6.1918e-06	-9.3912e-05	0.0020207	8.348e-05	6.983e-05	-1.341e-05
485.5	-6.637e-05	0.00014926	-3.1122e-05	0.0018341	0.00012534	6.983e-05	-2.6501e-05
486	-3.5804e-06	0.00018035	-9.3912e-05	0.0017408	0.00018814	0.0001631	3.5762e-05
486.5	-0.00012917	0.00042906	0.0001154	0.0015542	-0.00014676	0.00022528	0.00018594
487	-3.5804e-06	0.00018035	-0.00038697	0.00099452	-8.3974e-05	0.00025637	0.00013517
487.5	-0.00016056	0.00033579	1.0741e-05	0.00071465	2.069e-05	0.00019419	5.9284e-05
488	0.00013771	0.00033579	-5.2049e-05	0.00090114	8.348e-05	0.00034964	7.1311e-05
488.5	0.00024761	0.00042906	0.00030379	0.0010876	-0.00014676	0.00034964	0.00012102
489	0.00015341	0.00049124	7.3541e-05	0.0010876	-0.00014676	0.00031855	0.00015816
489.5	7.492e-05	0.0010198	5.2605e-05	0.001274	0.00010442	0.000474	0.00013251
490	0.00015341	0.00083323	-0.00019858	0.0016471	-2.4411e-07	0.00050509	8.1742e-05
490.5	0.00016911	0.00073996	-5.2049e-05	0.001647	0.00018814	0.00028746	5.8554e-06
491	0.00013771	0.00064669	0.00015727	0.0011806	-0.00012584	0.00034964	4.3e-05
491.5	4.352e-05	0.00014926	0.00022006	0.0015536	8.348e-05	0.00025637	-0.00022127
492	0.00018481	-0.00019273	0.00013633	0.0017401	-6.3037e-05	0.00019419	0.00011729
492.5	0.00023191	-9.9461e-05	0.00017819	0.0019266	0.00018814	0.00044291	0.0001042
493	0.000279	-9.9461e-05	0.00013633	0.0022063	0.00025093	0.00056726	4.0872e-05
493.5	-3.497e-05	-0.00019273	-5.2049e-05	0.0025794	0.00033466	0.00053617	0.00012825
494	5.922e-05	2.4898e-05	0.00040845	0.0028591	0.00016721	0.00041182	-6.0665e-05
494.5	0.00021621	0.0003047	7.3541e-05	0.0034187	6.2553e-05	0.00034964	-6.1197e-05
495	5.922e-05	0.00042906	-9.3912e-05	0.0029523	-2.4411e-07	0.00022528	1.3625e-05
495.5	0.00040459	0.00067778	7.3541e-05	0.0026724	-4.211e-05	0.00028746	0.00010101
496	0.00049879	0.00089541	9.4468e-05	0.0028589	-0.0001049	0.00010092	0.00011303
496.5	0.0003732	0.0009265	0.0001154	0.0026723	-0.0001049	0.00019419	8.7384e-05
497	0.00021621	0.00058451	7.3541e-05	0.0021126	0.00010442	6.983e-05	1.1497e-05
497.5	2.782e-05	0.00033579	0.00017819	0.0026722	0.00020907	-2.3438e-05	2.3524e-05
498	7.492e-05	0.00042906	0.00013633	0.0027654	-0.00012584	-0.00017889	1.0433e-05
498.5	0.00024761	0.00042906	0.00030379	0.0029519	0.00027187	6.983e-05	-2.6583e-06
499	-9.7771e-05	0.00033579	0.00019913	0.0034182	0.00025093	0.00028746	4.7046e-05
499.5	-0.00012917	0.00036688	-3.1122e-05	0.0038845	0.00033466	0.00062944	2.1396e-05
500	-1.927e-05	0.00042906	-0.00015671	0.0036046	0.00023001	0.0007538	7.11e-05
500.5	-9.7771e-05	5.5988e-05	0.00017819	0.0035113	0.00010442	0.0010958	0.00014592
501	0.00012202	-0.00016164	0.0001154	0.0031381	0.00025093	0.001158	7.0036e-05
501.5	9.062e-05	0.00011817	5.2605e-05	0.0022987	0.00016721	0.00084707	0.00020765
502	-9.7771e-05	0.00027361	-9.3912e-05	0.0014592	0.00010442	0.00053617	9.4089e-05
502.5	0.00021621	0.00011817	7.3541e-05	0.0010861	0.00014628	0.00022528	8.0998e-05
503	0.00016911	0.00055342	-3.1122e-05	0.0008062	0.00016721	-0.00011671	-4.5124e-05
503.5	-3.497e-05	0.00049124	0.0001154	0.00080615	6.2553e-05	-0.00052087	-0.0002466
504	0.00010632	0.00024253	3.1678e-05	0.00099263	-0.0001049	-0.00061414	-0.00010898
504.5	0.0003104	-6.1917e-06	7.3541e-05	0.0015522	0.00018814	-0.00064523	-3.4162e-05
505	0.00038889	8.7077e-05	-1.0185e-05	0.0020185	0.00018814	-0.00064523	-9.7489e-05
505.5	-3.5804e-06	-0.00034818	0.000241	0.0020184	0.00039746	-0.0007385	-0.00016082
506	0.0002947	-0.00022382	-9.3912e-05	0.0021116	0.0002928	-0.0007385	-9.8553e-05
506.5	0.00023191	-0.000286	0.00019913	0.0021116	0.00048119	-0.00080068	-0.00017444
507	0.00038889	-0.00047254	-0.00015671	0.0024846	0.00046025	-0.00086286	3.8532e-05
507.5	0.000279	-0.00072125	-0.00019858	0.0022047	0.00037652	-0.00064523	0.00023895
508	-9.7771e-05	-0.0011254	-1.0185e-05	0.002298	6.2553e-05	-0.00048978	8.7704e-05
508.5	-0.00014486	-0.0011876	-1.0185e-05	0.0019248	0.00020907	-0.00030325	-2.5859e-05
509	1.212e-05	-0.0012187	-5.2049e-05	0.0013652	-2.1173e-05	7.6512e-06	6.1522e-05
509.5	-0.00030185	-0.00081452	0.00013633	0.00043241	0.00018814	0.0001631	4.8431e-05
510	5.922e-05	-0.00041036	-3.1122e-05	0.00024581	0.00027187	0.00019419	4.7899e-05
510.5	-6.637e-05	0.00024253	-0.00013578	-3.4049e-05	-6.3037e-05	0.00031855	0.0001604
511	7.492e-05	0.00058451	0.00013633	0.0002457	-6.3037e-05	0.00038073	8.4512e-05
511.5	-6.637e-05	0.00077105	0.0001154	0.0009918	8.348e-05	0.0001631	-4.1611e-05
512	0.00020051	0.00070887	9.4468e-05	0.0012715	0.00020907	-8.5618e-05	-6.7261e-05
512.5	-8.207e-05	0.00073996	0.00040845	0.0015513	0.00016721	-0.0001478	5.7797e-05
513	-3.497e-05	0.00070887	9.4468e-05	0.0019243	-4.211e-05	-0.0001478	-3.0648e-05
513.5	-0.00014486	0.0006156	7.3541e-05	0.001831	2.069e-05	-5.4528e-05	5.6733e-05
514	-0.00027045	0.00064669	7.3541e-05	0.0010848	0.00027187	0.00028746	-3.1713e-05
514.5	-8.207e-05	0.00067778	-3.1122e-05	0.0010847	0.00039746	0.00069162	3.0551e-05
515	-5.067e-05	0.00098868	0.00022006	0.0010847	-2.4411e-07	0.00078489	0.00013049
515.5	0.0002947	0.0010819	0.00022006	0.0011779	0.00023001	0.00053617	0.00029323
516	0.00015341	0.0013928	0.00017819	0.0015509	-0.00027235	0.00050509	0.00011687
516.5	0.00012202	0.0016726	0.00019913	0.0017374	-0.00018863	0.00038073	0.00017913
517	-3.497e-05	0.0020768	0.00026192	0.0018306	-2.1173e-05	0.0001631	0.00026651
517.5	-0.00011347	0.0019835	0.00013633	0.0020171	4.1617e-05	0.00022528	0.00015295
518	1.212e-05	0.0020457	0.0001154	0.002017	0.00016721	0.00022528	0.00021521
518.5	-0.00017626	0.0015483	0.00017819	0.0012708	8.348e-05	-0.0001478	0.00018956
519	0.00010632	0.0013928	0.00028286	0.00099097	8.348e-05	-0.00048978	0.00016391
519.5	-5.067e-05	0.0011752	0.00042938	0.0007111	-0.00020956	-0.00055196	0.00023873
520	0.000279	0.0010509	0.00040845	0.00089759	6.2553e-05	-0.00080068	0.00033867
520.5	0.000279	0.0009265	0.00034565	0.0013639	0.00016721	-0.0010805	7.4402e-05
521	5.922e-05	0.00095759	0.00038751	0.0019234	4.1617e-05	-0.00092504	0.00032505
521.5	-3.497e-05	0.00077105	0.00053404	0.0025763	-0.00025143	-0.00080068	0.00031196
522	-0.00012917	0.00052233	0.00019913	0.002856	-0.00035608	-0.00092504	0.00016072
522.5	-1.927e-05	0.00027361	0.00034565	0.0023896	-0.00012584	-0.0010494	0.00023554
523	-9.7771e-05	2.4898e-05	0.00040845	0.0014569	6.2553e-05	-0.00080068	8.9457e-06
523.5	0.00018481	0.00021144	0.00040845	0.0010837	-0.0001677	-0.00080068	-0.00019253
524	-0.00022336	-6.8371e-05	0.00013633	0.0012702	-8.3974e-05	-0.00086286	-0.0001805
524.5	0.00010632	-0.00025491	0.00015727	0.00155	-6.3037e-05	-0.00064523	-0.00020615
525	0.00046739	-0.00022382	0.00032472	0.0016432	-2.1173e-05	-0.00052087	0.00014497
525.5	7.492e-05	-3.7281e-05	0.00013633	0.0019229	-0.00025143	-0.0004276	-4.3951e-05
526	7.492e-05	-0.00019273	9.4468e-05	0.002296	-2.4411e-07	-0.00024107	3.0871e-05
526.5	0.00018481	-0.00016164	0.00028286	0.0019228	-2.4411e-07	-5.4528e-05	0.00016849
527	0.00020051	-3.7281e-05	1.0741e-05	0.001643	-0.00029329	-0.00017889	0.00013028
527.5	-1.927e-05	-6.8371e-05	0.00030379	0.0016429	-0.00023049	-0.00061414	0.00011719
528	5.922e-05	-0.00044145	0.00032472	0.0017361	-2.1173e-05	-0.00064523	0.00020457
528.5	0.00015341	-0.00053472	0.00036659	0.0020159	-6.3037e-05	-0.00076959	7.8447e-05
529	0.00023191	-0.00022382	0.00036659	0.0021091	-0.00029329	-0.00070741	0.00024118
529.5	0.00024761	-0.00013055	0.00036659	0.002109	-8.3974e-05	-0.00048978	0.00020297
530	0.00010632	-0.00031709	0.00017819	0.0014561	0.00014628	-8.5618e-05	-3.6181e-05
530.5	-6.637e-05	-0.00050363	-9.3912e-05	0.00098969	0.00016721	-0.00027216	-9.9508e-05
531	-3.5804e-06	-0.00053472	7.3541e-05	5.6946e-05	-0.00029329	-0.00033433	0.00023905
531.5	5.922e-05	-0.00050363	-3.1122e-05	0.0014027	-0.00012584	-0.00039651	0.00025108
532	0.0003104	-0.00062798	0.00019913	0.0031539	8.348e-05	-0.0004276	0.00016264
532.5	0.0003575	-0.00050363	0.00015727	0.005278	0.00020907	-0.00036542	0.00021234
533	0.00046739	-0.00013055	0.00017819	0.0069359	0.00018814	-0.00011671	0.00013645
533.5	0.0003104	5.5987e-05	0.000241	0.0085937	0.00010442	-2.3438e-05	0.00012336
534	-1.927e-05	0.00064669	-0.00013578	0.0101	-0.00014676	7.6512e-06	0.00013539
534.5	0.00016911	0.0054656	7.3541e-05	0.012	0.00056491	0.00019419	0.00023533
535	0.0051299	0.0205	0.00030379	0.0152	0.0044373	0.00094034	-2.8943e-05
535.5	0.0318	0.0493	0.0011201	0.0229	0.0108	0.0021528	0.00015891
536	0.0973	0.0929	0.0041134	0.0348	0.0202	0.0038317	0.00019606
536.5	0.1819	0.1529	0.0146	0.0531	0.03	0.0066608	6.9933e-05
537	0.2744	0.2257	0.0342	0.0773	0.0408	0.0104	-3.1071e-05
537.5	0.3755	0.3021	0.0656	0.1068	0.0552	0.0151	-0.00040838
538	0.4642	0.3784	0.1085	0.1394	0.0685	0.0201	-0.00072288
538.5	0.5375	0.4533	0.1538	0.1758	0.0817	0.0261	-0.00034664
539	0.5935	0.5218	0.2001	0.2102	0.0953	0.0322	0.0001427
539.5	0.6414	0.5839	0.2459	0.2431	0.1091	0.0386	0.00035599
540	0.6844	0.6403	0.2866	0.2756	0.1203	0.0447	-2.1006e-05
540.5	0.7196	0.6897	0.3295	0.3069	0.129	0.0516	-0.00052359
541	0.7514	0.7315	0.3661	0.3357	0.1421	0.0578	-0.0006494
541.5	0.778	0.7653	0.4021	0.3633	0.1542	0.0646	-0.00037332
542	0.801	0.7911	0.43	0.3898	0.1655	0.0716	-9.7243e-05
542.5	0.8231	0.8102	0.4559	0.415	0.1767	0.078	-3.4669e-05
543	0.84	0.8247	0.4815	0.439	0.1873	0.0841	-0.00027351
543.5	0.8559	0.834	0.5017	0.4588	0.1951	0.0899	-0.00055003
544	0.8682	0.8415	0.5234	0.4799	0.2063	0.0951	-0.00028651
544.5	0.8765	0.8474	0.5423	0.5013	0.2149	0.0995	-0.00022394
545	0.8861	0.8528	0.5618	0.5194	0.2218	0.1039	8.9818e-05
545.5	0.8904	0.8554	0.575	0.5357	0.2288	0.1077	-6.1111e-05
546	0.8952	0.8579	0.5909	0.553	0.2368	0.1118	-0.00024972
546.5	0.9014	0.8603	0.6063	0.5678	0.2441	0.1152	-0.00021226
547	0.9005	0.8615	0.6116	0.5798	0.2499	0.1186	-6.1773e-05
547.5	0.904	0.8617	0.6222	0.5909	0.2562	0.1222	0.00016407
548	0.9077	0.863	0.6308	0.6025	0.2639	0.1256	0.0002392
548.5	0.9119	0.8642	0.6415	0.6134	0.2697	0.129	5.0596e-05
549	0.9113	0.8648	0.6493	0.6214	0.2739	0.1317	0.000289
549.5	0.9131	0.8648	0.6556	0.6284	0.2835	0.1336	0.0001883
550	0.9121	0.8652	0.6646	0.6356	0.2873	0.1354	0.00022576
550.5	0.914	0.8659	0.6679	0.6406	0.2946	0.1365	0.00041393
551	0.9147	0.8657	0.675	0.6448	0.2987	0.1373	0.00043882
551.5	0.9163	0.865	0.6781	0.651	0.303	0.1386	0.00038837
552	0.9171	0.866	0.685	0.6553	0.308	0.1404	0.0004007
552.5	0.9177	0.8659	0.6891	0.6598	0.3141	0.1417	0.00030001
553	0.9209	0.8649	0.6938	0.665	0.3194	0.1435	0.00052585
553.5	0.9196	0.8644	0.6948	0.6697	0.3234	0.1448	0.00057587
554	0.9199	0.864	0.6981	0.6725	0.3264	0.1458	0.00067612
554.5	0.9218	0.8628	0.7027	0.6764	0.3318	0.1469	0.0007387
555	0.9206	0.8635	0.7063	0.6808	0.3345	0.1489	0.00082639
555.5	0.9212	0.8648	0.708	0.6834	0.3375	0.1507	0.00077593
556	0.919	0.8657	0.7096	0.6868	0.3428	0.1528	0.0010143
556.5	0.9208	0.8675	0.7109	0.6915	0.3468	0.1548	0.0011523
557	0.9215	0.8696	0.715	0.6968	0.3513	0.1558	0.0011018
557.5	0.9214	0.8705	0.7175	0.7	0.352	0.1559	0.00092576
558	0.9209	0.87	0.7199	0.7052	0.357	0.1555	0.00086274
558.5	0.9207	0.8707	0.7201	0.7086	0.3613	0.1552	0.0012519
559	0.9223	0.8706	0.7203	0.7104	0.3638	0.1553	0.0014777
559.5	0.9226	0.8704	0.7255	0.7129	0.3667	0.1562	0.0016031
560	0.9243	0.8706	0.725	0.7152	0.3693	0.1571	0.0017787
560.5	0.9239	0.8721	0.7246	0.7176	0.374	0.1579	0.0019668
561	0.9217	0.8722	0.7274	0.7211	0.3744	0.1585	0.0021676
561.5	0.9245	0.8732	0.7256	0.7255	0.3774	0.1587	0.0022804
562	0.9213	0.8735	0.7331	0.7289	0.3818	0.1593	0.0023555
562.5	0.9226	0.8739	0.7307	0.7338	0.3838	0.1603	0.0023427
563	0.9235	0.8735	0.7319	0.7359	0.3853	0.1621	0.0026816
563.5	0.9251	0.8741	0.7341	0.7371	0.3884	0.1638	0.00238
564	0.9234	0.8742	0.7348	0.7368	0.3882	0.1649	0.002543
564.5	0.9223	0.8753	0.7352	0.7373	0.3909	0.1653	0.0028568
565	0.9233	0.8754	0.737	0.7384	0.392	0.1657	0.0028817
565.5	0.9232	0.8751	0.7365	0.7404	0.3954	0.1655	0.0032205
566	0.9233	0.8742	0.7369	0.7428	0.3992	0.1653	0.0033961
566.5	0.9246	0.873	0.7384	0.7445	0.4008	0.1657	0.0034964
567	0.9228	0.8725	0.7378	0.7467	0.4016	0.1658	0.0036846
567.5	0.9224	0.8725	0.7407	0.7488	0.4058	0.1651	0.0040109
568	0.9233	0.8736	0.7398	0.7494	0.4082	0.1645	0.0043749
568.5	0.9233	0.8745	0.7429	0.7499	0.4097	0.1639	0.0039979
569	0.9218	0.8752	0.7429	0.7533	0.4129	0.1639	0.0046005
569.5	0.9238	0.8745	0.7436	0.7531	0.4135	0.1638	0.0042737
570	0.9247	0.8736	0.7471	0.7527	0.4149	0.1646	0.0046503
570.5	0.9252	0.8722	0.747	0.7529	0.4173	0.1653	0.0048761
571	0.9257	0.8721	0.7463	0.7525	0.4179	0.1665	0.0048005
571.5	0.9241	0.871	0.7472	0.7524	0.4179	0.1678	0.0053027
572	0.9252	0.8719	0.7467	0.7549	0.42	0.1691	0.0050262
572.5	0.9246	0.8734	0.7476	0.7569	0.4223	0.1699	0.0056037
573	0.925	0.8741	0.7503	0.76	0.4231	0.1706	0.005729
573.5	0.9239	0.8736	0.7491	0.7633	0.423	0.1711	0.0059172
574	0.9244	0.8745	0.7493	0.7664	0.4268	0.1708	0.0061179
574.5	0.9229	0.8747	0.7519	0.7677	0.4287	0.171	0.0057033
575	0.9242	0.874	0.7508	0.7674	0.4291	0.1707	0.0058161
575.5	0.9262	0.8747	0.7497	0.7678	0.4316	0.171	0.0055144
576	0.9259	0.8766	0.7534	0.7692	0.4318	0.1723	0.0057277
576.5	0.9258	0.877	0.7513	0.7691	0.4337	0.1739	0.0061043
577	0.9273	0.8781	0.7526	0.77	0.4348	0.1756	0.0064431
577.5	0.9273	0.8787	0.754	0.7727	0.438	0.1774	0.0064932
578	0.9266	0.8796	0.7521	0.7753	0.44	0.1787	0.0066939
578.5	0.926	0.8799	0.7544	0.7755	0.4398	0.1796	0.0061285
579	0.9263	0.881	0.7538	0.7772	0.4417	0.1799	0.0065427
579.5	0.9265	0.881	0.7551	0.7783	0.4442	0.1802	0.0068188
580	0.9257	0.8819	0.7556	0.7778	0.4453	0.1806	0.0069316
580.5	0.9274	0.8829	0.7557	0.7783	0.4484	0.1811	0.0067681
581	0.9258	0.8834	0.7574	0.78	0.448	0.1815	0.007107
581.5	0.9247	0.8838	0.7572	0.7807	0.4502	0.1825	0.0072952
582	0.9262	0.884	0.7567	0.7809	0.4492	0.1838	0.0073075
582.5	0.9266	0.8838	0.7552	0.7831	0.4504	0.1857	0.0071063
583	0.9258	0.8822	0.7565	0.7818	0.451	0.1871	0.0078973
583.5	0.9274	0.8819	0.7559	0.781	0.4495	0.1883	0.0081734
584	0.9287	0.8817	0.761	0.7815	0.4542	0.189	0.0087509
584.5	0.9272	0.8815	0.7608	0.782	0.4543	0.1887	0.0084744
585	0.9278	0.8818	0.7607	0.7812	0.4544	0.1885	0.0089137
585.5	0.9277	0.8826	0.7622	0.7813	0.4562	0.1887	0.0091773
586	0.9275	0.8827	0.7603	0.7822	0.4565	0.1887	0.0091268
586.5	0.9296	0.8829	0.7619	0.7804	0.4572	0.1891	0.0092647
587	0.9283	0.8837	0.7626	0.78	0.4594	0.1901	0.009679
587.5	0.9299	0.885	0.7637	0.7782	0.4605	0.1908	0.0099048
588	0.9295	0.8866	0.7631	0.7784	0.4584	0.1918	0.0098418
588.5	0.9282	0.888	0.7641	0.7791	0.4592	0.1924	0.0095778
589	0.9286	0.889	0.7635	0.782	0.46	0.1931	0.0098916
589.5	0.9282	0.8892	0.7631	0.7845	0.4618	0.1929	0.01
590	0.929	0.8895	0.7647	0.7891	0.4631	0.1924	0.0101
590.5	0.9291	0.8888	0.7637	0.7915	0.4657	0.1916	0.0097528
591	0.9301	0.8883	0.7642	0.7921	0.4673	0.1925	0.0101
591.5	0.9289	0.888	0.7638	0.7912	0.4691	0.1934	0.0101
592	0.9299	0.8876	0.7644	0.7911	0.4683	0.1941	0.0102
592.5	0.9305	0.8873	0.7646	0.7895	0.47	0.1948	0.0107
593	0.9293	0.8872	0.766	0.7906	0.4699	0.1959	0.01
593.5	0.9291	0.8872	0.7662	0.7907	0.4696	0.1954	0.01
594	0.9313	0.8871	0.7696	0.7914	0.4713	0.1948	0.0102
594.5	0.9287	0.8874	0.7663	0.7915	0.4737	0.1949	0.0107
595	0.9306	0.8874	0.7668	0.7936	0.4721	0.1948	0.0113
595.5	0.9298	0.8875	0.768	0.7944	0.4744	0.1945	0.0113
596	0.931	0.8866	0.7683	0.7956	0.4741	0.1941	0.0111
596.5	0.9304	0.886	0.7691	0.7962	0.474	0.1943	0.0118
597	0.9311	0.8856	0.7694	0.7961	0.474	0.1947	0.0121
597.5	0.9305	0.8862	0.7708	0.7964	0.4738	0.1944	0.0121
598	0.9316	0.8863	0.7709	0.7961	0.4729	0.1944	0.0123
598.5	0.932	0.8874	0.7694	0.7961	0.4738	0.195	0.012
599	0.9326	0.8901	0.77	0.7971	0.4763	0.1951	0.012
599.5	0.9359	0.8929	0.7697	0.7972	0.4762	0.1955	0.0119
600	0.9341	0.8927	0.7699	0.7969	0.4767	0.1967	0.0119
600.5	0.9344	0.8937	0.772	0.7978	0.4803	0.1981	0.0124
601	0.9351	0.895	0.771	0.7988	0.4797	0.199	0.0124
601.5	0.9352	0.894	0.7714	0.7995	0.4818	0.1996	0.0128
602	0.935	0.8928	0.771	0.802	0.48	0.1993	0.0126
602.5	0.9366	0.8933	0.7737	0.8053	0.4807	0.1983	0.0127
603	0.9359	0.894	0.7748	0.8077	0.4844	0.1974	0.0132
603.5	0.9369	0.8934	0.7738	0.8113	0.4852	0.1971	0.0127
604	0.9347	0.8937	0.7717	0.8145	0.4851	0.1966	0.0136
604.5	0.9356	0.8941	0.7712	0.8171	0.4846	0.1969	0.0136
605	0.9333	0.8942	0.7719	0.817	0.4853	0.1984	0.0138
605.5	0.9352	0.8944	0.7739	0.8185	0.4858	0.1992	0.014
606	0.9347	0.8938	0.7721	0.819	0.4848	0.1995	0.0144
606.5	0.935	0.8946	0.7714	0.8191	0.4884	0.2004	0.0144
607	0.9368	0.8949	0.7729	0.8196	0.4874	0.2017	0.0145
607.5	0.9369	0.8953	0.7735	0.8204	0.4877	0.2015	0.0141
608	0.9359	0.8948	0.7735	0.8193	0.4902	0.202	0.0139
608.5	0.936	0.8955	0.7735	0.818	0.4908	0.2022	0.0143
609	0.9378	0.896	0.7776	0.8171	0.4907	0.202	0.0149
609.5	0.937	0.8954	0.7744	0.8149	0.4904	0.2014	0.0151
610	0.9378	0.8959	0.7767	0.8139	0.4928	0.2018	0.0149
610.5	0.9365	0.8967	0.7761	0.8133	0.4936	0.2016	0.0147
611	0.9372	0.8972	0.7762	0.8133	0.4929	0.202	0.0147
611.5	0.9384	0.8971	0.7743	0.8136	0.4963	0.2023	0.0151
612	0.9382	0.8983	0.7764	0.8143	0.4968	0.2025	0.015
612.5	0.9364	0.8983	0.7759	0.8137	0.4945	0.2026	0.0151
613	0.9356	0.899	0.7741	0.8143	0.4973	0.2027	0.0156
613.5	0.9383	0.8997	0.7753	0.8151	0.4949	0.2021	0.0157
614	0.9412	0.9002	0.7766	0.8163	0.4974	0.2015	0.0159
614.5	0.9391	0.901	0.777	0.8179	0.4956	0.2011	0.0157
615	0.9394	0.9016	0.7785	0.8184	0.4971	0.2004	0.0163
615.5	0.9407	0.9019	0.7793	0.8167	0.4987	0.1999	0.0162
616	0.9399	0.9022	0.7817	0.8174	0.4989	0.1994	0.0164
616.5	0.9383	0.9019	0.782	0.8161	0.4997	0.1988	0.0162
617	0.9406	0.9007	0.7816	0.816	0.4982	0.1981	0.0166
617.5	0.9394	0.8995	0.7833	0.8171	0.4997	0.1977	0.0173
618	0.9407	0.8975	0.7815	0.8194	0.5013	0.1976	0.0176
618.5	0.9399	0.8974	0.7841	0.8196	0.5009	0.1976	0.0171
619	0.9413	0.8977	0.7833	0.8206	0.5008	0.1976	0.0179
619.5	0.9402	0.8988	0.783	0.8215	0.4993	0.1977	0.0181
620	0.94	0.8998	0.7819	0.8218	0.5	0.198	0.0183
620.5	0.9405	0.9014	0.7821	0.8216	0.5013	0.1979	0.0186
621	0.9405	0.9018	0.782	0.8201	0.5035	0.1992	0.0185
621.5	0.9394	0.9022	0.7807	0.8204	0.5049	0.2001	0.018
622	0.9411	0.9016	0.7821	0.8191	0.5027	0.2012	0.0189
622.5	0.9413	0.9012	0.7798	0.8196	0.5016	0.2025	0.0189
623	0.9423	0.9008	0.7806	0.8188	0.5043	0.2033	0.0186
623.5	0.9411	0.9009	0.7811	0.8202	0.5044	0.2031	0.0195
624	0.9421	0.901	0.7808	0.8207	0.5047	0.2025	0.0194
624.5	0.9427	0.9022	0.7817	0.82	0.5062	0.2014	0.0198
625	0.9393	0.9034	0.7836	0.8198	0.5064	0.2003	0.0193
625.5	0.9411	0.9044	0.7828	0.8215	0.5088	0.1995	0.0197
626	0.9407	0.9043	0.7819	0.8226	0.5088	0.199	0.0198
626.5	0.9437	0.9055	0.7839	0.8242	0.5112	0.2005	0.02
627	0.9414	0.9053	0.7834	0.8261	0.5102	0.2016	0.0203
627.5	0.9407	0.9052	0.7843	0.8247	0.5113	0.2022	0.0202
628	0.9429	0.9051	0.7852	0.8249	0.5138	0.2031	0.0206
628.5	0.9435	0.9053	0.7837	0.824	0.5123	0.204	0.0209
629	0.9442	0.9043	0.7851	0.8237	0.513	0.2039	0.022
629.5	0.9438	0.9043	0.784	0.8223	0.5118	0.2045	0.0216
630	0.9438	0.9045	0.786	0.8235	0.5118	0.2049	0.0222
630.5	0.9445	0.9036	0.7839	0.8221	0.5114	0.2055	0.0217
631	0.9442	0.9029	0.7862	0.8233	0.5135	0.2059	0.0222
631.5	0.9425	0.903	0.785	0.821	0.5137	0.2064	0.0223
632	0.9425	0.9022	0.7873	0.8218	0.5149	0.2061	0.0229
632.5	0.9432	0.9011	0.7876	0.8218	0.513	0.2063	0.0225
633	0.9429	0.9014	0.785	0.8245	0.5134	0.2056	0.0226
633.5	0.9437	0.9014	0.7861	0.8242	0.5136	0.2054	0.0226
634	0.9441	0.9004	0.7867	0.8241	0.5145	0.205	0.0222
634.5	0.944	0.9008	0.7844	0.825	0.5148	0.205	0.0224
635	0.9426	0.9022	0.7848	0.827	0.5166	0.2047	0.0221
635.5	0.9424	0.9032	0.7859	0.8242	0.5189	0.2046	0.0226
636	0.9417	0.9045	0.7864	0.8228	0.518	0.2045	0.0233
636.5	0.9438	0.9058	0.7852	0.825	0.5177	0.2041	0.0232
637	0.9439	0.9086	0.7866	0.8254	0.5176	0.2042	0.0228
637.5	0.945	0.9092	0.7862	0.8255	0.519	0.2046	0.0232
638	0.9448	0.9099	0.7846	0.8277	0.5168	0.2044	0.0235
638.5	0.9459	0.9106	0.7857	0.8286	0.5176	0.2041	0.0235
639	0.9448	0.9107	0.7871	0.8274	0.5175	0.2045	0.0236
639.5	0.9453	0.9088	0.7875	0.826	0.5185	0.2048	0.0232
640	0.9443	0.9077	0.7873	0.8255	0.5189	0.205	0.0234
640.5	0.9458	0.907	0.7886	0.8262	0.5203	0.2058	0.0239
641	0.9464	0.9068	0.7914	0.8269	0.5212	0.206	0.024
641.5	0.9465	0.9074	0.7889	0.8275	0.5224	0.2054	0.0237
642	0.9467	0.9078	0.7892	0.8283	0.5251	0.2048	0.0244
642.5	0.9471	0.9082	0.7888	0.8291	0.5251	0.2045	0.0243
643	0.9474	0.9089	0.7882	0.8294	0.5216	0.2046	0.0242
643.5	0.9458	0.9081	0.7895	0.8287	0.5216	0.2056	0.0243
644	0.9482	0.9077	0.787	0.8292	0.5217	0.2068	0.0243
644.5	0.9491	0.9075	0.7867	0.8303	0.5236	0.2081	0.0252
645	0.9492	0.9078	0.7894	0.8299	0.5244	0.2087	0.025
645.5	0.9483	0.9069	0.788	0.83	0.5235	0.2097	0.0252
646	0.9495	0.9082	0.7908	0.8296	0.522	0.2105	0.0255
646.5	0.9476	0.9094	0.7891	0.8296	0.523	0.2111	0.0253
647	0.9486	0.9098	0.7903	0.8285	0.5237	0.2112	0.0259
647.5	0.9461	0.9098	0.791	0.8269	0.5247	0.2118	0.0261
648	0.9496	0.9099	0.792	0.8249	0.5256	0.212	0.0268
648.5	0.9484	0.9096	0.7944	0.8256	0.5244	0.2117	0.0267
649	0.9499	0.9087	0.7922	0.8251	0.5257	0.2117	0.0272
649.5	0.9498	0.9091	0.7921	0.8263	0.524	0.2121	0.0266
650	0.9511	0.91	0.7907	0.8287	0.5245	0.2121	0.0266
650.5	0.9494	0.9118	0.7927	0.8311	0.524	0.2116	0.0272
651	0.9492	0.9123	0.7927	0.832	0.5272	0.2117	0.0265
651.5	0.9491	0.9132	0.79	0.8325	0.5278	0.2119	0.0261
652	0.9518	0.914	0.7907	0.8312	0.5269	0.2124	0.027
652.5	0.9508	0.9142	0.7917	0.8311	0.5246	0.2128	0.0263
653	0.951	0.9139	0.7915	0.8291	0.526	0.2132	0.0264
653.5	0.9507	0.9136	0.7932	0.8289	0.5278	0.2132	0.0269
654	0.9527	0.9135	0.7938	0.8299	0.5269	0.2132	0.0276
654.5	0.9514	0.9131	0.7935	0.8298	0.5275	0.2123	0.0281
655	0.9504	0.9131	0.7928	0.8299	0.5281	0.2112	0.0276
655.5	0.9513	0.9132	0.7947	0.8298	0.5284	0.2104	0.0278
656	0.9523	0.914	0.7933	0.83	0.5297	0.2099	0.0275
656.5	0.9518	0.9156	0.7929	0.8284	0.5299	0.2096	0.0279
657	0.9516	0.9165	0.7913	0.8297	0.5297	0.2095	0.0276
657.5	0.9498	0.9172	0.7938	0.8297	0.5285	0.2099	0.027
658	0.9486	0.9175	0.796	0.83	0.5297	0.2103	0.0273
658.5	0.9503	0.9183	0.7948	0.8296	0.5302	0.2106	0.0271
659	0.9518	0.9177	0.7941	0.8294	0.529	0.2105	0.027
659.5	0.9526	0.917	0.794	0.8295	0.5307	0.2108	0.0277
660	0.9515	0.9171	0.7948	0.8292	0.5319	0.2107	0.0283
660.5	0.9514	0.9171	0.7944	0.8281	0.5305	0.211	0.0281
661	0.9526	0.9157	0.7961	0.8275	0.5273	0.211	0.0286
661.5	0.9525	0.9144	0.7968	0.8279	0.5285	0.2107	0.029
662	0.9538	0.9136	0.794	0.8296	0.5296	0.211	0.0282
662.5	0.9515	0.9129	0.7957	0.8302	0.5297	0.2113	0.0284
663	0.9538	0.9126	0.7963	0.8331	0.5293	0.2115	0.027
663.5	0.9521	0.9128	0.7985	0.8344	0.5313	0.2117	0.028
664	0.9511	0.9137	0.7948	0.8368	0.5289	0.212	0.0287
664.5	0.9533	0.9151	0.7949	0.8354	0.531	0.2124	0.0293
665	0.9532	0.916	0.7962	0.835	0.5323	0.213	0.03
665.5	0.9544	0.9166	0.7954	0.8345	0.5307	0.2133	0.03
666	0.9528	0.9177	0.7969	0.8353	0.5321	0.2136	0.0295
666.5	0.9547	0.9176	0.7945	0.8338	0.5312	0.2137	0.0295
667	0.9519	0.9174	0.7975	0.8341	0.5323	0.2132	0.0298
667.5	0.9551	0.9175	0.7969	0.8351	0.5338	0.2128	0.0304
668	0.955	0.9174	0.7963	0.835	0.5352	0.2122	0.0292
668.5	0.9563	0.917	0.798	0.8346	0.5356	0.2117	0.0286
669	0.9554	0.9176	0.7977	0.8353	0.5345	0.2113	0.0294
669.5	0.9559	0.9174	0.7996	0.8357	0.5361	0.2107	0.03
670	0.9575	0.9166	0.7983	0.8357	0.5348	0.2097	0.0296
670.5	0.9571	0.9167	0.8	0.8379	0.535	0.2098	0.0301
671	0.9546	0.9175	0.7983	0.839	0.5357	0.2099	0.0301
671.5	0.9559	0.9175	0.7991	0.8418	0.5379	0.2101	0.0301
672	0.9564	0.9184	0.8019	0.8432	0.536	0.2107	0.0303
672.5	0.9566	0.9193	0.798	0.8443	0.5368	0.211	0.0298
673	0.9564	0.9203	0.7993	0.8441	0.5346	0.2108	0.0293
673.5	0.9553	0.9199	0.7983	0.8451	0.5356	0.2099	0.0298
674	0.9551	0.9202	0.8	0.8453	0.536	0.2093	0.0301
674.5	0.957	0.9199	0.7987	0.8452	0.5383	0.2086	0.0307
675	0.9584	0.9188	0.7989	0.8466	0.5365	0.2085	0.0306
675.5	0.9582	0.9167	0.7991	0.8464	0.536	0.2081	0.0307
676	0.957	0.9166	0.799	0.846	0.5378	0.2076	0.0304
676.5	0.9578	0.9156	0.7988	0.8446	0.5385	0.2077	0.0308
677	0.9556	0.9157	0.7992	0.8444	0.5344	0.2085	0.0311
677.5	0.9582	0.9168	0.7994	0.8425	0.5369	0.2093	0.031
678	0.9574	0.9173	0.8004	0.8421	0.5362	0.2102	0.0312
678.5	0.9567	0.9177	0.7997	0.8424	0.5376	0.2118	0.0312
679	0.9597	0.9188	0.8026	0.8411	0.5385	0.213	0.031
679.5	0.9578	0.9192	0.8019	0.8405	0.5373	0.2133	0.0314
680	0.9572	0.9199	0.8016	0.84	0.5385	0.2133	0.032
680.5	0.9578	0.9213	0.8025	0.8391	0.539	0.213	0.0324
681	0.9572	0.9226	0.8024	0.8381	0.5377	0.2123	0.0315
681.5	0.9578	0.9222	0.8013	0.8385	0.5385	0.2116	0.0309
682	0.957	0.9222	0.8044	0.8385	0.5397	0.2114	0.0312
682.5	0.9604	0.9217	0.804	0.8387	0.5397	0.2115	0.0312
683	0.9603	0.9209	0.8023	0.8387	0.5404	0.212	0.0307
683.5	0.9596	0.9189	0.7994	0.8408	0.5376	0.213	0.0299
684	0.9591	0.9184	0.8019	0.8422	0.5385	0.2136	0.0297
684.5	0.9602	0.918	0.8021	0.8427	0.5411	0.2146	0.0299
685	0.9612	0.917	0.8021	0.8432	0.5417	0.2156	0.0295
685.5	0.9601	0.918	0.8034	0.8449	0.5424	0.2155	0.0295
686	0.9604	0.9183	0.8047	0.8459	0.5418	0.2141	0.0302
686.5	0.9593	0.9188	0.8044	0.8465	0.5404	0.2135	0.0306
687	0.9596	0.9194	0.8053	0.8469	0.5441	0.2128	0.03
687.5	0.9591	0.9198	0.8014	0.8471	0.5417	0.2128	0.0306
688	0.9584	0.9197	0.8034	0.8462	0.5437	0.2136	0.0311
688.5	0.9582	0.9208	0.8033	0.8442	0.5452	0.2161	0.0306
689	0.9589	0.9219	0.8026	0.8436	0.5445	0.2185	0.0312
689.5	0.9581	0.9222	0.8015	0.8447	0.5439	0.2198	0.0312
690	0.961	0.9232	0.8033	0.8454	0.5413	0.2203	0.0309
690.5	0.9588	0.9232	0.8022	0.8471	0.5419	0.2201	0.0307
691	0.9598	0.923	0.8057	0.8473	0.5421	0.2189	0.0314
691.5	0.9597	0.9228	0.8059	0.8481	0.5433	0.2176	0.0315
692	0.9594	0.9228	0.8052	0.8474	0.5432	0.2175	0.032
692.5	0.9588	0.9239	0.8044	0.8468	0.5422	0.2173	0.0313
693	0.9599	0.9248	0.8071	0.8479	0.5416	0.2176	0.0313
693.5	0.9598	0.9253	0.8044	0.8488	0.5415	0.2181	0.031
694	0.9604	0.9265	0.8049	0.8485	0.5438	0.2182	0.0308
694.5	0.9612	0.9271	0.8043	0.8511	0.5424	0.2169	0.0316
695	0.961	0.9268	0.8039	0.8521	0.5444	0.216	0.0315
695.5	0.9591	0.9258	0.8053	0.8516	0.5438	0.2155	0.0305
696	0.9607	0.9257	0.8028	0.8521	0.5428	0.2153	0.0314
696.5	0.9613	0.9251	0.8056	0.851	0.5438	0.2154	0.0313
697	0.9625	0.9251	0.8074	0.8495	0.5419	0.2163	0.0314
697.5	0.9632	0.9253	0.8046	0.8495	0.5448	0.2168	0.0317
698	0.9608	0.9261	0.8057	0.8487	0.5446	0.2165	0.0329
698.5	0.9628	0.9263	0.8038	0.8482	0.5446	0.2163	0.0325
699	0.9615	0.926	0.8064	0.8499	0.5451	0.2164	0.0327
699.5	0.9632	0.9264	0.8062	0.8489	0.5486	0.2155	0.0315
700	0.9613	0.9276	0.8055	0.8481	0.5488	0.2149	0.0323
700.5	0.9616	0.9286	0.8054	0.8474	0.5476	0.2148	0.0324
701	0.961	0.9294	0.8062	0.847	0.5486	0.2143	0.0319
701.5	0.9638	0.9308	0.8058	0.8472	0.5476	0.2132	0.0316
702	0.9635	0.9313	0.8058	0.8469	0.5478	0.213	0.0325
702.5	0.9625	0.9301	0.8061	0.8474	0.5472	0.2131	0.033
703	0.9631	0.9293	0.8041	0.8485	0.5486	0.2131	0.0338
703.5	0.9632	0.9286	0.8063	0.8486	0.5479	0.2129	0.0339
704	0.9632	0.9268	0.8046	0.8478	0.548	0.2132	0.0343
704.5	0.9628	0.9266	0.8059	0.848	0.5474	0.2132	0.0335
705	0.9631	0.9266	0.8086	0.8489	0.5468	0.2138	0.0328
705.5	0.9632	0.9256	0.8055	0.8487	0.5475	0.2138	0.0339
706	0.9631	0.9255	0.8077	0.8497	0.5466	0.2138	0.0343
706.5	0.9637	0.9253	0.8092	0.8503	0.5493	0.2136	0.0344
707	0.963	0.9241	0.8075	0.8526	0.5487	0.2136	0.0349
707.5	0.9626	0.9239	0.8081	0.8519	0.5485	0.2135	0.0349
708	0.9635	0.9248	0.8081	0.8521	0.5494	0.2138	0.0339
708.5	0.9621	0.9252	0.8085	0.8513	0.5469	0.2148	0.0338
709	0.9643	0.926	0.8099	0.85	0.5482	0.2164	0.0343
709.5	0.964	0.9268	0.8083	0.8489	0.5495	0.2175	0.0351
710	0.9639	0.9273	0.8078	0.8486	0.5489	0.2185	0.0348
710.5	0.9649	0.9266	0.8098	0.8482	0.5496	0.2191	0.0343
711	0.9645	0.9271	0.81	0.8482	0.5506	0.2187	0.0338
711.5	0.9633	0.9277	0.8091	0.8494	0.5494	0.2186	0.0343
712	0.9645	0.9281	0.8078	0.849	0.5487	0.2195	0.0344
712.5	0.9643	0.929	0.8099	0.8501	0.551	0.2207	0.0342
713	0.9655	0.9306	0.8077	0.8497	0.5509	0.222	0.0349
713.5	0.964	0.9297	0.807	0.8487	0.5525	0.2233	0.0346
714	0.9648	0.9295	0.8087	0.8482	0.5495	0.2238	0.0346
714.5	0.9637	0.9291	0.8103	0.8484	0.5489	0.2234	0.0344
715	0.9635	0.9284	0.809	0.8475	0.5514	0.2229	0.0345
715.5	0.965	0.9282	0.8095	0.8469	0.5526	0.2227	0.0344
716	0.9629	0.929	0.8087	0.8483	0.5526	0.2231	0.034
716.5	0.9649	0.9291	0.8087	0.8493	0.554	0.2232	0.0347
717	0.9637	0.9291	0.8094	0.8489	0.5497	0.2239	0.0345
717.5	0.9653	0.9294	0.8097	0.8495	0.5516	0.2237	0.0349
718	0.9656	0.929	0.8108	0.8504	0.5515	0.2235	0.0352
718.5	0.9654	0.9285	0.8104	0.8492	0.5516	0.2234	0.0342
719	0.9649	0.9293	0.8115	0.8482	0.5517	0.223	0.035
719.5	0.9671	0.9306	0.8088	0.8481	0.5529	0.2216	0.035
720	0.9648	0.9318	0.81	0.8473	0.5524	0.221	0.0367
720.5	0.9648	0.9327	0.8111	0.8468	0.5546	0.2206	0.0364
721	0.9653	0.9336	0.8124	0.8458	0.5553	0.2209	0.0369
721.5	0.9657	0.9335	0.8108	0.8445	0.5537	0.2216	0.0375
722	0.9675	0.9344	0.8122	0.8431	0.5544	0.2225	0.0372
722.5	0.9671	0.9339	0.8121	0.8427	0.5539	0.223	0.0372
723	0.9676	0.9337	0.8121	0.8422	0.553	0.2232	0.0374
723.5	0.9661	0.9345	0.81	0.8422	0.5533	0.2224	0.0375
724	0.9681	0.9356	0.8102	0.8417	0.555	0.2219	0.0363
724.5	0.9671	0.9352	0.8129	0.8404	0.5555	0.2214	0.0364
725	0.9685	0.9359	0.812	0.8387	0.556	0.221	0.0371
725.5	0.9691	0.9359	0.8121	0.8388	0.5552	0.2208	0.037
726	0.9678	0.9354	0.8101	0.8405	0.5545	0.221	0.0376
726.5	0.9666	0.9346	0.8116	0.8408	0.5561	0.2211	0.0373
727	0.9676	0.9336	0.813	0.8432	0.5561	0.2209	0.0379
727.5	0.9685	0.9327	0.8136	0.8456	0.5557	0.2213	0.0374
728	0.9675	0.9328	0.813	0.8472	0.5568	0.2211	0.038
728.5	0.9668	0.9333	0.8129	0.8464	0.5558	0.2216	0.0378
729	0.9689	0.9342	0.8145	0.8458	0.5554	0.223	0.0372
729.5	0.9691	0.9349	0.8137	0.8447	0.558	0.2245	0.0378
730	0.9689	0.9355	0.8149	0.8425	0.5575	0.2253	0.0358
730.5	0.9672	0.9357	0.8139	0.8409	0.5556	0.2267	0.0368
731	0.9678	0.9368	0.8136	0.842	0.5539	0.2272	0.0367
731.5	0.967	0.9359	0.8122	0.8429	0.5561	0.2264	0.0361
732	0.968	0.9364	0.8122	0.8425	0.5557	0.2268	0.0362
732.5	0.9685	0.936	0.8124	0.8433	0.5565	0.2271	0.0358
733	0.9679	0.9368	0.8132	0.843	0.5565	0.2276	0.0367
733.5	0.9682	0.936	0.8172	0.8411	0.5556	0.2276	0.037
734	0.9694	0.937	0.8153	0.8408	0.5561	0.2281	0.0381
734.5	0.9706	0.9364	0.8159	0.8411	0.5566	0.2275	0.0387
735	0.9704	0.9364	0.8146	0.8413	0.557	0.2271	0.0385
735.5	0.9678	0.9366	0.8159	0.842	0.5559	0.2261	0.0384
736	0.9699	0.936	0.8146	0.8434	0.5588	0.2256	0.0387
736.5	0.9695	0.9365	0.816	0.8452	0.558	0.2261	0.0383
737	0.9711	0.9366	0.8171	0.8476	0.5579	0.2259	0.0379
737.5	0.9692	0.9368	0.8163	0.849	0.5587	0.226	0.0372
738	0.9708	0.9365	0.8146	0.8492	0.5577	0.226	0.0375
738.5	0.9704	0.9369	0.8152	0.8486	0.5562	0.2264	0.0378
739	0.97	0.9362	0.8152	0.8484	0.5583	0.2253	0.0374
739.5	0.9687	0.9362	0.8151	0.8473	0.559	0.225	0.0371
740	0.9681	0.9354	0.8157	0.8451	0.5602	0.2247	0.0372
740.5	0.9677	0.9344	0.8163	0.8449	0.5605	0.2245	0.0381
741	0.9699	0.9347	0.8156	0.8454	0.5586	0.2236	0.0375
741.5	0.9712	0.9348	0.8166	0.8455	0.5573	0.2234	0.0377
742	0.9683	0.9348	0.8175	0.8464	0.56	0.2232	0.038
742.5	0.9692	0.9361	0.8172	0.8489	0.5583	0.2223	0.0376
743	0.9709	0.9371	0.8178	0.85	0.5571	0.2223	0.0382
743.5	0.9697	0.9368	0.8155	0.8509	0.5586	0.2224	0.0385
744	0.9712	0.9359	0.8176	0.8532	0.5598	0.2222	0.0378
744.5	0.9696	0.9366	0.8199	0.8538	0.5601	0.2217	0.0379
745	0.9728	0.9364	0.8177	0.8537	0.5612	0.2221	0.0389
745.5	0.9714	0.9372	0.8201	0.8535	0.56	0.2218	0.0394
746	0.9712	0.938	0.8192	0.8545	0.5613	0.222	0.0378
746.5	0.9734	0.9393	0.817	0.853	0.5603	0.2222	0.0385
747	0.9742	0.9391	0.8181	0.8525	0.5601	0.2234	0.0379
747.5	0.9703	0.941	0.8194	0.8533	0.5621	0.2246	0.0378
748	0.9713	0.941	0.8198	0.8535	0.5603	0.2258	0.0383
748.5	0.9713	0.9416	0.8171	0.8526	0.5595	0.2264	0.0376
749	0.9725	0.9417	0.8181	0.8523	0.5605	0.2268	0.0379
749.5	0.9717	0.9422	0.819	0.8522	0.5618	0.2265	0.0381
750	0.9719	0.9412	0.8186	0.8528	0.5618	0.226	0.0381
750.5	0.9717	0.9402	0.8166	0.8543	0.5611	0.2251	0.0381
751	0.9708	0.9392	0.8186	0.856	0.5613	0.2248	0.0377
751.5	0.9717	0.9395	0.8194	0.8576	0.561	0.2247	0.0383
752	0.972	0.9387	0.8182	0.8591	0.5615	0.2247	0.038
752.5	0.9705	0.9381	0.8175	0.858	0.5607	0.2248	0.0389
753	0.9717	0.9388	0.8193	0.857	0.5609	0.2258	0.0384
753.5	0.9718	0.9386	0.8185	0.8556	0.5614	0.2267	0.0388
754	0.972	0.9384	0.8183	0.8534	0.5637	0.2276	0.038
754.5	0.9706	0.9389	0.8206	0.8515	0.5636	0.2292	0.0394
755	0.97	0.9386	0.8178	0.8522	0.5638	0.2303	0.0386
755.5	0.9718	0.9383	0.8197	0.8529	0.5638	0.2309	0.0384
756	0.9702	0.9394	0.8172	0.8545	0.5632	0.2315	0.0384
756.5	0.97	0.9404	0.8192	0.8566	0.5635	0.2321	0.0375
757	0.972	0.9409	0.8189	0.8568	0.5622	0.2314	0.0383
757.5	0.9718	0.9426	0.8185	0.8568	0.5646	0.2306	0.0384
758	0.9726	0.9437	0.8197	0.8566	0.5632	0.2302	0.0375
758.5	0.9721	0.9436	0.8191	0.855	0.5637	0.2302	0.0378
759	0.9711	0.9425	0.8183	0.8521	0.5622	0.2307	0.0377
759.5	0.9725	0.942	0.821	0.8519	0.5625	0.2311	0.0375
760	0.9711	0.9419	0.8204	0.851	0.5623	0.2317	0.0385
760.5	0.972	0.9421	0.8215	0.85	0.5634	0.2321	0.0384
761	0.9729	0.9424	0.8209	0.8494	0.5642	0.2315	0.0389
761.5	0.9711	0.9434	0.821	0.8519	0.5637	0.2302	0.0387
762	0.9708	0.9433	0.8205	0.8533	0.5648	0.2299	0.0391
762.5	0.9719	0.9433	0.8209	0.8537	0.5658	0.2287	0.0394
763	0.972	0.9429	0.8211	0.8545	0.5647	0.2278	0.0391
763.5	0.9722	0.9425	0.8224	0.8557	0.5642	0.2277	0.0398
764	0.9745	0.9424	0.822	0.8554	0.5652	0.228	0.0384
764.5	0.9728	0.9429	0.8204	0.8548	0.5646	0.2284	0.0388
765	0.9727	0.943	0.8196	0.8566	0.5648	0.2302	0.0385
765.5	0.9732	0.9431	0.8195	0.8579	0.5665	0.2317	0.0386
766	0.9748	0.9431	0.8198	0.8596	0.5665	0.2319	0.0376
766.5	0.9726	0.9437	0.8207	0.861	0.5657	0.2323	0.0389
767	0.9732	0.9442	0.8209	0.8613	0.5663	0.2323	0.0384
767.5	0.9732	0.9437	0.8209	0.859	0.5691	0.2321	0.0382
768	0.9719	0.9439	0.8209	0.8578	0.5688	0.2316	0.0375
768.5	0.9716	0.9438	0.8199	0.8548	0.5685	0.2318	0.0373
769	0.9721	0.9435	0.8197	0.8526	0.5685	0.232	0.0376
769.5	0.973	0.9433	0.8209	0.8526	0.5659	0.2321	0.0368
770	0.9734	0.9439	0.8214	0.8537	0.5664	0.2317	0.0369
770.5	0.9731	0.9429	0.8208	0.8534	0.564	0.231	0.0376
771	0.9738	0.9429	0.8199	0.8556	0.5661	0.2313	0.0385
771.5	0.9737	0.9427	0.8204	0.8567	0.568	0.2316	0.0384
772	0.9744	0.9426	0.8198	0.8573	0.5691	0.2316	0.0384
772.5	0.9744	0.942	0.8217	0.8565	0.569	0.2325	0.0388
773	0.9748	0.9429	0.8193	0.8562	0.5693	0.2332	0.0383
773.5	0.9752	0.9428	0.8184	0.8565	0.5671	0.2333	0.0392
774	0.9742	0.9428	0.8228	0.8562	0.5703	0.233	0.0398
774.5	0.9728	0.9432	0.8224	0.8573	0.5693	0.233	0.0401
775	0.9738	0.9436	0.8219	0.8594	0.5693	0.2322	0.0402
775.5	0.9745	0.9442	0.8225	0.8597	0.5688	0.2323	0.0399
776	0.9752	0.9446	0.8226	0.8587	0.5684	0.2317	0.0398
776.5	0.9739	0.9449	0.823	0.8604	0.5688	0.2308	0.0399
777	0.9745	0.9449	0.8236	0.8599	0.5691	0.231	0.0396
777.5	0.9718	0.9447	0.8223	0.8585	0.5688	0.2312	0.0395
778	0.9747	0.9438	0.8214	0.8594	0.5657	0.2312	0.0403
778.5	0.9746	0.9435	0.8215	0.8601	0.5657	0.2314	0.0395
779	0.9749	0.9433	0.8226	0.858	0.5676	0.2326	0.0396
779.5	0.9743	0.9425	0.82	0.8583	0.5685	0.2332	0.0391
780	0.9759	0.9423	0.822	0.8593	0.5669	0.2341	0.0391
780.5	0.9739	0.9426	0.823	0.8584	0.568	0.2345	0.0381
781	0.9757	0.9423	0.8246	0.8578	0.5697	0.2357	0.0388
781.5	0.9752	0.9431	0.8235	0.858	0.57	0.2367	0.0386
782	0.9757	0.9436	0.8242	0.8572	0.5693	0.2369	0.038
782.5	0.9771	0.9432	0.823	0.8568	0.5694	0.2364	0.0387
783	0.976	0.9433	0.8225	0.8563	0.5683	0.2365	0.0384
783.5	0.9771	0.9437	0.8218	0.8565	0.57	0.2361	0.0385
784	0.9771	0.943	0.8229	0.857	0.5688	0.2345	0.0393
784.5	0.975	0.9434	0.8224	0.8558	0.5704	0.2334	0.039
785	0.9748	0.9447	0.8219	0.8554	0.5706	0.2327	0.0389
785.5	0.9756	0.9447	0.8254	0.8564	0.5712	0.2328	0.0388
786	0.9748	0.9457	0.8206	0.8545	0.5725	0.2327	0.0394
786.5	0.9745	0.9461	0.8228	0.853	0.5715	0.2328	0.0393
787	0.9755	0.9468	0.8244	0.8534	0.5722	0.2334	0.0392
787.5	0.9761	0.9465	0.8234	0.8522	0.5716	0.2338	0.0394
788	0.9747	0.9464	0.821	0.851	0.5722	0.2334	0.0394
788.5	0.974	0.9455	0.8227	0.8529	0.5721	0.2332	0.0391
789	0.9775	0.9442	0.8226	0.8531	0.573	0.2329	0.0388
789.5	0.9766	0.9432	0.823	0.852	0.5708	0.2326	0.0382
790	0.9764	0.9434	0.823	0.8527	0.5705	0.2323	0.0384
790.5	0.976	0.9447	0.8253	0.8536	0.5699	0.2316	0.0389
791	0.9778	0.9453	0.8237	0.8528	0.5722	0.2308	0.0393
791.5	0.978	0.9469	0.821	0.8528	0.572	0.2302	0.0393
792	0.976	0.9479	0.8238	0.8537	0.5714	0.2298	0.0399
792.5	0.9765	0.9479	0.8234	0.8514	0.5723	0.2294	0.0396
793	0.9802	0.9476	0.8218	0.8502	0.5738	0.2286	0.0393
793.5	0.9784	0.9473	0.8227	0.8493	0.573	0.2289	0.04
794	0.9763	0.9476	0.8241	0.8493	0.5718	0.229	0.0398
794.5	0.9772	0.9478	0.8258	0.8459	0.5718	0.2283	0.0395
795	0.9768	0.9475	0.824	0.8466	0.5739	0.2285	0.039
795.5	0.9773	0.9466	0.8234	0.8468	0.5725	0.2295	0.0391
796	0.9772	0.9464	0.8242	0.8475	0.5739	0.2296	0.0403
796.5	0.9767	0.9459	0.8233	0.8467	0.5738	0.23	0.0388
797	0.9778	0.9454	0.8227	0.8502	0.5746	0.2308	0.039
797.5	0.9784	0.9456	0.822	0.851	0.5731	0.2312	0.0388
798	0.9776	0.9453	0.8239	0.8519	0.5743	0.2315	0.0395
798.5	0.977	0.9454	0.8244	0.8526	0.5735	0.2325	0.0396
799	0.9785	0.9459	0.8254	0.853	0.5755	0.2333	0.0401
799.5	0.9762	0.9458	0.8254	0.8542	0.5757	0.2339	0.0394
800	0.9776	0.9464	0.824	0.8566	0.5745	0.2343	0.0394
800.5	0.9768	0.9467	0.8276	0.857	0.5741	0.2347	0.0398
801	0.975	0.9466	0.8248	0.8574	0.5753	0.2344	0.0407
801.5	0.9761	0.9461	0.825	0.8609	0.5741	0.2351	0.0402
802	0.9771	0.9462	0.8268	0.8602	0.5736	0.2357	0.0403
802.5	0.9775	0.9454	0.8255	0.8615	0.5749	0.2364	0.0407
803	0.9772	0.9462	0.8255	0.8624	0.5772	0.2364	0.0402
803.5	0.9772	0.947	0.8251	0.8638	0.5755	0.2375	0.0396
804	0.9761	0.9475	0.8252	0.8634	0.5752	0.2373	0.0398
804.5	0.9765	0.9482	0.8253	0.863	0.575	0.2376	0.0391
805	0.976	0.9493	0.8276	0.8617	0.5745	0.2373	0.0391
805.5	0.9775	0.9496	0.8263	0.8614	0.5745	0.237	0.0394
806	0.9782	0.9502	0.8246	0.8611	0.5761	0.2359	0.0399
806.5	0.9792	0.9502	0.8264	0.8595	0.5748	0.235	0.0399
807	0.9787	0.9505	0.8269	0.8601	0.5769	0.234	0.04
807.5	0.9783	0.9508	0.8284	0.8579	0.579	0.2338	0.0391
808	0.9788	0.9511	0.8292	0.8558	0.5778	0.2334	0.0397
808.5	0.9783	0.9516	0.8281	0.8551	0.5773	0.2336	0.0389
809	0.9788	0.9523	0.827	0.8544	0.578	0.2333	0.0383
809.5	0.9794	0.9521	0.8277	0.8533	0.5784	0.2325	0.038
810	0.9789	0.9526	0.8278	0.8546	0.5765	0.2317	0.0382
810.5	0.9792	0.9513	0.8283	0.8565	0.5778	0.2321	0.0381
811	0.9796	0.9511	0.8285	0.8558	0.5767	0.2318	0.0383
811.5	0.9784	0.9504	0.8265	0.8576	0.5764	0.232	0.0388
812	0.9787	0.9502	0.8267	0.8585	0.5768	0.2327	0.0383
812.5	0.9794	0.9498	0.8285	0.8585	0.5773	0.2326	0.0381
813	0.9805	0.9511	0.8259	0.8579	0.5756	0.2327	0.0383
813.5	0.9805	0.952	0.8278	0.8573	0.5775	0.2325	0.0389
814	0.9794	0.9532	0.8281	0.8566	0.5779	0.2329	0.0384
814.5	0.9789	0.9541	0.8265	0.8562	0.5769	0.2332	0.0378
815	0.9781	0.9538	0.8269	0.8565	0.5769	0.2333	0.0375
815.5	0.9794	0.9539	0.8274	0.857	0.5755	0.2319	0.0375
816	0.9809	0.9521	0.8281	0.8567	0.5754	0.231	0.0374
816.5	0.9794	0.9512	0.8277	0.8563	0.5762	0.2305	0.038
817	0.9805	0.9512	0.8284	0.856	0.5774	0.2299	0.0394
817.5	0.981	0.9514	0.8277	0.8564	0.5795	0.2302	0.0391
818	0.9806	0.9512	0.826	0.8559	0.5772	0.2319	0.0393
818.5	0.98	0.9526	0.8273	0.8565	0.5776	0.2337	0.0395
819	0.9803	0.9535	0.8279	0.8571	0.5788	0.2356	0.039
819.5	0.9803	0.9535	0.8296	0.8573	0.5794	0.237	0.0391
820	0.9815	0.954	0.8298	0.8592	0.579	0.2383	0.0391
820.5	0.9803	0.9541	0.8273	0.8598	0.58	0.2389	0.0378
821	0.9807	0.9527	0.827	0.8619	0.5807	0.2391	0.0388
821.5	0.9801	0.9514	0.8285	0.8629	0.5805	0.2385	0.0385
822	0.9805	0.95	0.8281	0.8648	0.5791	0.238	0.0379
822.5	0.9797	0.9497	0.829	0.8618	0.5792	0.2376	0.0386
823	0.978	0.9503	0.8288	0.8611	0.5791	0.2374	0.0388
823.5	0.9791	0.9517	0.8299	0.8612	0.5792	0.2374	0.0393
824	0.9797	0.9524	0.8305	0.8603	0.5793	0.2374	0.0402
824.5	0.9814	0.953	0.8279	0.8607	0.5803	0.2375	0.0388
825	0.9815	0.9529	0.8299	0.8627	0.5801	0.2373	0.0393
825.5	0.9819	0.9517	0.8296	0.8642	0.5796	0.2378	0.0407
826	0.9825	0.9507	0.8295	0.8625	0.581	0.2386	0.0397
826.5	0.9815	0.951	0.831	0.8617	0.5801	0.2387	0.0398
827	0.9817	0.9508	0.8311	0.8591	0.5804	0.2386	0.0408
827.5	0.9815	0.9515	0.8313	0.856	0.5814	0.2387	0.0403
828	0.9808	0.9523	0.8286	0.8563	0.5797	0.2389	0.0401
828.5	0.9826	0.9533	0.8276	0.8567	0.577	0.2379	0.0392
829	0.9813	0.9535	0.8266	0.8575	0.5781	0.2385	0.0392
829.5	0.9822	0.9538	0.8309	0.8577	0.5783	0.2398	0.0402
830	0.9822	0.9527	0.8284	0.86	0.5781	0.2408	0.0398
830.5	0.9818	0.9523	0.8279	0.86	0.5801	0.2405	0.0404
831	0.9798	0.9521	0.8295	0.8614	0.5801	0.2406	0.04
831.5	0.9811	0.9513	0.8309	0.8624	0.5781	0.2401	0.0412
832	0.9805	0.9507	0.8322	0.8633	0.578	0.2391	0.041
832.5	0.9801	0.9507	0.8322	0.8638	0.579	0.2377	0.0399
833	0.9803	0.9506	0.8295	0.8643	0.5782	0.237	0.0396
833.5	0.981	0.9509	0.8299	0.8638	0.5797	0.2367	0.0396
834	0.9802	0.9515	0.8303	0.8645	0.5789	0.2364	0.0405
834.5	0.9803	0.9525	0.8311	0.865	0.5799	0.2371	0.0406
835	0.9788	0.9535	0.832	0.864	0.5796	0.2374	0.0404
835.5	0.9813	0.9538	0.8297	0.8646	0.5817	0.2378	0.0398
836	0.9813	0.9533	0.83	0.8647	0.5824	0.2383	0.0405
836.5	0.9829	0.9536	0.8305	0.8638	0.5829	0.2386	0.0407
837	0.9815	0.9541	0.8338	0.8647	0.582	0.2383	0.0401
837.5	0.9833	0.9533	0.8317	0.8654	0.5809	0.238	0.0402
838	0.9833	0.9532	0.8308	0.864	0.581	0.2374	0.0408
838.5	0.9837	0.9537	0.8324	0.8634	0.5804	0.2368	0.0402
839	0.9816	0.953	0.8315	0.8628	0.5797	0.2361	0.0402
839.5	0.9811	0.9532	0.8314	0.8607	0.5805	0.2356	0.0398
840	0.9813	0.9544	0.8302	0.8604	0.5803	0.2355	0.0397
840.5	0.9815	0.9544	0.8325	0.8601	0.5786	0.2359	0.0396
841	0.9825	0.9556	0.834	0.8612	0.58	0.2364	0.0397
841.5	0.9817	0.9565	0.8357	0.862	0.581	0.2369	0.0396
842	0.9816	0.957	0.8339	0.863	0.583	0.2371	0.0393
842.5	0.9817	0.9574	0.8323	0.864	0.5813	0.2367	0.0409
843	0.9822	0.9579	0.8332	0.8656	0.5826	0.2365	0.0404
843.5	0.9833	0.9568	0.831	0.8655	0.583	0.2368	0.0411
844	0.9827	0.9575	0.8305	0.867	0.5825	0.236	0.0404
844.5	0.9832	0.9565	0.8333	0.8679	0.582	0.2358	0.04
845	0.9819	0.9558	0.8287	0.8684	0.5808	0.237	0.0398
845.5	0.9809	0.9562	0.8304	0.8685	0.5812	0.2381	0.039
846	0.9822	0.9565	0.8325	0.8686	0.5819	0.2393	0.0396
846.5	0.9815	0.9562	0.8321	0.8685	0.5839	0.2413	0.04
847	0.9816	0.9567	0.8327	0.8706	0.582	0.2428	0.0401
847.5	0.9835	0.957	0.83	0.8715	0.5833	0.244	0.0399
848	0.9823	0.9569	0.8337	0.8735	0.5825	0.2443	0.0389
848.5	0.9813	0.9569	0.8327	0.8758	0.5856	0.2436	0.039
849	0.9821	0.9561	0.8313	0.8752	0.5841	0.2435	0.0402
849.5	0.98	0.9558	0.832	0.8736	0.5842	0.2428	0.039
850	0.9815	0.956	0.8331	0.8728	0.5846	0.2419	0.0391
850.5	0.9836	0.9564	0.8289	0.871	0.5855	0.242	0.0388
851	0.9819	0.9567	0.8293	0.8677	0.5853	0.2429	0.0391
851.5	0.983	0.9571	0.829	0.8675	0.5849	0.2428	0.0388
852	0.9833	0.9578	0.8315	0.8669	0.5853	0.2434	0.0389
852.5	0.9829	0.9577	0.8322	0.866	0.586	0.2443	0.0395
853	0.9806	0.9572	0.8319	0.8648	0.5837	0.2446	0.039
853.5	0.9825	0.9567	0.8332	0.8658	0.5833	0.2442	0.0382
854	0.9831	0.9574	0.8334	0.8653	0.5828	0.2441	0.0389
854.5	0.9837	0.9567	0.8356	0.865	0.5843	0.244	0.0381
855	0.9848	0.9574	0.8332	0.8652	0.5841	0.2428	0.0383
855.5	0.9851	0.9583	0.8329	0.865	0.584	0.243	0.0389
856	0.9841	0.9596	0.8322	0.8652	0.5845	0.2427	0.0396
856.5	0.9836	0.96	0.8335	0.8651	0.584	0.2427	0.0391
857	0.984	0.9604	0.8324	0.8665	0.5842	0.2428	0.0389
857.5	0.9843	0.9608	0.8326	0.8694	0.5859	0.2433	0.039
858	0.9846	0.9604	0.8337	0.8706	0.5841	0.2427	0.04
858.5	0.9838	0.9599	0.8349	0.8705	0.5874	0.2434	0.0398
859	0.9807	0.9597	0.835	0.8727	0.5862	0.2439	0.0413
859.5	0.9839	0.9596	0.8341	0.8716	0.5881	0.2442	0.0414
860	0.9839	0.9589	0.8336	0.8694	0.586	0.2446	0.0409
860.5	0.9837	0.9589	0.8335	0.8707	0.5878	0.245	0.0393
861	0.9854	0.9583	0.8326	0.8713	0.5875	0.2444	0.0402
861.5	0.9829	0.9575	0.8345	0.8695	0.5864	0.2432	0.0399
862	0.984	0.9571	0.8331	0.869	0.5872	0.2426	0.04
862.5	0.984	0.9566	0.8341	0.869	0.5878	0.2419	0.0395
863	0.9842	0.9563	0.8322	0.8663	0.5879	0.2404	0.0407
863.5	0.9822	0.9567	0.8323	0.8652	0.5889	0.2391	0.0395
864	0.9852	0.9573	0.8325	0.8657	0.5866	0.2397	0.0402
864.5	0.9829	0.9575	0.8333	0.8666	0.5886	0.2396	0.0404
865	0.983	0.9584	0.8358	0.8657	0.5861	0.2402	0.041
865.5	0.9845	0.9584	0.8326	0.8655	0.5863	0.2422	0.0402
866	0.9841	0.9582	0.8356	0.8659	0.5868	0.2433	0.0403
866.5	0.984	0.9577	0.8348	0.8673	0.5874	0.2436	0.0399
867	0.984	0.9576	0.834	0.8662	0.5859	0.244	0.0405
867.5	0.9849	0.9572	0.8349	0.8669	0.5871	0.2446	0.041
868	0.9826	0.9577	0.8356	0.8682	0.5863	0.2439	0.0409
868.5	0.9864	0.9571	0.8364	0.8678	0.5874	0.2447	0.0405
869	0.9844	0.9575	0.8343	0.8649	0.5851	0.2455	0.0407
869.5	0.9854	0.958	0.8349	0.8666	0.5851	0.2454	0.0407
870	0.9846	0.9583	0.8343	0.8671	0.5857	0.2447	0.0404
870.5	0.9834	0.9578	0.8343	0.8663	0.5865	0.2442	0.0402
871	0.9841	0.9584	0.8355	0.8682	0.5861	0.2437	0.04
871.5	0.9845	0.959	0.8344	0.8703	0.5865	0.2426	0.0404
872	0.9845	0.9593	0.8353	0.8712	0.5855	0.2424	0.04
872.5	0.9857	0.9595	0.8355	0.8715	0.5879	0.2417	0.0407
873	0.9872	0.96	0.8358	0.8722	0.5873	0.2418	0.0416
873.5	0.9858	0.9602	0.834	0.8711	0.5887	0.2413	0.0413
874	0.9847	0.9603	0.8336	0.8698	0.5891	0.2411	0.0413
874.5	0.9868	0.9601	0.8352	0.8683	0.5891	0.241	0.0414
875	0.986	0.9592	0.8354	0.8683	0.5897	0.2418	0.0407
875.5	0.9867	0.9593	0.837	0.8695	0.5897	0.2421	0.0402
876	0.9871	0.9604	0.8366	0.8695	0.5873	0.2423	0.0403
876.5	0.9859	0.9595	0.8354	0.8704	0.5864	0.2425	0.0403
877	0.9851	0.9597	0.8363	0.8707	0.5876	0.2431	0.0402
877.5	0.9861	0.961	0.836	0.8712	0.5878	0.2432	0.0401
878	0.9868	0.9609	0.8363	0.8715	0.5877	0.2427	0.0402
878.5	0.9865	0.9605	0.8351	0.8717	0.5875	0.2427	0.0398
879	0.9858	0.9613	0.8365	0.8723	0.5898	0.2424	0.0403
879.5	0.9858	0.9605	0.8366	0.8728	0.59	0.2421	0.0406
880	0.9863	0.9599	0.8391	0.871	0.5905	0.2423	0.041
880.5	0.9873	0.9593	0.8374	0.8697	0.5898	0.2425	0.0412
881	0.9865	0.9578	0.8379	0.8695	0.5903	0.2421	0.0421
881.5	0.9864	0.9571	0.8375	0.8677	0.5905	0.2426	0.0415
882	0.9872	0.9572	0.8388	0.8662	0.5912	0.2432	0.0414
882.5	0.9878	0.9575	0.8367	0.8674	0.5914	0.2434	0.0415
883	0.9883	0.9575	0.8367	0.8665	0.5911	0.2441	0.0412
883.5	0.9863	0.9588	0.8379	0.8655	0.5898	0.2457	0.0412
884	0.989	0.96	0.8371	0.8659	0.5904	0.2463	0.0407
884.5	0.9888	0.9614	0.8391	0.8653	0.5905	0.246	0.0403
885	0.9877	0.9615	0.8389	0.8633	0.5911	0.2456	0.0397
885.5	0.9874	0.9623	0.8374	0.8633	0.5902	0.245	0.0404
886	0.9871	0.963	0.8374	0.8641	0.5895	0.2441	0.04
886.5	0.9885	0.9629	0.8368	0.8649	0.5926	0.2432	0.0404
887	0.986	0.9629	0.8384	0.8671	0.5929	0.2426	0.0408
887.5	0.9866	0.9629	0.8393	0.8677	0.5933	0.2422	0.0412
888	0.9867	0.9627	0.8364	0.8687	0.5945	0.2418	0.0406
888.5	0.986	0.9626	0.8383	0.8694	0.5919	0.2419	0.0403
889	0.9879	0.9629	0.8369	0.8697	0.5917	0.2426	0.0398
889.5	0.986	0.9627	0.8373	0.8702	0.5921	0.2434	0.0399
890	0.986	0.9621	0.8384	0.8721	0.5923	0.2445	0.0393
890.5	0.9874	0.9627	0.8373	0.8728	0.5913	0.245	0.039
891	0.9878	0.9628	0.8392	0.8735	0.5911	0.2448	0.0398
891.5	0.9866	0.9619	0.838	0.8734	0.5892	0.2454	0.0405
892	0.9865	0.9609	0.8368	0.8723	0.5927	0.2462	0.0397
892.5	0.9874	0.9616	0.8354	0.8712	0.5908	0.2461	0.0392
893	0.9866	0.9613	0.8373	0.8713	0.5902	0.247	0.0396
893.5	0.9878	0.9606	0.837	0.8708	0.5896	0.2483	0.0399
894	0.9862	0.9614	0.8369	0.872	0.59	0.2486	0.0404
894.5	0.9877	0.963	0.8374	0.8734	0.5893	0.2484	0.0406
895	0.9863	0.9638	0.8404	0.8758	0.5918	0.249	0.0408
895.5	0.9876	0.9641	0.8399	0.8755	0.5928	0.2493	0.0406
896	0.9872	0.9644	0.8384	0.8761	0.5917	0.2486	0.0407
896.5	0.9865	0.964	0.8389	0.8753	0.5937	0.2477	0.0393
897	0.9885	0.9636	0.839	0.8754	0.5913	0.2475	0.0388
897.5	0.986	0.9633	0.8385	0.8744	0.5891	0.2462	0.0389
898	0.9862	0.9629	0.8393	0.8738	0.5901	0.2454	0.0385
898.5	0.9871	0.9631	0.8382	0.8751	0.5928	0.2457	0.0389
899	0.9888	0.9635	0.8413	0.8759	0.594	0.246	0.0392
899.5	0.9875	0.9624	0.8412	0.8754	0.5914	0.2456	0.0397
900	0.988	0.9616	0.841	0.876	0.5927	0.2466	0.0397
900.5	0.9879	0.9612	0.8386	0.8779	0.5936	0.247	0.0402
901	0.9867	0.9603	0.8371	0.8778	0.5947	0.2464	0.04
901.5	0.9867	0.9594	0.8399	0.8785	0.5947	0.2464	0.0397
902	0.986	0.9598	0.8395	0.8796	0.5947	0.2463	0.0406
902.5	0.9872	0.9603	0.8409	0.8814	0.5934	0.2459	0.0401
903	0.9878	0.9612	0.8406	0.8813	0.5917	0.2456	0.0396
903.5	0.9866	0.9613	0.8402	0.8814	0.5923	0.2463	0.0392
904	0.9875	0.9617	0.8385	0.8833	0.592	0.2468	0.0394
904.5	0.9881	0.9622	0.8408	0.8822	0.5943	0.2473	0.041
905	0.9872	0.9615	0.8413	0.8806	0.5948	0.2469	0.0408
905.5	0.9877	0.9597	0.8397	0.8815	0.5935	0.2475	0.0408
906	0.9867	0.9599	0.8417	0.8815	0.593	0.2474	0.0409
906.5	0.9878	0.9599	0.8386	0.8795	0.5936	0.2476	0.0409
907	0.9891	0.9593	0.8398	0.8798	0.5948	0.247	0.0408
907.5	0.9891	0.9596	0.8408	0.8795	0.5955	0.2467	0.0408
908	0.9886	0.9609	0.8412	0.8779	0.5961	0.2463	0.0407
908.5	0.9872	0.962	0.841	0.8781	0.5945	0.2459	0.0398
909	0.9872	0.963	0.8406	0.8772	0.5957	0.2446	0.0401
909.5	0.9872	0.9648	0.8396	0.8778	0.5947	0.2443	0.0401
910	0.9873	0.966	0.8415	0.8774	0.5958	0.2433	0.0396
910.5	0.9881	0.9667	0.8401	0.8782	0.594	0.2419	0.0397
911	0.9875	0.9671	0.84	0.8773	0.5952	0.2409	0.0395
911.5	0.9881	0.9671	0.8418	0.8787	0.5932	0.241	0.0399
912	0.989	0.9664	0.8428	0.8788	0.5983	0.2413	0.0402
912.5	0.9893	0.9655	0.8425	0.8803	0.5935	0.2428	0.0398
913	0.988	0.9657	0.8408	0.8812	0.5947	0.2445	0.0397
913.5	0.9882	0.9648	0.8408	0.8803	0.5924	0.2454	0.0393
914	0.9886	0.9645	0.8423	0.8803	0.5933	0.2456	0.0385
914.5	0.9879	0.9641	0.8411	0.881	0.5955	0.2461	0.0391
915	0.9895	0.9652	0.842	0.8796	0.5971	0.2467	0.0392
915.5	0.9865	0.965	0.8423	0.8794	0.5954	0.2468	0.0392
916	0.9888	0.9653	0.8416	0.8812	0.5965	0.2476	0.0388
916.5	0.9872	0.9656	0.8416	0.8806	0.5955	0.2483	0.0397
917	0.9897	0.9668	0.8416	0.8788	0.5967	0.2492	0.0398
917.5	0.9889	0.9666	0.8416	0.8789	0.5936	0.2496	0.0395
918	0.9896	0.9664	0.8408	0.8775	0.597	0.2505	0.0396
918.5	0.9886	0.9659	0.8407	0.8763	0.5972	0.2507	0.0403
919	0.9888	0.9655	0.8397	0.8771	0.5962	0.2507	0.0409
919.5	0.9887	0.9642	0.8419	0.8781	0.5941	0.2505	0.0402
920	0.9883	0.963	0.8419	0.879	0.595	0.2504	0.0403
920.5	0.9902	0.9634	0.8418	0.8811	0.5963	0.2507	0.0402
921	0.9894	0.9638	0.8431	0.8827	0.5962	0.251	0.0406
921.5	0.9894	0.9637	0.8426	0.8833	0.5985	0.2513	0.0398
922	0.987	0.9638	0.8418	0.8839	0.5975	0.2521	0.04
922.5	0.9891	0.9646	0.8428	0.8843	0.5985	0.2516	0.0399
923	0.9887	0.9637	0.8421	0.8838	0.5992	0.2498	0.0399
923.5	0.9904	0.9639	0.84	0.8853	0.5986	0.2479	0.0403
924	0.9896	0.9646	0.8412	0.8867	0.5984	0.2474	0.0398
924.5	0.9898	0.9652	0.8385	0.8881	0.5984	0.246	0.04
925	0.989	0.9671	0.8419	0.888	0.6003	0.2454	0.0394
925.5	0.9898	0.9681	0.842	0.8881	0.6012	0.2455	0.0391
926	0.9888	0.9679	0.8419	0.8855	0.5981	0.2461	0.0383
926.5	0.9907	0.9683	0.8403	0.8845	0.5973	0.2466	0.0396
927	0.9894	0.9686	0.8416	0.8833	0.5984	0.248	0.04
927.5	0.9915	0.967	0.8412	0.8829	0.597	0.2491	0.0394
928	0.9894	0.9668	0.8415	0.8825	0.5987	0.25	0.0385
928.5	0.9913	0.9673	0.8405	0.8821	0.5988	0.2501	0.0382
929	0.9912	0.9674	0.8416	0.8815	0.6011	0.2499	0.0387
929.5	0.9902	0.9672	0.8411	0.8805	0.5998	0.2488	0.0391
930	0.9902	0.9669	0.8411	0.8809	0.5992	0.2477	0.039
930.5	0.9893	0.9669	0.8417	0.882	0.6002	0.2472	0.0388
931	0.9892	0.9659	0.8404	0.8837	0.5997	0.2471	0.0382
931.5	0.9889	0.9647	0.84	0.8841	0.6027	0.2474	0.0383
932	0.99	0.9636	0.8418	0.8847	0.5995	0.2477	0.0384
932.5	0.9887	0.9641	0.8432	0.884	0.5998	0.2484	0.0379
933	0.9891	0.9639	0.8423	0.8829	0.5999	0.2483	0.0371
933.5	0.9915	0.9642	0.8401	0.8805	0.5984	0.2488	0.0373
934	0.9903	0.9649	0.8412	0.8795	0.5986	0.2489	0.0381
934.5	0.99	0.9656	0.8417	0.8792	0.5974	0.2491	0.0378
935	0.9916	0.9659	0.8413	0.8801	0.5965	0.2492	0.0378
935.5	0.991	0.9658	0.8421	0.8808	0.5968	0.25	0.0382
936	0.9905	0.9662	0.8424	0.8833	0.5981	0.2503	0.0384
936.5	0.9886	0.9666	0.8406	0.8841	0.5981	0.25	0.0383
937	0.9901	0.9664	0.8435	0.8842	0.5979	0.2493	0.0383
937.5	0.991	0.9667	0.8453	0.8836	0.5977	0.2488	0.0383
938	0.9908	0.9678	0.8436	0.8822	0.5976	0.2485	0.0384
938.5	0.9913	0.9679	0.8444	0.8803	0.598	0.2484	0.038
939	0.9917	0.9679	0.8449	0.8785	0.5975	0.2491	0.038
939.5	0.9896	0.9689	0.8426	0.8772	0.5982	0.2507	0.0382
940	0.99	0.9684	0.8431	0.877	0.5986	0.2521	0.0386
940.5	0.9906	0.9681	0.8434	0.8773	0.5973	0.2533	0.0391
941	0.9903	0.969	0.8423	0.8792	0.6005	0.2537	0.039
941.5	0.9918	0.9687	0.8418	0.881	0.5995	0.254	0.0386
942	0.9906	0.9689	0.8439	0.8821	0.6004	0.2536	0.039
942.5	0.9894	0.9691	0.8445	0.8825	0.6014	0.2538	0.0392
943	0.9902	0.9693	0.8417	0.8838	0.6012	0.253	0.0383
943.5	0.9925	0.969	0.8455	0.8822	0.5991	0.2531	0.0379
944	0.9908	0.9693	0.8468	0.8823	0.601	0.2524	0.0377
944.5	0.9914	0.9691	0.8458	0.8819	0.6008	0.2518	0.0374
945	0.9908	0.9699	0.8463	0.8816	0.6013	0.2517	0.0385
945.5	0.9917	0.9691	0.846	0.8793	0.6013	0.2527	0.0393
946	0.9913	0.9685	0.8454	0.8785	0.6003	0.253	0.0388
946.5	0.9908	0.9681	0.8436	0.8774	0.6021	0.2539	0.0391
947	0.9912	0.9671	0.8445	0.8778	0.6028	0.2544	0.0399
947.5	0.9905	0.966	0.8443	0.8766	0.6012	0.2541	0.0397
948	0.9903	0.9673	0.8428	0.8763	0.6014	0.2539	0.0389
948.5	0.9926	0.9682	0.8454	0.8761	0.6024	0.2539	0.038
949	0.9906	0.9685	0.8443	0.8751	0.6005	0.2539	0.0382
949.5	0.9926	0.9701	0.8455	0.8739	0.6004	0.2542	0.0387
950	0.9925	0.9703	0.8465	0.8735	0.5987	0.2538	0.0383
950.5	0.9926	0.9699	0.8443	0.8732	0.6006	0.2532	0.0391
951	0.9911	0.9691	0.8443	0.8739	0.6	0.2529	0.038
951.5	0.9895	0.9692	0.8448	0.8741	0.5998	0.2521	0.0377
952	0.9885	0.9689	0.8436	0.8762	0.6021	0.2515	0.0372
952.5	0.9897	0.9692	0.8453	0.8778	0.6009	0.2517	0.0376
953	0.9904	0.9689	0.8449	0.8782	0.602	0.2526	0.037
953.5	0.9907	0.9689	0.8461	0.8794	0.6015	0.2528	0.0372
954	0.9895	0.9692	0.8448	0.8807	0.6017	0.2541	0.0372
954.5	0.9915	0.9683	0.8448	0.8801	0.6013	0.2553	0.0364
955	0.9913	0.9673	0.8441	0.8813	0.6007	0.2569	0.0367
955.5	0.9916	0.9669	0.844	0.8819	0.6022	0.2572	0.0376
956	0.9901	0.9668	0.8455	0.882	0.6017	0.2574	0.0381
956.5	0.9932	0.9668	0.8441	0.882	0.6013	0.2567	0.0385
957	0.9912	0.9675	0.8457	0.8815	0.6027	0.2562	0.0388
957.5	0.9926	0.9683	0.8443	0.8799	0.6016	0.2549	0.0398
958	0.9905	0.9687	0.8471	0.8796	0.6042	0.2536	0.0404
958.5	0.9896	0.9674	0.8468	0.8786	0.6042	0.2531	0.0396
959	0.9931	0.9675	0.8473	0.8774	0.6048	0.2536	0.0401
959.5	0.9923	0.9688	0.8463	0.8769	0.6053	0.2538	0.0391
960	0.9918	0.9692	0.8454	0.8769	0.604	0.2548	0.0401
960.5	0.9921	0.9702	0.845	0.8782	0.604	0.2551	0.0399
961	0.9931	0.9724	0.8439	0.8784	0.604	0.2549	0.0391
961.5	0.9917	0.9719	0.8443	0.8789	0.6031	0.2542	0.0393
962	0.9921	0.9708	0.8434	0.88	0.6038	0.2541	0.0399
962.5	0.9923	0.9703	0.8436	0.8798	0.6031	0.2534	0.0408
963	0.9926	0.9693	0.8452	0.8804	0.6031	0.2533	0.0401
963.5	0.9919	0.9685	0.8448	0.8802	0.6034	0.254	0.0401
964	0.992	0.9687	0.8433	0.8809	0.6019	0.255	0.0404
964.5	0.9916	0.9682	0.844	0.8789	0.6035	0.2556	0.039
965	0.9915	0.9685	0.8433	0.8799	0.6048	0.2558	0.04
965.5	0.9924	0.9689	0.846	0.8817	0.6033	0.2571	0.0408
966	0.9931	0.9691	0.843	0.883	0.603	0.2575	0.0393
966.5	0.9929	0.9696	0.845	0.883	0.6024	0.2574	0.0396
967	0.9936	0.9697	0.8472	0.8852	0.604	0.2575	0.0398
967.5	0.9929	0.9692	0.8465	0.8855	0.6055	0.257	0.0401
968	0.9924	0.9691	0.8445	0.8852	0.6057	0.2564	0.0405
968.5	0.9933	0.9695	0.8441	0.8874	0.6047	0.256	0.0416
969	0.9925	0.9686	0.8434	0.8892	0.6042	0.2562	0.0415
969.5	0.9927	0.9677	0.8464	0.8888	0.6065	0.2565	0.0409
970	0.992	0.9679	0.8457	0.8891	0.6075	0.258	0.0392
970.5	0.9918	0.967	0.8453	0.8877	0.6062	0.2592	0.0389
971	0.9932	0.966	0.8446	0.8863	0.6075	0.2606	0.0399
971.5	0.9915	0.967	0.8445	0.8845	0.607	0.2613	0.0397
972	0.9925	0.9686	0.846	0.8849	0.6057	0.2619	0.0397
972.5	0.9931	0.9685	0.8476	0.885	0.6066	0.2627	0.0391
973	0.993	0.9686	0.8455	0.8857	0.6065	0.2624	0.0385
973.5	0.993	0.9687	0.8465	0.8836	0.6044	0.2624	0.038
974	0.9921	0.9679	0.8457	0.8843	0.6072	0.2626	0.038
974.5	0.9925	0.9672	0.8458	0.8847	0.6056	0.2619	0.0391
975	0.9927	0.9674	0.8448	0.884	0.6053	0.2613	0.0394
975.5	0.9943	0.968	0.8438	0.8843	0.608	0.2611	0.0408
976	0.9941	0.9688	0.8443	0.8864	0.6069	0.2609	0.04
976.5	0.9915	0.9688	0.8432	0.8863	0.6079	0.2602	0.0398
977	0.9911	0.9694	0.8472	0.8863	0.6048	0.2603	0.0401
977.5	0.9925	0.9705	0.8469	0.8873	0.606	0.2596	0.0409
978	0.9942	0.9715	0.8457	0.8867	0.605	0.2596	0.0415
978.5	0.9929	0.9724	0.8472	0.8864	0.6061	0.259	0.0413
979	0.9922	0.9746	0.845	0.8869	0.6063	0.2594	0.0406
979.5	0.993	0.9754	0.8464	0.8872	0.6059	0.2593	0.0397
980	0.9934	0.9761	0.8461	0.887	0.6062	0.2591	0.0405
980.5	0.993	0.9765	0.8443	0.8882	0.6056	0.2597	0.0398
981	0.9935	0.9764	0.8465	0.8883	0.6045	0.26	0.0408
981.5	0.9939	0.9747	0.847	0.8882	0.6033	0.2601	0.0416
982	0.9916	0.9739	0.8457	0.8879	0.6057	0.2612	0.0414
982.5	0.993	0.9733	0.8459	0.8876	0.6039	0.263	0.0407
983	0.9934	0.9731	0.8459	0.8871	0.6052	0.2643	0.0416
983.5	0.9931	0.9727	0.8456	0.8867	0.6056	0.2658	0.041
984	0.9947	0.9728	0.8459	0.8879	0.6058	0.2669	0.0405
984.5	0.9932	0.9724	0.8471	0.8891	0.6064	0.2668	0.0402
985	0.9928	0.9718	0.8457	0.8903	0.6059	0.266	0.0414
985.5	0.9951	0.9715	0.8472	0.889	0.6052	0.2647	0.0421
986	0.9922	0.9716	0.847	0.8899	0.6069	0.2626	0.0424
986.5	0.9943	0.9712	0.8479	0.8887	0.6079	0.2607	0.0415
987	0.9935	0.9715	0.8467	0.8884	0.608	0.2594	0.0417
987.5	0.9943	0.9712	0.8467	0.8885	0.607	0.2585	0.0414
988	0.9934	0.9713	0.8479	0.8905	0.6053	0.2583	0.0404
988.5	0.9938	0.9715	0.847	0.8909	0.6084	0.2585	0.0401
989	0.9928	0.9722	0.8456	0.8918	0.608	0.2589	0.0397
989.5	0.9926	0.9716	0.848	0.8927	0.6069	0.2594	0.0399
990	0.9934	0.9715	0.8475	0.8938	0.6052	0.2589	0.0401
990.5	0.9936	0.9714	0.8464	0.8922	0.6075	0.2585	0.0399
991	0.9951	0.9705	0.849	0.8913	0.6061	0.2585	0.0395
991.5	0.9953	0.9709	0.8485	0.8914	0.6065	0.2585	0.0398
992	0.9935	0.9714	0.8496	0.891	0.6089	0.2581	0.0402
992.5	0.9951	0.9728	0.8455	0.8902	0.6078	0.2594	0.0406
993	0.9948	0.9731	0.8466	0.8927	0.6069	0.2601	0.0399
993.5	0.9933	0.9748	0.848	0.8927	0.6083	0.2617	0.0399
994	0.9947	0.9745	0.8493	0.8934	0.6064	0.2629	0.0404
994.5	0.9927	0.9748	0.8474	0.8929	0.6064	0.2646	0.0409
995	0.9938	0.9746	0.8496	0.893	0.6077	0.2654	0.0416
995.5	0.9944	0.9743	0.8494	0.8915	0.6067	0.2666	0.0416
996	0.9947	0.9733	0.8455	0.8927	0.6081	0.2666	0.0409
996.5	0.9953	0.9737	0.8478	0.8918	0.6068	0.2664	0.0413
997	0.9941	0.9733	0.8474	0.8911	0.6082	0.2659	0.0407
997.5	0.9947	0.9726	0.8469	0.8923	0.6092	0.2653	0.0401
998	0.994	0.9724	0.8487	0.8923	0.6065	0.2644	0.0399
998.5	0.9942	0.9725	0.8482	0.8915	0.6095	0.2641	0.0396
999	0.9957	0.9724	0.8475	0.8927	0.6082	0.2639	0.0401
[truncated: 1,201 more rows]

## Sheet: extended data 1d
s
Application Name	LabSolutions
Version	5.99
Data File Name	C:\LabSolutions\Data\WHALE\2023-05-10 ETBMS purification\2023-05-10 ETBMS purification_5102023_008.lcd
Output Date	2023-08-26
Output Time	19:28:51
[File Information]
Type	Data File
Generated	2023-05-10 20:17:59
Generated by	System Administrator
Modified	2023-05-10 20:33:17
Modified by	System Administrator
[Sample Information]
Operator Name	System Administrator
Acquired	2023-05-10 20:18:17
Sample Type	0:Unknown
Level	0
Sample Name	pure ETBMS Trp
Sample ID	ETBMS Trp
ISTD Amount1	1
ISTD Amount2	1
ISTD Amount3	1
ISTD Amount4	1
ISTD Amount5	1
ISTD Amount6	1
ISTD Amount7	1
ISTD Amount8	1
ISTD Amount9	1
ISTD Amount10	1
ISTD Amount11	1
ISTD Amount12	1
ISTD Amount13	1
ISTD Amount14	1
ISTD Amount15	1
ISTD Amount16	1
ISTD Amount17	1
ISTD Amount18	1
ISTD Amount19	1
ISTD Amount20	1
ISTD Amount21	1
ISTD Amount22	1
ISTD Amount23	1
ISTD Amount24	1
ISTD Amount25	1
ISTD Amount26	1
ISTD Amount27	1
ISTD Amount28	1
ISTD Amount29	1
ISTD Amount30	1
ISTD Amount31	1
ISTD Amount32	1
Sample Amount	1
Dilution Factor	1
Vial#	4
Injection Volume	25
[Original Files]
Data File	C:\LabSolutions\Data\WHALE\2023-05-10 ETBMS purification\2023-05-10 ETBMS purification_5102023_008.lcd
Method File	C:\LabSolutions\Data\Methods\5-150GL_Superose6_Increase\Trp.lcm
Batch File	C:\LabSolutions\Data\WHALE\2023-05-10 ETBMS purification\2023-05-10 ETBMS purification.lcb
Report Format File	c:\LabSolutions\System\DEFAULT.lsr
[File Description]
[Configuration]
Instrument Name	DESKTOP-8MM1O7F-Instrument1
Instrument #	1
Line #	1
# of Detectors	1
Detector ID	Detector A
Detector Name	Detector A
# of Channels	1
[Peak Table(Detector A)]
# of Peaks	83
Peak#	R.Time	I.Time	F.Time	Area	Height	A/H	Conc.	Mark	ID#	Name	k'	Plate #	Plate Ht.	Tailing	Resolution	Sep.Factor	Area Ratio	Height Ratio	Conc. %	Norm Conc.
1	0.132	0.05	0.158	1468	371	3.951	0				0	1	198024	0	0	0	0	0	0	0
2	0.24	0.158	0.275	3095	487	6.357	0	V			0.825	6	25747.9	0	0.216	0	0	0	0	0
3	0.403	0.275	0.425	5730	745	7.694	0	V			2.059	0	5.68586e+06	0	0.032	2.497	0	0	0	0
4	0.468	0.425	0.517	4517	843	5.358	0	V			2.551	8	19807.4	0	0.012	1.239	0	0	0	0
5	0.588	0.517	0.692	10272	1017	10.097	0	V			3.458	4	42418.5	0	0.124	1.355	0	0	0	0
6	0.743	0.692	0.783	5721	1100	5.203	0	V			4.634	11	13843.5	0	0.144	1.34	0	0	0	0
7	0.864	0.783	0.925	9577	1227	7.808	0	V			5.556	8	18567.1	0	0.115	1.199	0	0	0	0
8	0.984	0.925	1.008	6251	1323	4.724	0	V			6.465	33	4518.13	0	0.126	1.164	0	0	0	0
9	1.074	1.008	1.15	11818	1467	8.058	0	V			7.15	6	26776.1	0	0.072	1.106	0	0	0	0
10	1.191	1.15	1.375	21453	1662	12.911	0	V			8.037	0	627210	0	0.02	1.124	0	0	0	0
11	1.422	1.375	1.492	11987	1767	6.786	0	V			9.792	25	6044.31	0	0.043	1.218	0	0	0	0
12	1.508	1.492	1.517	2607	1747	1.492	0	V			10.446	2	91127.5	0	0.029	1.067	0	0	0	0
13	1.535	1.517	1.625	11567	1779	6.504	0	V			10.645	8	18632.2	0	0.008	1.019	0	0	0	0
14	1.715	1.625	1.75	14924	2104	7.094	0	V			12.013	19	7808.37	0	0.097	1.129	0	0	0	0
15	1.815	1.75	1.875	16055	2202	7.291	0	V			12.769	1	148992	0	0.023	1.063	0	0	0	0
16	1.892	1.875	1.933	7714	2237	3.448	0	V			13.361	28	5323.74	0	0.018	1.046	0	0	0	0
17	1.971	1.933	2.008	10124	2307	4.389	0	V			13.957	38	3901.34	0	0.058	1.045	0	0	0	0
18	2.037	2.008	2.075	9278	2364	3.925	0	V			14.454	3	44692.2	0	0.023	1.036	0	0	0	0
19	2.102	2.075	2.15	10707	2394	4.473	0	V			14.949	0	0	0	0	1.034	0	0	0	0
20	2.161	2.15	2.2	7304	2439	2.995	0	V			15.399	11	13084.9	0	0	1.03	0	0	0	0
21	2.266	2.2	2.367	25681	2676	9.598	0	V			16.194	35	4228.9	0	0.051	1.052	0	0	0	0
22	2.425	2.367	2.475	17538	2734	6.414	0	V			17.401	37	4014.05	0	0.102	1.075	0	0	0	0
23	2.518	2.475	2.558	13977	2844	4.914	0	V			18.103	23	6479.03	0	0.05	1.04	0	0	0	0
24	2.6	2.558	2.625	11552	2932	3.94	0	V			18.729	6	25167.3	0	0.026	1.035	0	0	0	0
25	2.663	2.625	2.725	17864	3027	5.901	0	V			19.208	38	3975.34	0	0.021	1.026	0	0	0	0
26	2.807	2.725	2.85	23147	3143	7.365	0	V			20.303	0	676030	0	0.011	1.057	0	0	0	0
27	2.867	2.85	2.883	6360	3189	1.995	0	V			20.753	0	0	0	0	1.022	0	0	0	0
28	2.889	2.883	2.908	4789	3194	1.499	0	V			20.924	0	0	0	0	1.008	0	0	0	0
29	2.925	2.908	2.942	6469	3269	1.978	0	V			21.196	12	12474.7	0	0	1.013	0	0	0	0
30	3.002	2.942	3.033	18283	3388	5.396	0	V			21.777	14	10795.4	0	0.023	1.027	0	0	0	0
31	3.079	3.033	3.117	17206	3481	4.943	0	V			22.362	28	5274.35	0	0.028	1.027	0	0	0	0
32	3.152	3.117	3.183	13933	3547	3.929	0	V			22.916	46	3226.83	0	0.035	1.025	0	0	0	0
33	3.215	3.183	3.3	25018	3596	6.958	0	V			23.397	74	2028.97	0	0.038	1.021	0	0	0	0
34	5.786	3.3	7.967	85198676	1767654	48.199	0	V			42.904	411	365.064	1.461	1.949	1.834	0	0	0	0
35	8.8	7.975	8.825	376793	11536	32.663	0				65.776	69	2172.03	0	1.121	1.533	0	0	0	0
36	8.905	8.825	8.975	102732	11501	8.932	0	V			66.575	11	13233.5	0	0.014	1.012	0	0	0	0
37	9	8.975	9.392	240281	11176	21.499	0	V			67.294	0	0	0	0	1.011	0	0	0	0
38	9.782	9.392	9.833	223779	9040	24.755	0	V			73.231	19	7777.23	0	0	1.088	0	0	0	0
39	9.882	9.833	9.908	40513	9059	4.472	0	V			73.987	46	3239.01	0	0.014	1.01	0	0	0	0
40	9.999	9.908	10.042	71083	8938	7.952	0	V			74.871	17	8982.85	0	0.015	1.012	0	0	0	0
41	10.069	10.042	10.15	56008	8723	6.421	0	V			75.408	44	3428.45	0	0.009	1.007	0	0	0	0
42	10.167	10.15	10.2	25466	8513	2.991	0	V			76.147	14	10376.2	0	0.012	1.01	0	0	0	0
43	10.264	10.2	10.483	139653	8447	16.533	0	V			76.887	18	8444.01	0	0.01	1.01	0	0	0	0
44	10.521	10.483	10.55	31543	7934	3.975	0	V			78.839	13	11928.4	0	0.024	1.025	0	0	0	0
45	10.588	10.55	10.717	76019	7746	9.815	0	V			79.34	13	11496.8	0	0.006	1.006	0	0	0	0
46	10.724	10.717	10.8	35905	7264	4.943	0	V			80.378	0	0	0	0	1.013	0	0	0	0
47	10.836	10.8	10.875	31686	7099	4.464	0	V			81.224	0	0	0	0	1.011	0	0	0	0
48	10.936	10.875	11.033	64705	6970	9.284	0	V			81.982	38	3914.26	0	0	1.009	0	0	0	0
49	11.05	11.033	11.067	13143	6588	1.995	0	V			82.85	11	13530.3	0	0.011	1.011	0	0	0	0
50	11.077	11.067	11.142	29176	6547	4.457	0	V			83.053	15	10240.4	0	0.002	1.002	0	0	0	0
51	11.198	11.142	11.233	34856	6385	5.459	0	V			83.975	13	11523.3	0	0.01	1.011	0	0	0	0
52	11.242	11.233	11.358	45493	6210	7.326	0	V			84.304	0	0	0	0	1.004	0	0	0	0
53	11.398	11.358	11.425	23430	5917	3.96	0	V			85.491	170	881.65	0	0	1.014	0	0	0	0
54	11.449	11.425	11.508	28468	5774	4.93	0	V			85.88	122	1229.21	0	0.013	1.005	0	0	0	0
55	11.532	11.508	11.567	19462	5593	3.48	0	V			86.504	52	2895.43	0	0.016	1.007	0	0	0	0
56	11.586	11.567	11.667	32664	5536	5.9	0	V			86.914	13	11997.9	0	0.006	1.005	0	0	0	0
57	11.704	11.667	11.725	18586	5328	3.488	0	V			87.809	0	0	0	0	1.01	0	0	0	0
58	11.777	11.725	11.867	44221	5316	8.318	0	V			88.37	130	1156.63	0	0	1.006	0	0	0	0
59	11.909	11.867	12.067	58630	5055	11.597	0	V			89.368	174	861.558	0	0.034	1.011	0	0	0	0
60	12.085	12.067	12.167	27437	4676	5.868	0	V			90.704	0	0	0	0	1.015	0	0	0	0
61	12.262	12.167	12.308	37107	4449	8.34	0	V			92.045	21	7003.15	0	0	1.015	0	0	0	0
62	12.367	12.308	12.425	29174	4251	6.863	0	V			92.845	70	2154.13	0	0.013	1.009	0	0	0	0
63	12.495	12.425	12.558	31324	3954	7.923	0	V			93.815	118	1270.87	0	0.024	1.01	0	0	0	0
64	12.583	12.558	12.608	11250	3777	2.978	0	V			94.485	271	553.916	0	0.023	1.007	0	0	0	0
65	12.636	12.608	12.7	20113	3744	5.373	0	V			94.881	91	1653.66	0	0.012	1.004	0	0	0	0
66	12.747	12.7	12.883	38122	3591	10.616	0	V			95.723	41	3679.21	0	0.017	1.009	0	0	0	0
67	12.917	12.883	12.983	19242	3274	5.877	0	V			97.014	287	522.061	0	0.031	1.013	0	0	0	0
68	13.044	12.983	13.092	19599	3059	6.408	0	V			97.979	0	0	0	0	1.01	0	0	0	0
69	13.16	13.092	13.242	24816	2838	8.745	0	V			98.859	581	258.059	0	0	1.009	0	0	0	0
70	13.284	13.242	13.325	12719	2562	4.964	0	V			99.804	24	6307.22	0	0.019	1.01	0	0	0	0
71	13.408	13.325	13.45	18226	2436	7.483	0	V			100.74	15	9949.72	0	0.01	1.009	0	0	0	0
72	13.479	13.45	13.533	11126	2270	4.901	0	V			101.279	294	509.35	0	0.008	1.005	0	0	0	0
73	13.558	13.533	13.575	5399	2184	2.472	0	V			101.884	741	202.447	0	0.031	1.006	0	0	0	0
74	13.613	13.575	13.742	20148	2171	9.281	0	V			102.302	1276	117.568	0	0.031	1.004	0	0	0	0
75	13.787	13.742	13.875	13617	1781	7.644	0	V			103.618	607	246.963	0	0.092	1.013	0	0	0	0
76	13.912	13.875	14.017	12509	1562	8.006	0	V			104.568	3002	49.973	0	0.077	1.009	0	0	0	0
77	14.045	14.017	14.1	6592	1366	4.826	0	V			105.575	839	178.882	0	0.09	1.01	0	0	0	0
78	14.122	14.1	14.175	5373	1241	4.329	0	V			106.161	1921	78.078	0	0.048	1.006	0	0	0	0
79	14.239	14.175	14.375	11505	1065	10.798	0	V			107.048	51	2927.8	0	0.025	1.008	0	0	0	0
80	14.433	14.375	14.533	6762	790	8.555	0	V			108.524	2385	62.894	0	0.043	1.014	0	0	0	0
81	14.594	14.533	14.608	2759	665	4.147	0	V			109.739	41746	3.593	0	0.218	1.011	0	0	0	0
82	14.616	14.608	14.725	3164	584	5.421	0	V			109.907	466	321.606	0	0.015	1.002	0	0	0	0
83	14.77	14.725	14.792	1161	319	3.638	0	V			111.08	45117	3.325	0	0.104	1.011	0	0	0	0
[Compound Results(Detector A)]
# of IDs	0
[Group Results(Detector A)]
# of Groups	0
[LC Chromatogram(Detector A-Ch1)]
Interval(msec)	500
# of Points	1801
Start Time(min)	0
End Time(min)	15
Intensity Units	mV
Intensity Multiplier	0.001
Ex. Wavelength(nm)	280
Em. Wavelength(nm)	325
R.Time (min)	Intensity
0	-53
0.00833	-53
0.01667	-15
0.025	-33
0.03333	-75
0.04167	-129
0.05	-151
0.05833	-133
0.06667	-133
0.075	-97
0.08333	-47
0.09167	-21
0.1	-15
0.10833	44
0.11667	84
0.125	134
0.13333	141
0.14167	125
0.15	107
0.15833	97
0.16667	108
0.175	125
0.18333	135
0.19167	140
0.2	149
0.20833	150
0.21667	132
0.225	135
0.23333	142
0.24167	150
0.25	134
0.25833	119
0.26667	108
0.275	75
0.28333	92
0.29167	127
0.3	154
0.30833	164
0.31667	162
0.325	169
0.33333	181
0.34167	196
0.35	182
0.35833	180
0.36667	212
0.375	224
0.38333	228
0.39167	246
0.4	250
0.40833	249
0.41667	233
0.425	232
0.43333	246
0.44167	243
0.45	234
0.45833	251
0.46667	285
0.475	268
0.48333	274
0.49167	305
0.5	288
0.50833	242
0.51667	229
0.525	273
0.53333	286
0.54167	277
0.55	287
0.55833	305
0.56667	325
0.575	343
0.58333	345
0.59167	343
0.6	341
0.60833	341
0.61667	353
0.625	351
0.63333	321
0.64167	291
0.65	235
0.65833	218
0.66667	230
0.675	228
0.68333	189
0.69167	160
0.7	179
0.70833	200
0.71667	230
0.725	239
0.73333	256
0.74167	274
0.75	262
0.75833	216
0.76667	195
0.775	189
0.78333	178
0.79167	204
0.8	189
0.80833	172
0.81667	183
0.825	196
0.83333	207
0.84167	203
0.85	218
0.85833	272
0.86667	283
0.875	230
0.88333	180
0.89167	177
0.9	164
0.90833	154
0.91667	130
0.925	115
0.93333	131
0.94167	160
0.95	175
0.95833	213
0.96667	221
0.975	250
0.98333	263
0.99167	252
1	223
1.00833	180
1.01667	211
1.025	235
1.03333	244
1.04167	236
1.05	260
1.05833	266
1.06667	301
1.075	319
1.08333	290
1.09167	233
1.1	222
1.10833	227
1.11667	208
1.125	230
1.13333	206
1.14167	174
1.15	173
1.15833	249
1.16667	325
1.175	380
1.18333	385
1.19167	400
1.2	378
1.20833	313
1.21667	271
1.225	281
1.23333	295
1.24167	300
1.25	278
1.25833	264
1.26667	257
1.275	271
1.28333	203
1.29167	150
1.3	147
1.30833	189
1.31667	234
1.325	231
1.33333	223
1.34167	195
1.35	196
1.35833	191
1.36667	173
1.375	177
1.38333	203
1.39167	241
1.4	248
1.40833	247
1.41667	267
1.425	280
1.43333	214
1.44167	175
1.45	162
1.45833	194
1.46667	222
1.475	216
1.48333	188
1.49167	150
1.5	173
1.50833	177
1.51667	165
1.525	169
1.53333	182
1.54167	175
1.55	172
1.55833	176
1.56667	131
1.575	131
1.58333	157
1.59167	170
1.6	147
1.60833	128
1.61667	105
1.625	81
1.63333	117
1.64167	127
1.65	125
1.65833	174
1.66667	240
1.675	272
1.68333	271
1.69167	271
1.7	316
1.70833	327
1.71667	332
1.725	319
1.73333	285
1.74167	249
1.75	247
1.75833	260
1.76667	285
1.775	287
1.78333	293
1.79167	315
1.8	316
1.80833	324
1.81667	333
1.825	303
1.83333	238
1.84167	237
1.85	248
1.85833	239
1.86667	213
1.875	217
1.88333	261
1.89167	292
1.9	271
1.90833	241
1.91667	233
1.925	227
1.93333	210
1.94167	220
1.95	231
1.95833	255
1.96667	284
1.975	285
1.98333	258
1.99167	224
2	164
2.00833	137
2.01667	152
2.025	220
2.03333	279
2.04167	271
2.05	248
2.05833	239
2.06667	230
2.075	198
2.08333	206
2.09167	232
2.1	245
2.10833	240
2.11667	221
2.125	228
2.13333	203
2.14167	199
2.15	211
2.15833	232
2.16667	228
2.175	230
2.18333	223
2.19167	198
2.2	179
2.20833	196
2.21667	194
2.225	228
2.23333	279
2.24167	304
2.25	323
2.25833	353
2.26667	368
2.275	346
2.28333	315
2.29167	278
2.3	234
2.30833	184
2.31667	186
2.325	206
2.33333	188
2.34167	183
2.35	170
2.35833	163
2.36667	163
2.375	163
2.38333	185
2.39167	220
2.4	235
2.40833	253
2.41667	277
2.425	271
2.43333	248
2.44167	250
2.45	293
2.45833	292
2.46667	231
2.475	192
2.48333	202
2.49167	219
2.5	231
2.50833	265
2.51667	291
2.525	274
2.53333	243
2.54167	239
2.55	235
2.55833	233
2.56667	241
2.575	236
2.58333	266
2.59167	285
2.6	299
2.60833	270
2.61667	261
2.625	245
2.63333	249
2.64167	293
2.65	308
2.65833	331
2.66667	333
2.675	305
2.68333	261
2.69167	242
2.7	228
2.70833	246
2.71667	243
2.725	214
2.73333	236
2.74167	216
2.75	198
2.75833	242
2.76667	281
2.775	290
2.78333	279
2.79167	294
2.8	305
2.80833	308
2.81667	303
2.825	290
2.83333	279
2.84167	268
2.85	268
2.85833	290
2.86667	296
2.875	285
2.88333	277
2.89167	280
2.9	271
2.90833	264
2.91667	281
2.925	320
2.93333	279
2.94167	259
2.95	279
2.95833	286
2.96667	285
2.975	302
2.98333	303
2.99167	329
3	364
3.00833	349
3.01667	322
3.025	318
3.03333	314
3.04167	327
3.05	354
3.05833	345
3.06667	366
3.075	382
3.08333	381
3.09167	379
3.1	343
3.10833	300
3.11667	278
3.125	282
3.13333	300
3.14167	363
3.15	376
3.15833	371
3.16667	323
3.175	254
3.18333	249
3.19167	287
3.2	319
3.20833	360
3.21667	364
3.225	355
3.23333	341
3.24167	329
3.25	314
3.25833	322
3.26667	333
3.275	341
3.28333	320
3.29167	244
3.3	197
3.30833	207
3.31667	246
3.325	277
3.33333	303
3.34167	308
3.35	307
3.35833	337
3.36667	355
3.375	353
3.38333	342
3.39167	349
3.4	374
3.40833	382
3.41667	368
3.425	371
3.43333	396
3.44167	442
3.45	481
3.45833	502
3.46667	568
3.475	668
3.48333	763
3.49167	851
3.5	974
3.50833	1117
3.51667	1265
3.525	1418
3.53333	1512
3.54167	1599
3.55	1701
3.55833	1806
3.56667	1916
3.575	2062
3.58333	2161
3.59167	2192
3.6	2213
3.60833	2238
3.61667	2308
3.625	2370
3.63333	2438
3.64167	2482
3.65	2495
3.65833	2507
3.66667	2512
3.675	2520
3.68333	2527
3.69167	2533
3.7	2536
3.70833	2529
3.71667	2488
3.725	2479
3.73333	2529
3.74167	2547
3.75	2583
3.75833	2578
3.76667	2573
3.775	2608
3.78333	2648
3.79167	2684
3.8	2700
3.80833	2713
3.81667	2724
3.825	2723
3.83333	2719
3.84167	2727
3.85	2729
3.85833	2734
3.86667	2770
3.875	2804
3.88333	2841
3.89167	2877
3.9	2922
3.90833	2933
3.91667	2939
3.925	2993
3.93333	3037
3.94167	3058
3.95	3068
3.95833	3092
3.96667	3077
3.975	3069
3.98333	3105
3.99167	3164
4	3159
4.00833	3144
4.01667	3148
4.025	3189
4.03333	3236
4.04167	3299
4.05	3335
4.05833	3353
4.06667	3421
4.075	3512
4.08333	3551
4.09167	3606
4.1	3669
4.10833	3721
4.11667	3773
4.125	3818
4.13333	3835
4.14167	3861
4.15	3921
4.15833	4014
4.16667	4103
4.175	4150
4.18333	4185
4.19167	4217
4.2	4276
4.20833	4344
4.21667	4387
4.225	4430
4.23333	4496
4.24167	4594
4.25	4684
4.25833	4743
4.26667	4804
4.275	4864
4.28333	4934
4.29167	5025
4.3	5112
4.30833	5160
4.31667	5264
4.325	5341
4.33333	5417
4.34167	5540
4.35	5681
4.35833	5783
4.36667	5878
4.375	5973
4.38333	6066
4.39167	6188
4.4	6307
4.40833	6453
4.41667	6596
4.425	6720
4.43333	6857
4.44167	6996
4.45	7096
4.45833	7172
4.46667	7313
4.475	7475
4.48333	7606
4.49167	7756
4.5	7911
4.50833	8076
4.51667	8276
4.525	8462
4.53333	8629
4.54167	8810
4.55	9005
4.55833	9197
4.56667	9377
4.575	9543
4.58333	9751
4.59167	9982
4.6	10230
4.60833	10437
4.61667	10650
4.625	10860
4.63333	11078
4.64167	11292
4.65	11476
4.65833	11659
4.66667	11885
4.675	12151
4.68333	12415
4.69167	12696
4.7	13004
4.70833	13325
4.71667	13606
4.725	13898
4.73333	14177
4.74167	14465
4.75	14760
4.75833	15100
4.76667	15441
4.775	15806
4.78333	16172
4.79167	16516
4.8	16875
4.80833	17245
4.81667	17632
4.825	18075
4.83333	18512
4.84167	18969
4.85	19469
4.85833	19957
4.86667	20490
4.875	21075
4.88333	21671
4.89167	22265
4.9	22959
4.90833	23669
4.91667	24376
4.925	25145
4.93333	25969
4.94167	26817
4.95	27709
4.95833	28691
4.96667	29815
4.975	31023
4.98333	32255
4.99167	33572
5	34977
5.00833	36525
5.01667	38221
5.025	40053
5.03333	42037
5.04167	44121
5.05	46393
5.05833	48886
5.06667	51589
5.075	54507
5.08333	57666
5.09167	61067
5.1	64709
5.10833	68626
5.11667	72855
5.125	77409
5.13333	82350
5.14167	87676
5.15	93384
5.15833	99502
5.16667	106101
5.175	113196
5.18333	120803
5.19167	128902
5.2	137531
5.20833	146773
5.21667	156654
5.225	167212
5.23333	178424
5.24167	190334
5.25	202957
5.25833	216297
5.26667	230392
5.275	245301
5.28333	261025
5.29167	277559
5.3	294984
5.30833	313285
5.31667	332405
5.325	352372
5.33333	373238
5.34167	395053
5.35	417758
5.35833	441376
5.36667	465935
5.375	491388
5.38333	517674
5.39167	544782
5.4	572688
5.40833	601428
5.41667	630956
5.425	661268
5.43333	692332
5.44167	724134
5.45	756405
5.45833	789283
5.46667	822700
5.475	856561
5.48333	890793
5.49167	925438
5.5	960466
5.50833	995595
5.51667	1030767
5.525	1066039
5.53333	1101293
5.54167	1136410
5.55	1171278
5.55833	1205862
5.56667	1240227
5.575	1274045
5.58333	1307248
5.59167	1339799
5.6	1371699
5.60833	1402785
5.61667	1432971
5.625	1462375
5.63333	1490774
5.64167	1517952
5.65	1543889
5.65833	1568770
5.66667	1592462
5.675	1614797
5.68333	1635565
5.69167	1654894
5.7	1672795
5.70833	1689078
5.71667	1703760
5.725	1716795
5.73333	1728259
5.74167	1738099
5.75	1746381
5.75833	1752988
5.76667	1757803
5.775	1760682
5.78333	1761919
5.79167	1761611
5.8	1759655
5.80833	1756178
5.81667	1751126
5.825	1744484
5.83333	1736315
5.84167	1726517
5.85	1715307
5.85833	1702740
5.86667	1688916
5.875	1673776
5.88333	1657430
5.89167	1639933
5.9	1621194
5.90833	1601382
5.91667	1580795
5.925	1559377
5.93333	1536977
5.94167	1513691
5.95	1489764
5.95833	1465274
5.96667	1440112
5.975	1414439
5.98333	1388558
5.99167	1362438
6	1335952
6.00833	1309123
6.01667	1282130
6.025	1255051
6.03333	1227813
6.04167	1200504
6.05	1173349
6.05833	1146257
6.06667	1119281
6.075	1092533
6.08333	1066061
6.09167	1039900
6.1	1013933
6.10833	988204
6.11667	962921
6.125	938098
6.13333	913611
6.14167	889612
6.15	866154
6.15833	843083
6.16667	820519
6.175	798470
6.18333	776880
6.19167	755839
6.2	735326
6.20833	715316
6.21667	695859
6.225	676969
6.23333	658559
6.24167	640727
6.25	623488
6.25833	606756
6.26667	590509
6.275	574773
6.28333	559621
6.29167	545041
6.3	530805
6.30833	517052
6.31667	503817
6.325	491025
6.33333	478617
6.34167	466674
6.35	455212
6.35833	444161
6.36667	433440
6.375	423075
6.38333	413086
6.39167	403502
6.4	394289
6.40833	385412
6.41667	376848
6.425	368584
6.43333	360591
6.44167	352863
6.45	345513
6.45833	338441
6.46667	331609
6.475	325012
6.48333	318661
6.49167	312522
6.5	306526
6.50833	300695
6.51667	295079
6.525	289640
6.53333	284405
6.54167	279328
6.55	274393
6.55833	269538
6.56667	264765
6.575	260208
6.58333	255742
6.59167	251395
6.6	247142
6.60833	242959
6.61667	238860
6.625	234862
6.63333	230925
6.64167	227027
6.65	223191
6.65833	219412
6.66667	215726
6.675	212018
6.68333	208380
6.69167	204781
6.7	201190
6.70833	197631
6.71667	194088
6.725	190591
6.73333	187109
6.74167	183650
6.75	180219
6.75833	176793
6.76667	173371
6.775	170010
6.78333	166682
6.79167	163331
6.8	159997
6.80833	156694
6.81667	153424
6.825	150182
6.83333	146952
6.84167	143817
6.85	140732
6.85833	137675
6.86667	134641
6.875	131594
6.88333	128547
6.89167	125569
6.9	122602
6.90833	119694
6.91667	116846
6.925	114060
6.93333	111328
6.94167	108676
6.95	106051
6.95833	103428
6.96667	100862
6.975	98379
6.98333	95945
6.99167	93545
7	91190
7.00833	88898
7.01667	86707
7.025	84570
7.03333	82468
7.04167	80441
7.05	78503
7.05833	76581
7.06667	74728
7.075	72944
7.08333	71194
7.09167	69459
7.1	67839
7.10833	66303
7.11667	64828
7.125	63384
7.13333	61998
7.14167	60592
7.15	59263
7.15833	58000
7.16667	56821
7.175	55704
7.18333	54680
7.19167	53672
7.2	52669
7.20833	51702
7.21667	50772
7.225	49905
7.23333	49080
7.24167	48316
7.25	47583
7.25833	46834
7.26667	46101
7.275	45392
7.28333	44670
7.29167	43968
7.3	43296
7.30833	42655
7.31667	41979
7.325	41284
7.33333	40576
7.34167	39870
7.35	39135
7.35833	38392
7.36667	37620
7.375	36872
7.38333	36049
7.39167	35157
7.4	34209
7.40833	33215
7.41667	32237
7.425	31210
7.43333	30142
7.44167	29004
7.45	27820
7.45833	26605
7.46667	25417
7.475	24205
7.48333	22907
7.49167	21558
7.5	20215
7.50833	18871
7.51667	17516
7.525	16137
7.53333	14769
7.54167	13470
7.55	12190
7.55833	10939
7.56667	9703
7.575	8535
7.58333	7392
7.59167	6252
7.6	5137
7.60833	4059
7.61667	3054
7.625	2172
7.63333	1367
7.64167	586
7.65	-171
7.65833	-854
7.66667	-1444
7.675	-1997
7.68333	-2500
7.69167	-2995
7.7	-3470
7.70833	-3880
7.71667	-4241
7.725	-4548
7.73333	-4823
7.74167	-5075
7.75	-5335
7.75833	-5561
7.76667	-5734
7.775	-5896
7.78333	-6032
7.79167	-6198
7.8	-6342
7.80833	-6462
7.81667	-6559
7.825	-6678
7.83333	-6767
7.84167	-6854
7.85	-6964
7.85833	-7068
7.86667	-7144
7.875	-7235
7.88333	-7320
7.89167	-7396
7.9	-7473
7.90833	-7552
7.91667	-7614
7.925	-7664
7.93333	-7689
7.94167	-7706
7.95	-7753
7.95833	-7823
7.96667	-7857
7.975	-7846
7.98333	-7828
7.99167	-7755
8	-7663
8.00833	-7610
8.01667	-7538
8.025	-7489
8.03333	-7416
8.04167	-7279
8.05	-7124
8.05833	-6996
8.06667	-6847
8.075	-6720
8.08333	-6579
8.09167	-6389
8.1	-6186
8.10833	-6004
8.11667	-5829
8.125	-5594
8.13333	-5357
8.14167	-5134
8.15	-4918
8.15833	-4695
8.16667	-4428
8.175	-4162
8.18333	-3912
8.19167	-3668
8.2	-3412
8.20833	-3169
8.21667	-2947
8.225	-2706
8.23333	-2461
8.24167	-2225
8.25	-1999
8.25833	-1771
8.26667	-1524
8.275	-1306
8.28333	-1083
8.29167	-839
8.3	-592
8.30833	-375
8.31667	-199
8.325	-31
8.33333	168
8.34167	319
8.35	469
8.35833	623
8.36667	811
8.375	1020
8.38333	1186
8.39167	1323
8.4	1478
8.40833	1656
8.41667	1845
8.425	1971
8.43333	2087
8.44167	2198
8.45	2337
8.45833	2470
8.46667	2600
8.475	2739
8.48333	2843
8.49167	2946
8.5	3062
8.50833	3147
8.51667	3255
8.525	3365
8.53333	3432
8.54167	3488
8.55	3557
8.55833	3656
8.56667	3738
8.575	3817
8.58333	3866
8.59167	3936
8.6	3993
8.60833	4034
8.61667	4072
8.625	4132
8.63333	4196
8.64167	4252
8.65	4296
8.65833	4325
8.66667	4359
8.675	4386
8.68333	4395
8.69167	4422
8.7	4459
8.70833	4510
8.71667	4588
8.725	4681
8.73333	4737
8.74167	4753
8.75	4713
8.75833	4713
8.76667	4738
8.775	4789
8.78333	4809
8.79167	4840
8.8	4846
8.80833	4801
8.81667	4770
8.825	4770
8.83333	4809
8.84167	4814
8.85	4823
8.85833	4862
8.86667	4888
8.875	4886
8.88333	4890
8.89167	4922
8.9	4952
8.90833	4959
8.91667	4913
8.925	4865
8.93333	4875
8.94167	4885
8.95	4882
8.95833	4834
8.96667	4761
8.975	4742
8.98333	4753
8.99167	4761
9	4767
9.00833	4749
9.01667	4748
9.025	4746
9.03333	4741
9.04167	4714
9.05	4673
9.05833	4638
9.06667	4604
9.075	4587
9.08333	4529
9.09167	4442
9.1	4320
9.10833	4274
9.11667	4270
9.125	4239
9.13333	4153
9.14167	4033
9.15	3931
9.15833	3858
9.16667	3809
9.175	3779
9.18333	3687
9.19167	3537
9.2	3409
9.20833	3291
9.21667	3166
9.225	3038
9.23333	2928
9.24167	2897
9.25	2864
9.25833	2789
9.26667	2726
9.275	2636
9.28333	2572
9.29167	2494
9.3	2418
9.30833	2341
9.31667	2258
9.325	2182
9.33333	2129
9.34167	2037
9.35	1961
9.35833	1942
9.36667	1935
9.375	1902
9.38333	1846
9.39167	1810
9.4	1826
9.40833	1829
9.41667	1860
9.425	1858
9.43333	1872
9.44167	1908
9.45	1976
9.45833	2031
9.46667	2033
9.475	2017
9.48333	2030
9.49167	2065
9.5	2119
9.50833	2198
9.51667	2264
9.525	2324
9.53333	2370
9.54167	2424
9.55	2512
9.55833	2567
9.56667	2636
9.575	2714
9.58333	2799
9.59167	2881
9.6	2925
9.60833	2962
9.61667	3025
9.625	3080
9.63333	3151
9.64167	3226
9.65	3262
9.65833	3299
9.66667	3326
9.675	3354
9.68333	3368
9.69167	3403
9.7	3452
9.70833	3484
9.71667	3493
9.725	3533
9.73333	3575
9.74167	3614
9.75	3631
9.75833	3620
9.76667	3657
9.775	3713
9.78333	3726
9.79167	3706
9.8	3727
9.80833	3747
9.81667	3721
9.825	3714
9.83333	3713
9.84167	3742
9.85	3765
9.85833	3782
9.86667	3816
9.875	3866
9.88333	3885
9.89167	3848
9.9	3813
9.90833	3802
9.91667	3834
9.925	3799
9.93333	3803
9.94167	3835
9.95	3852
9.95833	3874
9.96667	3858
9.975	3854
9.98333	3881
9.99167	3916
10	3928
10.0083	3903
10.0167	3873
10.025	3823
10.0333	3737
10.0417	3697
10.05	3729
10.0583	3761
10.0667	3811
10.075	3800
10.0833	3771
10.0917	3738
10.1	3722
10.1083	3715
10.1167	3727
10.125	3738
10.1333	3734
10.1417	3705
10.15	3699
10.1583	3718
10.1667	3738
10.175	3733
10.1833	3734
10.1917	3728
10.2	3699
10.2083	3703
10.2167	3702
10.225	3696
10.2333	3679
10.2417	3703
10.25	3767
10.2583	3802
10.2667	3808
10.275	3784
10.2833	3787
10.2917	3774
10.3	3783
10.3083	3777
10.3167	3746
10.325	3698
10.3333	3677
10.3417	3664
10.35	3663
10.3583	3698
10.3667	3695
10.375	3678
10.3833	3647
10.3917	3627
10.4	3639
10.4083	3644
10.4167	3672
10.425	3663
10.4333	3598
10.4417	3590
10.45	3594
10.4583	3583
10.4667	3593
10.475	3570
10.4833	3581
10.4917	3603
10.5	3608
10.5083	3625
10.5167	3652
10.525	3656
10.5333	3601
10.5417	3535
10.55	3527
10.5583	3534
10.5667	3545
10.575	3562
10.5833	3583
10.5917	3560
10.6	3520
10.6083	3517
10.6167	3569
10.625	3598
10.6333	3554
10.6417	3496
10.65	3475
10.6583	3442
10.6667	3450
10.675	3450
10.6833	3432
10.6917	3401
10.7	3362
10.7083	3299
10.7167	3265
10.725	3270
10.7333	3263
10.7417	3276
10.75	3284
10.7583	3274
10.7667	3257
10.775	3218
10.7833	3191
10.7917	3162
10.8	3152
10.8083	3164
10.8167	3198
10.825	3225
10.8333	3261
10.8417	3252
10.85	3234
10.8583	3202
10.8667	3177
10.875	3144
10.8833	3164
10.8917	3191
10.9	3218
10.9083	3220
10.9167	3209
10.925	3251
10.9333	3272
10.9417	3266
10.95	3219
10.9583	3163
10.9667	3117
10.975	3081
10.9833	3078
10.9917	3074
11	3051
11.0083	3048
11.0167	3023
11.025	3002
11.0333	2999
11.0417	3013
11.05	3051
11.0583	3042
11.0667	3029
11.075	3047
11.0833	3039
11.0917	3045
11.1	3068
11.1083	3053
11.1167	3025
11.125	2988
11.1333	2967
11.1417	2965
11.15	2982
11.1583	2968
11.1667	2965
11.175	2975
11.1833	3010
11.1917	3048
11.2	3056
11.2083	3036
11.2167	2992
11.225	2949
11.2333	2938
11.2417	2941
11.25	2937
11.2583	2956
11.2667	2938
11.275	2944
11.2833	2928
11.2917	2923
11.3	2880
11.3083	2843
11.3167	2828
11.325	2818
11.3333	2821
11.3417	2792
11.35	2783
11.3583	2758
11.3667	2788
11.375	2809
11.3833	2820
11.3917	2843
11.4	2868
11.4083	2802
11.4167	2744
11.425	2715
11.4333	2729
11.4417	2779
11.45	2796
11.4583	2772
11.4667	2760
11.475	2743
11.4833	2733
11.4917	2712
11.5	2692
11.5083	2683
11.5167	2693
11.525	2725
11.5333	2730
11.5417	2718
11.55	2715
11.5583	2681
11.5667	2679
11.575	2691
11.5833	2749
11.5917	2732
11.6	2712
11.6083	2721
11.6167	2693
11.625	2672
11.6333	2682
11.6417	2696
11.65	2708
11.6583	2686
11.6667	2664
11.675	2672
11.6833	2669
11.6917	2684
11.7	2706
11.7083	2705
11.7167	2659
11.725	2648
11.7333	2667
11.7417	2692
11.75	2677
11.7583	2718
11.7667	2769
11.775	2798
11.7833	2791
11.7917	2767
11.8	2731
11.8083	2724
11.8167	2736
11.825	2729
11.8333	2710
11.8417	2676
11.85	2669
11.8583	2625
11.8667	2592
11.875	2627
11.8833	2653
11.8917	2686
11.9	2699
11.9083	2721
11.9167	2705
11.925	2679
11.9333	2655
11.9417	2655
11.95	2651
11.9583	2623
11.9667	2618
11.975	2625
11.9833	2609
11.9917	2603
12	2600
12.0083	2616
12.0167	2631
12.025	2631
12.0333	2603
12.0417	2580
12.05	2575
12.0583	2570
12.0667	2568
12.075	2576
12.0833	2588
12.0917	2583
12.1	2606
12.1083	2593
12.1167	2555
12.125	2546
12.1333	2518
12.1417	2488
12.15	2467
12.1583	2429
12.1667	2410
12.175	2425
12.1833	2463
12.1917	2437
12.2	2413
12.2083	2445
12.2167	2460
12.225	2485
12.2333	2494
12.2417	2503
12.25	2556
12.2583	2609
12.2667	2604
12.275	2586
12.2833	2533
12.2917	2477
12.3	2457
12.3083	2416
12.3167	2425
12.325	2453
12.3333	2490
12.3417	2492
12.35	2507
12.3583	2556
12.3667	2559
12.375	2557
12.3833	2529
12.3917	2483
12.4	2459
12.4083	2403
12.4167	2384
12.425	2354
12.4333	2368
12.4417	2395
12.45	2402
12.4583	2409
12.4667	2398
12.475	2399
12.4833	2405
12.4917	2441
12.5	2437
12.5083	2445
12.5167	2450
12.525	2419
12.5333	2399
12.5417	2361
12.55	2331
12.5583	2310
12.5667	2324
12.575	2366
12.5833	2388
12.5917	2382
12.6	2355
12.6083	2350
12.6167	2371
12.625	2388
12.6333	2428
12.6417	2416
12.65	2380
12.6583	2359
12.6667	2342
12.675	2343
12.6833	2346
12.6917	2328
12.7	2337
12.7083	2362
12.7167	2375
12.725	2381
12.7333	2392
12.7417	2429
12.75	2431
12.7583	2411
12.7667	2393
12.775	2392
12.7833	2382
12.7917	2379
12.8	2357
12.8083	2376
12.8167	2410
12.825	2405
12.8333	2393
12.8417	2361
12.85	2322
12.8583	2313
12.8667	2296
12.875	2276
12.8833	2270
12.8917	2297
12.9	2319
12.9083	2335
12.9167	2352
12.925	2334
12.9333	2335
12.9417	2320
12.95	2297
12.9583	2278
12.9667	2281
12.975	2278
12.9833	2276
12.9917	2281
13	2265
13.0083	2256
13.0167	2280
13.025	2307
13.0333	2310
13.0417	2315
13.05	2313
13.0583	2291
13.0667	2256
13.075	2209
13.0833	2177
13.0917	2154
13.1	2174
13.1083	2157
13.1167	2155
13.125	2159
13.1333	2161
13.1417	2199
13.15	2240
13.1583	2256
13.1667	2248
13.175	2242
13.1833	2253
13.1917	2234
13.2	2204
13.2083	2190
13.2167	2147
13.225	2127
13.2333	2102
13.2417	2094
13.25	2113
13.2583	2132
13.2667	2127
13.275	2145
13.2833	2155
13.2917	2148
13.3	2156
13.3083	2141
13.3167	2115
13.325	2124
13.3333	2149
13.3417	2180
13.35	2209
13.3583	2216
13.3667	2192
13.375	2154
13.3833	2158
13.3917	2180
13.4	2190
13.4083	2202
13.4167	2185
13.425	2176
13.4333	2162
13.4417	2103
13.45	2063
13.4583	2068
13.4667	2104
13.475	2136
13.4833	2134
13.4917	2126
13.5	2123
13.5083	2108
13.5167	2106
13.525	2097
13.5333	2087
13.5417	2112
13.55	2129
13.5583	2161
13.5667	2135
13.575	2118
13.5833	2122
13.5917	2111
13.6	2158
13.6083	2220
13.6167	2225
13.625	2183
13.6333	2175
13.6417	2210
13.65	2194
13.6583	2153
13.6667	2122
13.675	2109
13.6833	2117
13.6917	2107
13.7	2097
13.7083	2101
13.7167	2099
13.725	2055
13.7333	2046
13.7417	2036
13.75	2056
13.7583	2064
13.7667	2048
13.775	2055
13.7833	2079
13.7917	2077
13.8	2074
13.8083	2050
13.8167	2042
13.825	2042
13.8333	2015
13.8417	2012
13.85	2016
13.8583	1983
13.8667	1941
13.875	1918
13.8833	1935
13.8917	2002
13.9	2020
13.9083	2035
13.9167	2034
13.925	2034
13.9333	2004
13.9417	1981
13.95	1985
13.9583	1984
13.9667	2001
13.975	1990
13.9833	1992
13.9917	1982
14	1982
14.0083	1961
14.0167	1938
14.025	1941
14.0333	1975
14.0417	2024
14.05	2018
14.0583	2016
14.0667	2015
14.075	2024
14.0833	1991
14.0917	1987
14.1	1970
14.1083	1993
14.1167	2007
14.125	2008
14.1333	1998
14.1417	1991
14.15	1997
14.1583	1989
14.1667	1943
14.175	1920
14.1833	1936
14.1917	1921
14.2	1934
14.2083	1950
14.2167	1951
14.225	1968
14.2333	1987
14.2417	1996
14.25	1950
14.2583	1931
14.2667	1943
14.275	1940
14.2833	1935
14.2917	1926
14.3	1924
14.3083	1967
14.3167	1977
14.325	1973
14.3333	1971
14.3417	1954
14.35	1922
14.3583	1887
14.3667	1868
14.375	1848
14.3833	1896
14.3917	1961
14.4	1973
14.4083	1948
14.4167	1956
14.425	1976
14.4333	1994
14.4417	1978
14.45	1954
14.4583	1925
14.4667	1935
14.475	1977
14.4833	1962
14.4917	1955
14.5	1948
14.5083	1947
14.5167	1917
14.525	1882
14.5333	1852
14.5417	1898
14.55	1950
14.5583	1979
14.5667	2004
14.575	2009
14.5833	2044
14.5917	2093
14.6	2074
14.6083	2029
14.6167	2042
14.625	2021
14.6333	2017
14.6417	2046
14.65	2059
14.6583	2026
14.6667	1997
14.675	1992
14.6833	2002
14.6917	1968
14.7	1925
14.7083	1909
14.7167	1879
14.725	1866
14.7333	1895
14.7417	1917
14.75	1942
14.7583	1954
14.7667	1994
14.775	1992
14.7833	1953
14.7917	1943
14.8	1954
14.8083	1975
14.8167	1990
14.825	2007
14.8333	1987
14.8417	1972
14.85	1956
14.8583	1965
14.8667	1978
14.875	2037
14.8833	2088
14.8917	2066
14.9	2015
14.9083	1987
14.9167	1973
14.925	1952
14.9333	1942
14.9417	1968
14.95	2004
14.9583	2002
14.9667	1950
14.975	1928
14.9833	1924
14.9917	1983
15	1978
[LC Status Trace(Pump A Pressure)]
Interval(msec)	1000
# of Points	901
Start Time(min)	0
End Time(min)	15
Intensity Units	psi
Intensity Multiplier	14.2233
R.Time (min)	Intensity
0	20.8
0.01667	20.8
0.03333	20
0.05	20.7
0.06667	20.9
0.08333	20.9
0.1	20.9
0.11667	20.9
0.13333	20.8
0.15	20.9
0.16667	20.9
0.18333	20.9
0.2	20.9
0.21667	20.8
0.23333	20.8
0.25	20.9
0.26667	21
0.28333	21
0.3	20.9
0.31667	20.9
0.33333	20.8
0.35	20.9
[truncated: 2,699 more rows]
